# Supplementary material for: Comparative transcriptomic analysis of a wing-dimorphic stonefly reveals candidate wing loss genes
Source: EvoDevo. 2019 Sep 6;10:21. doi: 10.1186/s13227-019-0135-4 (PMC6728979; doi:10.1186/s13227-019-0135-4)
Supplement: Supplementary file 2 — Additional file 2: Table S4. All gene-clusters significantly differentially expressed across full-winged and vestigial-winged ecotypes (FDR ≤ 0.01), including annotations. [file 13227_2019_135_MOESM2_ESM.xlsx]

## Sheet: Full-winged_UP
Cluster	LogFC	LogCPM	P-value	FDR	Vestigial-winged (CPM)										Full-winged (CPM)										Diamond eggNOG annotation												artNOG eggNOG annotation
					1	2	3	4	5	6	7	8	9	10	1	2	3	4	5	6	7	8	9	10	seed_eggNOG_ortholog	seed_ortholog_evalue	seed_ortholog_score	predicted_gene_name	GO_terms	KEGG_KOs	BiGG_reactions	Annotation_tax_scope	OGs	bestOG|evalue|score	COG cat	eggNOG annot	seed_eggNOG_ortholog	seed_ortholog_evalue	seed_ortholog_score	predicted_gene_name	GO_terms	KEGG_KOs	BiGG_reactions	Annotation_tax_scope	OGs	bestOG|evalue|score	COG cat	eggNOG annot
Cluster-54188.7900	4.83394	2.19642	1.01518e-09	2.81598e-06	0.106331	0	0.158233	0.13099	1.14431	0	0.316915	0.58494	0	0	43.3808	8.9983	4.13091	2.7938	3.03888	2.0173	1.37119	4.90387	1.46693	10.5704	121225.PHUM128710-PA	2.3e-69	268.9					artNOG[6]	039G0@artNOG,09VJN@biNOG,0SW7J@inNOG,0V6IT@meNOG,0ZTTN@NOG,12T9K@opiNOG,KOG4806@euNOG	NA|NA|NA	E, P, T	Inherit from biNOG: neuron-derived neurotrophic factor	7070.TC005640-PA	1.5e-98	319.4					artNOG[6]	039G0@artNOG,09VJN@biNOG,0SW7J@inNOG,0V6IT@meNOG,0ZTTN@NOG,12T9K@opiNOG,KOG4806@euNOG	039G0|2.4e-101|340.2	E, P, T	Inherit from biNOG: neuron-derived neurotrophic factor
Cluster-54188.2394	3.64672	2.07609	1.79851e-09	4.48997e-06	0.106331	0.352287	0.791165	0	1.71647	0	0.316915	0	0.725582	1.76678	12.6527	3.62269	5.50788	5.34466	6.6017	13.3142	6.73128	4.71526	9.19274	4.8216	7955.ENSDARP00000074158	1e-41	176.8					fiNOG[1]	0A4YT@biNOG,0DSDR@chorNOG,0J5CH@euNOG,0N4C3@fiNOG,0VFTW@meNOG,0Y1C8@NOG,13ZS3@opiNOG,1D1PD@veNOG	NA|NA|NA			7227.FBpp0303500	1.6e-21	66.2					artNOG[6]	03AYB@artNOG,0A4YT@biNOG,0GZVD@dipNOG,0HV7Q@droNOG,0J5CH@euNOG,0SXP7@inNOG,0VFTW@meNOG,0Y1C8@NOG,13ZS3@opiNOG	03AYB|4.8e-31|108.1	S	NA
Cluster-51170.0	4.24491	1.65857	2.81286e-09	5.01593e-06	0	1.05686	0	0.261981	0.190719	0	0.158457	0.9749	0	0	1.97968	9.34889	3.58012	8.62434	14.4609	5.64844	4.73682	0.943051	2.0537	2.96714	13735.ENSPSIP00000005727	4.2e-70	270.4	SPAG6	GO:0000003,GO:0002064,GO:0003006,GO:0005575,GO:0005622,GO:0005623,GO:0005856,GO:0005930,GO:0006928,GO:0007276,GO:0007281,GO:0007283,GO:0007286,GO:0008150,GO:0009888,GO:0009987,GO:0015630,GO:0019953,GO:0022412,GO:0022414,GO:0030154,GO:0030317,GO:0030855,GO:0032501,GO:0032502,GO:0032504,GO:0040011,GO:0042995,GO:0043226,GO:0043227,GO:0043228,GO:0043229,GO:0043231,GO:0043232,GO:0044422,GO:0044424,GO:…			meNOG[21]	09UTP@biNOG,0DG36@chorNOG,0V5T8@meNOG,12TAD@opiNOG,1CQSP@veNOG,COG5064@NOG,KOG0166@euNOG	NA|NA|NA	U	Sperm associated antigen 6	7460.GB19953-PA	1.9e-89	288.9					artNOG[6]	0342E@artNOG,09UTP@biNOG,0S7Q7@hymNOG,0SQRE@inNOG,0V5T8@meNOG,12TAD@opiNOG,COG5064@NOG,KOG0166@euNOG	0342E|3.2e-95|319.7	U	Sperm-associated antigen
Cluster-39473.0	3.69968	1.94335	3.55587e-09	5.91815e-06	0.106331	0	0.316466	1.44089	0.190719	1.13027	0.633829	0.58494	0	0.252398	7.83264	2.45408	3.85551	2.55086	3.7724	3.02595	22.8115	9.43051	2.15149	8.15962	7460.GB19984-PA	4.9e-187	659.1	WG	GO:0000003,GO:0000122,GO:0000578,GO:0000902,GO:0001654,GO:0001655,GO:0001664,GO:0001700,GO:0001708,GO:0001736,GO:0001738,GO:0001745,GO:0001763,GO:0001822,GO:0001838,GO:0002009,GO:0002164,GO:0002165,GO:0002168,GO:0002376,GO:0002520,GO:0002682,GO:0002683,GO:0002684,GO:0003002,GO:0003006,GO:0003007,GO:0003136,GO:0003306,GO:0003674,GO:0005102,GO:0005109,GO:0005110,GO:0005112,GO:0005488,GO:0005515,GO:…	K03209		artNOG[6]	035ES@artNOG,09V80@biNOG,0S7WR@hymNOG,0SS31@inNOG,0V67H@meNOG,0XQZ1@NOG,12R4V@opiNOG,KOG3913@euNOG	NA|NA|NA	T	Ligand for members of the frizzled family of seven transmembrane receptors (By similarity)	7176.CPIJ005837-PA	9.7e-224	732.9	WG	GO:0000003,GO:0000122,GO:0000578,GO:0000902,GO:0001654,GO:0001655,GO:0001664,GO:0001700,GO:0001708,GO:0001736,GO:0001738,GO:0001745,GO:0001763,GO:0001822,GO:0001838,GO:0002009,GO:0002164,GO:0002165,GO:0002168,GO:0002376,GO:0002520,GO:0002682,GO:0002683,GO:0002684,GO:0003002,GO:0003006,GO:0003007,GO:0003136,GO:0003306,GO:0003674,GO:0005102,GO:0005109,GO:0005110,GO:0005112,GO:0005488,GO:0005515,GO:…	K03209		artNOG[6]	035ES@artNOG,09V80@biNOG,0GTW3@dipNOG,0SS31@inNOG,0V67H@meNOG,0XQZ1@NOG,12R4V@opiNOG,KOG3913@euNOG	035ES|1.2e-227|755.8	T	Ligand for members of the frizzled family of seven transmembrane receptors (By similarity)
Cluster-54188.2139	3.49759	3.91145	6.31354e-09	7.5056e-06	1.59496	2.99444	0.632932	6.68051	1.43039	3.55227	0.950744	1.55984	1.45116	2.77637	46.8237	9.81633	2.47854	8.86728	11.422	10.6917	65.8169	52.528	13.9847	48.5868	7245.FBpp0261355	8.9e-142	508.8	BI	GO:0000122,GO:0001071,GO:0001654,GO:0001745,GO:0002165,GO:0003002,GO:0003674,GO:0003676,GO:0003677,GO:0003700,GO:0005488,GO:0005575,GO:0005622,GO:0005623,GO:0005634,GO:0006355,GO:0006357,GO:0007275,GO:0007389,GO:0007423,GO:0007444,GO:0007447,GO:0007448,GO:0007472,GO:0007476,GO:0007552,GO:0007560,GO:0008150,GO:0009653,GO:0009791,GO:0009886,GO:0009887,GO:0009889,GO:0009890,GO:0009892,GO:0009952,GO:…	K10177		artNOG[6]	032VV@artNOG,09VH0@biNOG,0GVCK@dipNOG,0HTH4@droNOG,0SPQS@inNOG,0V6G9@meNOG,0XSTS@NOG,12SBZ@opiNOG,KOG3585@euNOG	NA|NA|NA	K	Optomotor-blind protein N-terminal region	7227.FBpp0303589	1.2e-170	558.1	BI	GO:0000122,GO:0001071,GO:0001654,GO:0001745,GO:0002165,GO:0003002,GO:0003674,GO:0003676,GO:0003677,GO:0003700,GO:0005488,GO:0005575,GO:0005622,GO:0005623,GO:0005634,GO:0006355,GO:0006357,GO:0007275,GO:0007389,GO:0007423,GO:0007444,GO:0007447,GO:0007448,GO:0007472,GO:0007476,GO:0007552,GO:0007560,GO:0008150,GO:0009653,GO:0009791,GO:0009886,GO:0009887,GO:0009889,GO:0009890,GO:0009892,GO:0009952,GO:…	K10177		artNOG[6]	032VV@artNOG,09VH0@biNOG,0GVCK@dipNOG,0HTH4@droNOG,0SPQS@inNOG,0V6G9@meNOG,0XSTS@NOG,12SBZ@opiNOG,KOG3585@euNOG	032VV|4.6e-197|657.8	K	T-box
Cluster-54188.1595	3.45177	4.0441	7.47575e-09	8.41903e-06	3.72157	2.99444	1.8988	2.7508	1.33503	5.48987	1.58457	1.55984	2.90233	2.77637	74.3671	21.7362	8.8126	2.06498	18.7572	19.7696	77.659	36.3075	2.83606	34.3075	121225.PHUM024690-PA	2.3e-195	687.2			K02842		artNOG[6]	039T2@artNOG,0A409@biNOG,0SWIG@inNOG,0VEVB@meNOG,0XRC8@NOG,141PM@opiNOG,KOG3577@euNOG	NA|NA|NA	T	Frizzled/Smoothened family membrane region	121225.PHUM024690-PA	1e-231	758.9			K02842		artNOG[6]	039T2@artNOG,0A409@biNOG,0SWIG@inNOG,0VEVB@meNOG,0XRC8@NOG,141PM@opiNOG,KOG3577@euNOG	039T2|4e-206|685.6	T	Frizzled/Smoothened family membrane region
Cluster-57314.0	3.67004	2.64868	1.00404e-08	1.04441e-05	0.637983	0.528431	0.158233	0.13099	0.667516	1.9376	0.158457	1.9498	0	2.27158	8.52123	7.12853	20.6545	1.5791	5.34424	2.62249	10.4709	32.1581	4.98755	17.2465	30608.ENSMICP00000015840	5.3e-07	62	NEFH	GO:0000226,GO:0000902,GO:0000904,GO:0005575,GO:0005622,GO:0005623,GO:0005737,GO:0005739,GO:0005856,GO:0005882,GO:0005883,GO:0006996,GO:0007010,GO:0007017,GO:0007275,GO:0007399,GO:0007409,GO:0007422,GO:0008150,GO:0009653,GO:0009987,GO:0016043,GO:0022008,GO:0022607,GO:0030030,GO:0030154,GO:0030182,GO:0030424,GO:0031175,GO:0032501,GO:0032502,GO:0032989,GO:0032990,GO:0032991,GO:0033267,GO:0042995,GO:…	K04574		maNOG[6]	09TTY@biNOG,0DF48@chorNOG,0IGME@euNOG,0UG9K@maNOG,0V4T9@meNOG,0XPTM@NOG,12SMI@opiNOG,16AWT@prNOG,1AS2G@spriNOG,1CPU3@veNOG	NA|NA|NA	Z	neurofilament heavy polypeptide	12957.ACEP_00007551-PA	3.5e-41	129.8	ROOTLETIN	GO:0005575,GO:0005622,GO:0005623,GO:0005856,GO:0005929,GO:0031514,GO:0035253,GO:0042995,GO:0043226,GO:0043227,GO:0043228,GO:0043229,GO:0043231,GO:0043232,GO:0044422,GO:0044424,GO:0044430,GO:0044441,GO:0044446,GO:0044463,GO:0044464	K16469		artNOG[6]	033YM@artNOG,09XBI@biNOG,0IFAN@euNOG,0S573@hymNOG,0SQMQ@inNOG,0V8DF@meNOG,0XPG3@NOG,12QI5@opiNOG	033YM|9.9e-43|145.7	S	K16469 rootletin
Cluster-34870.0	7.85154	2.73635	1.72532e-08	1.43575e-05	0	0	0	0	0	0	0	0.19498	0	0.252398	0.172146	0.116861	15.2844	64.6218	3.24846	2.21903	0.124653	3.5836	36.9665	0	479432.Sros_9182	2.1e-09	68.9			K03088		bactNOG[38]	011HN@actNOG,05TH3@bactNOG,11ZQ1@NOG	NA|NA|NA	K	ECF subfamily RNA polymerase sigma-24 subunit
Cluster-54188.35659	5.69325	7.44108	2.69544e-08	1.97917e-05	3.29625	1.05686	31.4884	1.83387	4.67261	9.68801	0.316915	1.55984	2.17675	9.33871	7.23013	26.6443	3.85551	473.245	51.4514	22.1903	122.036	892.032	1763.15	41.3545	34740.HMEL015805-PA	2.2e-22	110.5		GO:0003674,GO:0005198,GO:0005214,GO:0008011,GO:0042302			artNOG[6]	03AR9@artNOG,0A8DJ@biNOG,0JFWE@euNOG,0SXEC@inNOG,0VJ9H@meNOG,115ER@NOG,148AQ@opiNOG	NA|NA|NA	S	Insect cuticle protein	12957.ACEP_00001174-PA	4.8e-25	80.9					artNOG[6]	0387Q@artNOG,0A985@biNOG,0JDIF@euNOG,0SX86@inNOG,0VJJ1@meNOG,11VJY@NOG,13V21@opiNOG	0387Q|4.4e-30|105.5	S	Cuticle protein
Cluster-54188.6116	2.71997	4.12399	3.5953e-08	2.42586e-05	2.4456	2.99444	6.48756	3.66773	1.81183	7.42747	2.53532	5.45944	5.80466	6.81474	24.6169	12.5041	28.7787	20.1639	10.2693	12.1038	39.889	24.8966	86.4508	37.4601	7029.ACYPI20938-PA	5.9e-11	73.2					meNOG[21]	0ABSX@biNOG,0JNCD@euNOG,0W0ZJ@meNOG,0Y641@NOG,14CRX@opiNOG	NA|NA|NA
Cluster-54188.24477	2.44217	5.14982	4.15675e-08	2.66085e-05	11.4837	5.81274	12.6586	17.5527	11.8246	6.62014	8.5567	18.1331	10.1581	6.30994	110.518	37.6293	75.871	30.4889	50.4035	65.5623	95.983	33.384	29.5341	65.4624	6085.XP_002158797	1.1e-09	68.2					meNOG[21]	0JDE6@euNOG,0VU7Q@meNOG,0ZMBY@NOG,1463G@opiNOG	NA|NA|NA
Cluster-54188.32552	8.64115	9.52933	4.12733e-08	2.66085e-05	2.87092	1.76144	10.7598	3.53674	2.86078	9.04214	1.1092	2.14478	0.725582	1.76678	0.688584	1.63606	0.550788	212.936	1.25747	4.23633	1.49584	11839.4	2665.8	7.23239	121225.PHUM492260-PA	4.2e-36	156					artNOG[6]	0387Q@artNOG,0A985@biNOG,0JDIF@euNOG,0SX86@inNOG,0VJJ1@meNOG,11VJY@NOG,13V21@opiNOG	NA|NA|NA	S	cuticle protein	7091.BGIBMGA010145-TA	9.1e-48	153.5					artNOG[6]	0387Q@artNOG,0A985@biNOG,0JDIF@euNOG,0SX86@inNOG,0TGSV@lepNOG,0VJJ1@meNOG,11VJY@NOG,13V21@opiNOG	0387Q|8.1e-59|199.6	S	Cuticle protein
Cluster-54188.33868	5.79947	5.50993	4.76232e-08	2.97228e-05	0.744314	0.176144	7.43695	0.261981	0.762876	1.13027	0.158457	0.19498	1.45116	3.53357	1.54931	6.66108	0.688485	74.3394	10.1645	2.62249	62.3266	333.463	386.975	9.82864	7176.CPIJ004287-PA	1.8e-35	154.8		GO:0003674,GO:0005198,GO:0005214,GO:0005575,GO:0005622,GO:0005623,GO:0005737,GO:0005811,GO:0008010,GO:0042302,GO:0044424,GO:0044444,GO:0044464			meNOG[21]	0A99U@biNOG,0J0CR@euNOG,0VM5V@meNOG,0YTFM@NOG,13W05@opiNOG	NA|NA|NA	S	structural constituent of chitin-based cuticle	121225.PHUM492240-PA	4.8e-37	119.7					artNOG[6]	03872@artNOG,0A9S2@biNOG,0J14F@euNOG,0SV27@inNOG,0VKPH@meNOG,11VJY@NOG,13USM@opiNOG	03872|6.9e-40|137.6	S	Cuticular protein
Cluster-54188.25044	9.17334	7.96025	5.02776e-08	3.06141e-05	0.637983	0.176144	1.58233	1.3099	0.667516	2.26054	0	0.77992	0.725582	0.252398	0.430365	0.467444	0	193.015	0.314367	1.61384	0.37396	3532.95	1232.71	3.52347	7070.TC000723-PA	1.9e-18	97.1					artNOG[6]	0387Q@artNOG,0A985@biNOG,0JDIF@euNOG,0SX86@inNOG,0VJJ1@meNOG,11VJY@NOG,13V21@opiNOG	NA|NA|NA	S	cuticle protein	7070.TC000723-PA	2.8e-26	84.4					artNOG[6]	0387Q@artNOG,0A985@biNOG,0JDIF@euNOG,0SX86@inNOG,0VJJ1@meNOG,11VJY@NOG,13V21@opiNOG	0387Q|1.9e-21|77.3	S	Cuticle protein
Cluster-54188.34847	8.01407	6.05853	6.56591e-08	3.64262e-05	0.850644	0.352287	0.632932	0.523962	0.286078	1.4532	0	0.19498	0	0.504795	0.086073	0.233722	0.550788	37.4126	0.209578	1.61384	0.498613	856.574	422.866	1.11268	34740.HMEL006740-PA	6.5e-13	79	CPF2	GO:0003674,GO:0005198,GO:0005214,GO:0042302			euNOG[57]	0J2WD@euNOG,12AQ8@NOG	NA|NA|NA	S	Pupal cuticle protein C1
Cluster-54188.6221	3.2142	4.28493	6.31399e-08	3.64262e-05	5.31653	2.8183	1.58233	5.37061	7.43804	1.9376	3.48606	2.14478	2.17675	4.54316	91.7538	24.424	23.1331	1.70057	25.7781	15.3315	91.9941	25.0852	4.10739	43.3944	121225.PHUM359220-PA	8.1e-184	649			K10273		artNOG[6]	03HXW@artNOG,0B60P@biNOG,0IT22@euNOG,0T4AT@inNOG,0WIPP@meNOG,0YA1Y@NOG,13FJU@opiNOG	NA|NA|NA	S	LRR_CC	121225.PHUM359220-PA	4.1e-214	702.8			K10273		artNOG[6]	03HXW@artNOG,0B60P@biNOG,0IT22@euNOG,0T4AT@inNOG,0WIPP@meNOG,0YA1Y@NOG,13FJU@opiNOG	03HXW|5.6e-253|841.8	S	LRR_CC
Cluster-54188.33962	10.9931	6.74081	1.0161e-07	4.98888e-05	0.212661	0.176144	0	0	0.190719	0	0	0	0	0.252398	0.430365	0.233722	0	8.25993	0	0.40346	0.124653	2022.94	97.5995	1.11268	7425.NV13400-PA	5.3e-16	89					artNOG[6]	0395V@artNOG,0AAUK@biNOG,0J4KC@euNOG,0S94J@hymNOG,0SVZF@inNOG,0VMU5@meNOG,12D0N@NOG,13XYQ@opiNOG	NA|NA|NA	S	Pupal cuticle protein C1
Cluster-54188.7402	4.24033	5.2555	1.02455e-07	4.98888e-05	13.2913	4.93202	1.58233	2.09585	1.23967	4.3596	1.26766	4.28956	2.90233	1.76678	363.056	19.3989	8.12412	2.18645	66.017	7.06055	60.0829	24.0478	5.28093	164.491	13037.EHJ77294	7.7e-74	282.7	STAI	GO:0000003,GO:0001667,GO:0003006,GO:0003674,GO:0005488,GO:0005515,GO:0005575,GO:0005622,GO:0005623,GO:0005856,GO:0005875,GO:0006928,GO:0007017,GO:0007275,GO:0007276,GO:0007292,GO:0007297,GO:0007298,GO:0007399,GO:0008017,GO:0008092,GO:0008150,GO:0008354,GO:0009987,GO:0010631,GO:0015630,GO:0015631,GO:0016477,GO:0019953,GO:0022412,GO:0022414,GO:0030154,GO:0030707,GO:0032501,GO:0032502,GO:0032504,GO:…	K04381		artNOG[6]	0370W@artNOG,0A6ZM@biNOG,0IZP0@euNOG,0STXW@inNOG,0TBY0@lepNOG,0W290@meNOG,11K15@NOG,13RYU@opiNOG	NA|NA|NA	S	Stathmin family	13037.EHJ77294	1.3e-82	267.9	STAI	GO:0000003,GO:0001667,GO:0003006,GO:0003674,GO:0005488,GO:0005515,GO:0005575,GO:0005622,GO:0005623,GO:0005856,GO:0005875,GO:0006928,GO:0007017,GO:0007275,GO:0007276,GO:0007292,GO:0007297,GO:0007298,GO:0007399,GO:0008017,GO:0008092,GO:0008150,GO:0008354,GO:0009987,GO:0010631,GO:0015630,GO:0015631,GO:0016477,GO:0019953,GO:0022412,GO:0022414,GO:0030154,GO:0030707,GO:0032501,GO:0032502,GO:0032504,GO:…	K04381		artNOG[6]	0370W@artNOG,0A6ZM@biNOG,0IZP0@euNOG,0STXW@inNOG,0TBY0@lepNOG,0W290@meNOG,11K15@NOG,13RYU@opiNOG	0370W|1.2e-94|317.0	S	stathmin
Cluster-54188.21660	10.0161	8.7135	1.16503e-07	5.01465e-05	0.744314	0.176144	0.474699	0.785942	0.667516	3.71374	0.158457	0.19498	0.725582	0.252398	0.172146	0.467444	0	68.6303	0.628734	0.40346	0	7725.67	582.663	2.03991	7425.NV13400-PA	6.1e-17	92.4					artNOG[6]	0395V@artNOG,0AAUK@biNOG,0J4KC@euNOG,0S94J@hymNOG,0SVZF@inNOG,0VMU5@meNOG,12D0N@NOG,13XYQ@opiNOG	NA|NA|NA	S	Pupal cuticle protein C1
Cluster-54188.32689	2.21835	2.91895	1.35373e-07	5.63266e-05	1.3823	1.58529	2.53173	1.96486	2.86078	3.3908	4.91218	2.14478	2.90233	2.01918	31.6749	8.53086	8.12412	5.10172	9.85016	9.48132	10.3462	11.5995	16.723	7.97418	7668.SPU_025111tr	2.2e-68	264.6					meNOG[21]	0A7IV@biNOG,0IY1X@euNOG,0VHBS@meNOG,0XQCA@NOG,13M72@opiNOG	NA|NA|NA	S	to transposase domain-containing protein	7029.ACYPI002844-PA	5e-70	225.4					artNOG[6]	03GE1@artNOG,0A7IV@biNOG,0IY1X@euNOG,0VHBS@meNOG,0XQCA@NOG,13M72@opiNOG	03GE1|1.4e-101|340.9	S	to transposase domaincontaining protein
Cluster-54188.32164	7.38053	8.3802	1.50632e-07	6.16481e-05	2.4456	1.76144	13.7663	3.53674	3.0515	10.8183	0.792287	1.9498	0.725582	0.504795	0.516438	2.80467	0.413091	271.727	3.45804	10.49	3.7396	4439.51	1880.31	4.4507	7070.TC000723-PA	1.1e-44	185.3					artNOG[6]	0387Q@artNOG,0A985@biNOG,0JDIF@euNOG,0SX86@inNOG,0VJJ1@meNOG,11VJY@NOG,13V21@opiNOG	NA|NA|NA	S	cuticle protein	121225.PHUM492260-PA	8e-52	168.3					artNOG[6]	0387Q@artNOG,0A985@biNOG,0JDIF@euNOG,0SX86@inNOG,0VJJ1@meNOG,11VJY@NOG,13V21@opiNOG	0387Q|6e-65|219.6	S	Cuticle protein
Cluster-54188.32859	6.65101	7.98087	1.71899e-07	6.92173e-05	2.97725	1.93758	13.4498	3.53674	3.81438	15.6623	0.792287	2.53474	2.17675	2.52398	0.602511	5.72619	0.963878	651.927	5.44903	30.0578	1.99445	2939.68	1356.61	3.15258	39947.LOC_Os06g29340.1	2.2e-12	77					virNOG[6]	0TRRR@lilNOG,15NI0@poaNOG,1BQIV@strNOG,1E2D1@virNOG,COG0515@NOG,KOG1187@euNOG	NA|NA|NA	T	STYKc
Cluster-54188.34303	7.8937	9.34183	2.21244e-07	8.24381e-05	2.97725	1.58529	12.0257	6.28754	3.43294	15.0164	0.158457	2.53474	8.70698	1.51439	0.258219	2.92153	0.137697	386.881	2.8293	9.68305	3.9889	8517.92	3984.07	7.78873	12957.ACEP_00001172-PA	1.9e-37	160.6					meNOG[21]	0A8G7@biNOG,0J14F@euNOG,0VJCF@meNOG,11VJY@NOG,13USM@opiNOG	NA|NA|NA	S	Cuticle protein	13037.EHJ68850	2.4e-45	146.5					artNOG[6]	0387Q@artNOG,0A985@biNOG,0JDIF@euNOG,0SX86@inNOG,0TGSV@lepNOG,0VJJ1@meNOG,11VJY@NOG,13V21@opiNOG	0387Q|8.8e-53|179.8	S	Cuticle protein
Cluster-54188.33718	5.82815	3.32153	2.44841e-07	8.82039e-05	0.106331	0.704574	0.791165	0	0.0953595	0	0	0	0	1.51439	0.602511	3.62269	0	12.147	4.50593	0.80692	19.4459	72.9922	74.3242	1.48357	7425.NV13623-PA	1.4e-12	77.8					artNOG[6]	03872@artNOG,0A9S2@biNOG,0J14F@euNOG,0SV27@inNOG,0VKPH@meNOG,11VJY@NOG,13USM@opiNOG	NA|NA|NA	S	cuticular protein
Cluster-54188.25706	2.69641	2.56516	2.86846e-07	9.91772e-05	1.91395	1.05686	2.21526	0.654952	1.62111	0.645867	1.1092	1.75482	1.45116	2.52398	23.1536	4.7913	27.1263	3.76556	4.40114	2.21903	11.0941	2.73485	4.88975	13.1667	121225.PHUM516920-PA	3.7e-138	496.5	BS	GO:0001708,GO:0001763,GO:0002009,GO:0002164,GO:0002165,GO:0002168,GO:0003674,GO:0005488,GO:0005515,GO:0005575,GO:0005622,GO:0005623,GO:0005634,GO:0006355,GO:0006357,GO:0007275,GO:0007424,GO:0007430,GO:0007444,GO:0007472,GO:0007475,GO:0007476,GO:0007552,GO:0007560,GO:0008134,GO:0008150,GO:0008586,GO:0008587,GO:0009653,GO:0009791,GO:0009886,GO:0009887,GO:0009888,GO:0009889,GO:0009891,GO:0009893,GO:…	K04378		artNOG[6]	033UE@artNOG,0A37J@biNOG,0SQI6@inNOG,0VE2B@meNOG,13JK0@opiNOG,COG5068@NOG,KOG0015@euNOG	NA|NA|NA	K	MADS	121225.PHUM516920-PA	8.8e-154	502.1	BS	GO:0001708,GO:0001763,GO:0002009,GO:0002164,GO:0002165,GO:0002168,GO:0003674,GO:0005488,GO:0005515,GO:0005575,GO:0005622,GO:0005623,GO:0005634,GO:0006355,GO:0006357,GO:0007275,GO:0007424,GO:0007430,GO:0007444,GO:0007472,GO:0007475,GO:0007476,GO:0007552,GO:0007560,GO:0008134,GO:0008150,GO:0008586,GO:0008587,GO:0009653,GO:0009791,GO:0009886,GO:0009887,GO:0009888,GO:0009889,GO:0009891,GO:0009893,GO:…	K04378		artNOG[6]	033UE@artNOG,0A37J@biNOG,0SQI6@inNOG,0VE2B@meNOG,13JK0@opiNOG,COG5068@NOG,KOG0015@euNOG	033UE|1.6e-134|449.4	K	MADS
Cluster-54188.6932	5.24414	5.50411	3.32955e-07	0.000112327	0.212661	3.69901	1.58233	1.17891	3.71902	0.968801	3.80298	1.36486	0	6.30994	284.213	86.3603	3.85551	1.45763	32.3798	33.8907	10.8448	0.282915	0.488975	425.042	7070.TC004159-PA	2.5e-186	657.1	CYP307A1	GO:0000003,GO:0001700,GO:0002009,GO:0002165,GO:0003674,GO:0005575,GO:0005622,GO:0005623,GO:0005737,GO:0005783,GO:0006066,GO:0006629,GO:0006694,GO:0006697,GO:0007275,GO:0007276,GO:0007292,GO:0007391,GO:0007399,GO:0007417,GO:0007494,GO:0007591,GO:0008150,GO:0008152,GO:0008202,GO:0008205,GO:0008258,GO:0008610,GO:0009055,GO:0009058,GO:0009653,GO:0009790,GO:0009791,GO:0009792,GO:0009888,GO:0009987,GO:…	K14939		artNOG[6]	03340@artNOG,09Y1U@biNOG,0SPXN@inNOG,0V4A3@meNOG,13KN5@opiNOG,COG2124@NOG,KOG0156@euNOG	NA|NA|NA	Q	cytochrome P450	7070.TC004159-PA	3.3e-224	735.5	CYP307A1	GO:0000003,GO:0001700,GO:0002009,GO:0002165,GO:0003674,GO:0005575,GO:0005622,GO:0005623,GO:0005737,GO:0005783,GO:0006066,GO:0006629,GO:0006694,GO:0006697,GO:0007275,GO:0007276,GO:0007292,GO:0007391,GO:0007399,GO:0007417,GO:0007494,GO:0007591,GO:0008150,GO:0008152,GO:0008202,GO:0008205,GO:0008258,GO:0008610,GO:0009055,GO:0009058,GO:0009653,GO:0009790,GO:0009791,GO:0009792,GO:0009888,GO:0009987,GO:…	K14939		artNOG[6]	03340@artNOG,09Y1U@biNOG,0SPXN@inNOG,0V4A3@meNOG,13KN5@opiNOG,COG2124@NOG,KOG0156@euNOG	03340|1.3e-228|759.6	Q	cytochrome P450
Cluster-54188.4356	3.12354	0.993622	3.59538e-07	0.000119678	0.318992	0.352287	0.316466	0.392971	0.190719	0.807334	0.158457	0.38996	0	0.252398	2.32397	2.92153	1.37697	0.607348	1.36226	1.00865	6.85593	5.18678	1.07575	7.97418	7070.TC002761-PA	7.7e-23	114					artNOG[6]	039D6@artNOG,0ABVW@biNOG,0J5WZ@euNOG,0SWA8@inNOG,0VNY7@meNOG,0Y14V@NOG,14098@opiNOG	NA|NA|NA	S	Inherit from NOG: spermatid development	7091.BGIBMGA003452-TA	1.3e-21	66.1					artNOG[6]	039D6@artNOG,0ABVW@biNOG,0J5WZ@euNOG,0SWA8@inNOG,0TGKU@lepNOG,0VNY7@meNOG,0Y14V@NOG,14098@opiNOG	039D6|3.5e-38|132.4	S	Inherit from NOG: spermatid development
Cluster-54188.27068	5.64068	6.18372	5.04843e-07	0.000157543	1.48863	1.40915	4.74699	1.04792	2.47935	12.9173	0	1.75482	0.725582	1.51439	2.2379	7.71283	0.137697	444.943	18.5476	7.06055	8.72573	199.833	725.835	3.89437	7029.ACYPI002234-PA	7.8e-19	98.6					artNOG[6]	03C64@artNOG,0A99R@biNOG,0JKZD@euNOG,0VVH2@meNOG,0YXTN@NOG,14A5D@opiNOG	NA|NA|NA	S	Insect cuticle protein
Cluster-54188.7294	4.74304	0.283998	6.96485e-07	0.000193197	0	0.176144	0	0	0	0	0.316915	0	0	0	4.90616	1.75292	0.137697	0	0.733523	0.40346	2.49307	3.11207	1.9559	2.22535	6669.DappuP316091	1.9e-138	497.7		GO:0005575,GO:0005576,GO:0005578,GO:0031012,GO:0044421			artNOG[6]	039WW@artNOG,09UGI@biNOG,0V67H@meNOG,0XQZ1@NOG,12R4V@opiNOG,KOG3913@euNOG	NA|NA|NA	T	Ligand for members of the frizzled family of seven transmembrane receptors (By similarity)	6669.DappuP316091	5.1e-165	536.2		GO:0005575,GO:0005576,GO:0005578,GO:0031012,GO:0044421			artNOG[6]	039WW@artNOG,09UGI@biNOG,0V67H@meNOG,0XQZ1@NOG,12R4V@opiNOG,KOG3913@euNOG	039WW|8.3e-187|620.5	T	Ligand for members of the frizzled family of seven transmembrane receptors (By similarity)
Cluster-54188.25725	4.75808	1.05694	8.03868e-07	0.000218137	0.106331	0.352287	0.158233	0	0.0953595	0	0.316915	0	0	0	19.7968	0.701167	0.688485	1.2147	0.209578	6.25363	0.872573	0.18861	0.58677	3.89437	7029.ACYPI28500-PA	4e-79	301.6					artNOG[6]	039WY@artNOG,0ACFT@biNOG,0JARY@euNOG,0SWH1@inNOG,0VR07@meNOG,0YDC3@NOG,142NA@opiNOG	NA|NA|NA			7070.TC007347-PA	5.8e-125	406.9					artNOG[6]	039WY@artNOG,0ACFT@biNOG,0JARY@euNOG,0SWH1@inNOG,0VR07@meNOG,0YDC3@NOG,142NA@opiNOG	039WY|5.7e-168|560.7	S	NA
Cluster-54188.7403	3.38081	5.11646	8.42449e-07	0.000221387	10.8457	6.69345	7.75342	4.19169	5.05405	8.23481	5.38755	5.65442	5.07907	1.00959	301.256	18.5809	8.8126	4.85878	51.7657	11.0952	51.4818	17.0692	9.58392	152.993	7159.AAEL011745-PA	6.1e-50	201.8		GO:0000375,GO:0000377,GO:0000398,GO:0005575,GO:0005622,GO:0005623,GO:0005634,GO:0005681,GO:0005687,GO:0005688,GO:0006139,GO:0006355,GO:0006396,GO:0006397,GO:0006725,GO:0006807,GO:0008150,GO:0008152,GO:0008380,GO:0009889,GO:0009987,GO:0010467,GO:0010468,GO:0010556,GO:0016070,GO:0016071,GO:0019219,GO:0019222,GO:0030529,GO:0030532,GO:0031323,GO:0031326,GO:0031935,GO:0032991,GO:0034641,GO:0043170,GO:…	K12843		artNOG[6]	0333K@artNOG,0A1B1@biNOG,0GUA9@dipNOG,0SPX6@inNOG,0VBB9@meNOG,0XQV0@NOG,12T4V@opiNOG,KOG2769@euNOG	NA|NA|NA	A	pre-mRNA processing factor 3 (PRP3)	7159.AAEL011745-PA	3.1e-62	197.6		GO:0000375,GO:0000377,GO:0000398,GO:0005575,GO:0005622,GO:0005623,GO:0005634,GO:0005681,GO:0005687,GO:0005688,GO:0006139,GO:0006355,GO:0006396,GO:0006397,GO:0006725,GO:0006807,GO:0008150,GO:0008152,GO:0008380,GO:0009889,GO:0009987,GO:0010467,GO:0010468,GO:0010556,GO:0016070,GO:0016071,GO:0019219,GO:0019222,GO:0030529,GO:0030532,GO:0031323,GO:0031326,GO:0031935,GO:0032991,GO:0034641,GO:0043170,GO:…	K12843		artNOG[6]	0333K@artNOG,0A1B1@biNOG,0GUA9@dipNOG,0SPX6@inNOG,0VBB9@meNOG,0XQV0@NOG,12T4V@opiNOG,KOG2769@euNOG	0333K|2.1e-69|234.7	A	small nuclear ribonucleoprotein
Cluster-61366.2	2.11968	2.47366	9.38635e-07	0.000241577	2.12661	1.58529	1.4241	1.3099	1.52575	3.71374	1.1092	1.75482	2.17675	3.02877	9.20981	5.02503	7.57333	3.15821	3.7724	4.84152	14.9584	16.3148	7.9214	12.6103	7029.ACYPI008022-PA	8e-84	316.2			K14073,K14074		artNOG[6]	039V3@artNOG,0AENQ@biNOG,0JB1E@euNOG,0SWN2@inNOG,0VRWM@meNOG,0YEA1@NOG,1431G@opiNOG	NA|NA|NA	S	Lipase	7029.ACYPI008022-PA	1.3e-103	335.2			K14073,K14074		artNOG[6]	039V3@artNOG,0AENQ@biNOG,0JB1E@euNOG,0SWN2@inNOG,0VRWM@meNOG,0YEA1@NOG,1431G@opiNOG	039V3|1.6e-100|337.5	S	Lipase
Cluster-54188.6543	5.17336	2.61635	1.01921e-06	0.000257015	0	0	0.949398	0	0	0	1.90149	0	0	0	8.69337	1.86978	2.75394	7.1667	1.78141	1.61384	64.8197	2.64054	21.6127	0.370892	441375.XP_002140975.1	5.6e-34	148.7		GO:0003674,GO:0003824,GO:0003987,GO:0005975,GO:0005996,GO:0006006,GO:0006007,GO:0006091,GO:0006096,GO:0006099,GO:0008150,GO:0008152,GO:0009056,GO:0009060,GO:0009987,GO:0015980,GO:0016052,GO:0016405,GO:0016874,GO:0016877,GO:0016878,GO:0019318,GO:0019320,GO:0044237,GO:0044238,GO:0044710,GO:0044723,GO:0044724,GO:0045333,GO:0046365,GO:0055114,GO:0071704,GO:1901575			apiNOG[5]	01MA7@apiNOG,0IGJN@euNOG,COG0454@NOG,COG1042@NOG	NA|NA|NA	C	Inherit from euNOG: synthetase
Cluster-54188.27929	2.12355	2.67892	1.0486e-06	0.000260568	2.33927	3.52287	1.58233	0.654952	1.71647	3.3908	2.05995	2.9247	0	4.03836	14.0299	5.72619	14.0451	8.50287	8.59269	6.85882	7.4792	16.0319	7.82361	10.5704	7460.GB19380-PA	7.7e-80	302.4	JAFRAC1	GO:0000003,GO:0000302,GO:0003006,GO:0003674,GO:0003824,GO:0004601,GO:0005575,GO:0005622,GO:0005623,GO:0005737,GO:0005829,GO:0005856,GO:0005875,GO:0006928,GO:0006950,GO:0006974,GO:0006979,GO:0007155,GO:0007275,GO:0007276,GO:0007281,GO:0007568,GO:0008150,GO:0008152,GO:0008340,GO:0008354,GO:0008379,GO:0009056,GO:0009605,GO:0009987,GO:0009991,GO:0010035,GO:0010259,GO:0015630,GO:0016209,GO:0016477,GO:…	K13279		artNOG[6]	03522@artNOG,09UHH@biNOG,0S3QT@hymNOG,0SS2W@inNOG,0V5GS@meNOG,12TFB@opiNOG,COG0450@NOG,KOG0852@euNOG	NA|NA|NA	O	C-terminal domain of 1-Cys peroxiredoxin	7460.GB19380-PA	1.4e-101	330	JAFRAC1	GO:0000003,GO:0000302,GO:0003006,GO:0003674,GO:0003824,GO:0004601,GO:0005575,GO:0005622,GO:0005623,GO:0005737,GO:0005829,GO:0005856,GO:0005875,GO:0006928,GO:0006950,GO:0006974,GO:0006979,GO:0007155,GO:0007275,GO:0007276,GO:0007281,GO:0007568,GO:0008150,GO:0008152,GO:0008340,GO:0008354,GO:0008379,GO:0009056,GO:0009605,GO:0009987,GO:0009991,GO:0010035,GO:0010259,GO:0015630,GO:0016209,GO:0016477,GO:…	K13279		artNOG[6]	03522@artNOG,09UHH@biNOG,0S3QT@hymNOG,0SS2W@inNOG,0V5GS@meNOG,12TFB@opiNOG,COG0450@NOG,KOG0852@euNOG	03522|5.2e-107|356.0	O	Peroxiredoxin
Cluster-54188.9669	3.44764	4.33895	1.05417e-06	0.000260568	3.50891	4.22744	0.949398	3.27476	2.86078	2.74494	7.60595	2.53474	2.17675	3.28117	45.1883	51.7695	1.37697	0.607348	55.2238	30.4612	136.994	6.12983	2.54267	35.0493	45351.NEMVEDRAFT_v1g88712-PA	1.4e-72	279.6					meNOG[21]	0V9AI@meNOG,0XNZY@NOG,12Z42@opiNOG,KOG0039@euNOG	NA|NA|NA	P, Q	NADPH oxidase 4	7176.CPIJ010332-PA	1.2e-107	349.1					artNOG[6]	039W7@artNOG,09YCZ@biNOG,0SWQ7@inNOG,0V9AI@meNOG,0XNZY@NOG,12Z42@opiNOG,KOG0039@euNOG	039W7|5e-158|527.0	P, Q	FAD-binding domain
Cluster-54188.3820	6.70814	7.87497	1.21508e-06	0.000283501	3.93423	1.93758	1.10763	4.58466	4.19582	15.3393	1.26766	4.48454	4.35349	3.02877	0.430365	2.33722	0.413091	36.5623	2.51493	1.81557	2.86703	4497.69	92.7097	6.30516	4533.OB06G21060.1	3.5e-33	146.7					virNOG[6]	0JS1X@euNOG,0U55F@lilNOG,11CRP@NOG,162FV@poaNOG,1C3XC@strNOG,1EHCS@virNOG	NA|NA|NA
Cluster-54188.18212	2.2765	5.91732	1.29156e-06	0.000293124	14.0356	24.8362	29.1149	18.6006	21.742	33.908	16.0042	23.0076	8.70698	15.1439	123.687	37.9799	84.6836	121.834	29.3409	33.0837	129.016	221.334	129.872	86.4178	7070.TC004589-PA	6.8e-115	419.1	GRH	GO:0000902,GO:0000904,GO:0001071,GO:0001654,GO:0001709,GO:0001736,GO:0001738,GO:0001745,GO:0001751,GO:0001752,GO:0001754,GO:0001763,GO:0002009,GO:0002064,GO:0003382,GO:0003674,GO:0003676,GO:0003677,GO:0003700,GO:0005488,GO:0005515,GO:0005575,GO:0005622,GO:0005623,GO:0005634,GO:0006355,GO:0006357,GO:0006996,GO:0007009,GO:0007163,GO:0007164,GO:0007275,GO:0007399,GO:0007402,GO:0007417,GO:0007419,GO:…	K09275		artNOG[6]	036AD@artNOG,09T5R@biNOG,0SRKC@inNOG,0V44G@meNOG,0XNZ6@NOG,12N27@opiNOG,KOG4091@euNOG	NA|NA|NA	K	CP2 transcription factor	7070.TC004589-PA	2.8e-132	430.9	GRH	GO:0000902,GO:0000904,GO:0001071,GO:0001654,GO:0001709,GO:0001736,GO:0001738,GO:0001745,GO:0001751,GO:0001752,GO:0001754,GO:0001763,GO:0002009,GO:0002064,GO:0003382,GO:0003674,GO:0003676,GO:0003677,GO:0003700,GO:0005488,GO:0005515,GO:0005575,GO:0005622,GO:0005623,GO:0005634,GO:0006355,GO:0006357,GO:0006996,GO:0007009,GO:0007163,GO:0007164,GO:0007275,GO:0007399,GO:0007402,GO:0007417,GO:0007419,GO:…	K09275		artNOG[6]	036AD@artNOG,09T5R@biNOG,0SRKC@inNOG,0V44G@meNOG,0XNZ6@NOG,12N27@opiNOG,KOG4091@euNOG	036AD|1.9e-159|533.3	K	CP2 transcription factor
Cluster-54188.23488	4.95336	1.01685	1.54178e-06	0.000331814	0	0	0	0	0	0	0.475372	0	0	0.504795	4.1315	0.233722	5.23248	10.082	0.314367	0.80692	0.249307	0.660136	10.953	0.556338	169963.lmo1136	3.9e-22	109.4			K13730,K13731		bactNOG[38]	08NJY@bactNOG,0NJR5@firmNOG,COG4886@NOG	NA|NA|NA	M	Repeat protein
Cluster-54188.24713	2.53669	3.10683	1.93518e-06	0.000392778	2.97725	2.99444	2.3735	1.17891	1.43039	2.74494	2.53532	2.33976	2.90233	3.02877	23.6701	11.2187	8.12412	4.12996	13.0986	5.85017	3.7396	60.8268	2.83606	7.97418	7955.ENSDARP00000103553	2.7e-158	563.5	RRM2	GO:0005575,GO:0005622,GO:0005623,GO:0005737,GO:0044424,GO:0044464	K10808		fiNOG[1]	09XA5@biNOG,0DKT0@chorNOG,0MZAN@fiNOG,0V88G@meNOG,12QEK@opiNOG,1CVMU@veNOG,COG0208@NOG,KOG1567@euNOG	NA|NA|NA	F	ribonucleotide reductase M2	6945.ISCW016837-PA	1e-189	620.3	RNRS	GO:0003674,GO:0003824,GO:0004748,GO:0005575,GO:0005622,GO:0005623,GO:0005737,GO:0005971,GO:0006139,GO:0006259,GO:0006260,GO:0006725,GO:0006807,GO:0006915,GO:0006919,GO:0007275,GO:0007399,GO:0008150,GO:0008152,GO:0008219,GO:0009058,GO:0009059,GO:0009987,GO:0010941,GO:0010950,GO:0010952,GO:0012501,GO:0016265,GO:0016491,GO:0016725,GO:0016728,GO:0019222,GO:0022008,GO:0030154,GO:0032501,GO:0032502,GO:…	K10808		artNOG[6]	035FZ@artNOG,09XA5@biNOG,0V88G@meNOG,12QEK@opiNOG,COG0208@NOG,KOG1567@euNOG	035FZ|2.7e-213|708.0	F	reductase
Cluster-54188.147	2.39904	2.41815	2.11523e-06	0.000419102	1.59496	2.46601	0.158233	1.96486	0.667516	2.422	1.74303	2.72972	1.45116	0.757193	26.0801	8.9983	3.30473	2.06498	11.6316	5.04325	5.98336	8.77038	4.69416	8.15962	7091.BGIBMGA013134-TA	4.6e-140	502.7	CDC2	GO:0000003,GO:0000082,GO:0000086,GO:0000278,GO:0003006,GO:0003674,GO:0003824,GO:0004672,GO:0004674,GO:0004693,GO:0005488,GO:0005515,GO:0005575,GO:0005622,GO:0005623,GO:0005634,GO:0005856,GO:0005875,GO:0006355,GO:0006357,GO:0006464,GO:0006468,GO:0006793,GO:0006796,GO:0006950,GO:0006974,GO:0007049,GO:0007126,GO:0007127,GO:0007140,GO:0007141,GO:0007275,GO:0007276,GO:0007281,GO:0007282,GO:0007283,GO:…	K02087		artNOG[6]	033AV@artNOG,09W71@biNOG,0SR6P@inNOG,0TBBA@lepNOG,0V758@meNOG,0XPP3@NOG,12T1Q@opiNOG,KOG0594@euNOG	NA|NA|NA	T	S_TKc	7091.BGIBMGA013134-TA	3.1e-171	558.9	CDC2	GO:0000003,GO:0000082,GO:0000086,GO:0000278,GO:0003006,GO:0003674,GO:0003824,GO:0004672,GO:0004674,GO:0004693,GO:0005488,GO:0005515,GO:0005575,GO:0005622,GO:0005623,GO:0005634,GO:0005856,GO:0005875,GO:0006355,GO:0006357,GO:0006464,GO:0006468,GO:0006793,GO:0006796,GO:0006950,GO:0006974,GO:0007049,GO:0007126,GO:0007127,GO:0007140,GO:0007141,GO:0007275,GO:0007276,GO:0007281,GO:0007282,GO:0007283,GO:…	K02087		artNOG[6]	033AV@artNOG,09W71@biNOG,0SR6P@inNOG,0TBBA@lepNOG,0V758@meNOG,0XPP3@NOG,12T1Q@opiNOG,KOG0594@euNOG	033AV|1.8e-177|588.5	D	S_TKc
Cluster-51306.0	3.45029	1.12563	2.26572e-06	0.000425543	0.637983	0.352287	0.158233	0.392971	0.286078	0.4844	0	0	0	0.504795	6.62762	0.701167	0.137697	2.55086	0.314367	3.02595	3.11633	4.99817	11.7354	1.29812	7070.TC013283-PA	1.6e-118	431	NOX				artNOG[6]	035I6@artNOG,0A0V9@biNOG,0SS6R@inNOG,0V7JI@meNOG,0XNZY@NOG,12WVE@opiNOG,KOG0039@euNOG	NA|NA|NA	P, Q	Ferric reductase like transmembrane component	7070.TC013283-PA	1e-144	470.7	NOX				artNOG[6]	035I6@artNOG,0A0V9@biNOG,0SS6R@inNOG,0V7JI@meNOG,0XNZY@NOG,12WVE@opiNOG,KOG0039@euNOG	035I6|1.1e-152|510.4	P, Q	NADPH oxidase
Cluster-518.1	6.91599	0.408407	2.22232e-06	0.000425543	0	0	0	0	0	0	0	0	0	0	0.602511	0	2.34085	6.55936	0.104789	0	0.249307	0.282915	10.1707	0	715226.ABI_45480	6.9e-21	107.1		GO:0005575,GO:0005576,GO:0005623,GO:0009279,GO:0016020,GO:0018995,GO:0019867,GO:0020002,GO:0030312,GO:0030313,GO:0031975,GO:0033643,GO:0033644,GO:0043245,GO:0043657,GO:0044215,GO:0044216,GO:0044217,GO:0044218,GO:0044279,GO:0044421,GO:0044462,GO:0044464,GO:0071944	K11005		bactNOG[38]	01Q6K@aproNOG,05DDI@bactNOG,16QU3@proNOG,COG2931@NOG	NA|NA|NA	O	Hemolysin-type calcium-binding
Cluster-54188.13501	3.50454	1.95082	2.22585e-06	0.000425543	1.16964	0	0.158233	0.13099	1.52575	0.161467	0	0.77992	1.45116	0.504795	1.80753	2.33722	3.16703	3.64409	3.66761	11.7003	24.806	0.660136	1.56472	12.4249	6085.XP_002163549	2.1e-24	118.2					meNOG[21]	0JE7J@euNOG,0VF7D@meNOG,0YSFD@NOG,146Q6@opiNOG	NA|NA|NA	S	protein Hydra magnipapillata	7091.BGIBMGA013736-TA	8.3e-26	78.3					artNOG[6]	03HR4@artNOG,0B57G@biNOG,0IRQ9@euNOG,0T44S@inNOG,0WHTW@meNOG,0ZJIR@NOG,13EB2@opiNOG	03HR4|1.5e-25|89.6	S	NA
Cluster-54188.18937	3.00528	2.70209	2.26531e-06	0.000425543	2.4456	2.28987	0.474699	1.3099	0.190719	2.09907	2.37686	0.38996	2.17675	0	32.4495	7.36225	3.58012	1.33617	13.0986	2.0173	14.4598	2.92346	16.234	16.6901	7460.GB10053-PA	2.4e-196	690.6	POLO	GO:0000003,GO:0000212,GO:0000226,GO:0000278,GO:0000280,GO:0000741,GO:0000775,GO:0000776,GO:0000777,GO:0000779,GO:0000793,GO:0000910,GO:0000922,GO:0000940,GO:0003006,GO:0003674,GO:0003824,GO:0004672,GO:0004674,GO:0005575,GO:0005622,GO:0005623,GO:0005634,GO:0005635,GO:0005694,GO:0005737,GO:0005813,GO:0005814,GO:0005815,GO:0005819,GO:0005828,GO:0005856,GO:0005874,GO:0005876,GO:0006461,GO:0006464,GO:…	K06631		artNOG[6]	033HN@artNOG,09V0D@biNOG,0SQ9K@inNOG,0V605@meNOG,0XQBP@NOG,12PB0@opiNOG,KOG0575@euNOG	NA|NA|NA	D	serine threonine-protein kinase	7245.FBpp0264669	5e-248	814.8	POLO	GO:0000003,GO:0000212,GO:0000226,GO:0000278,GO:0000280,GO:0000741,GO:0000775,GO:0000776,GO:0000777,GO:0000779,GO:0000793,GO:0000910,GO:0000922,GO:0000940,GO:0003006,GO:0003674,GO:0003824,GO:0004672,GO:0004674,GO:0005575,GO:0005622,GO:0005623,GO:0005634,GO:0005635,GO:0005694,GO:0005737,GO:0005813,GO:0005814,GO:0005815,GO:0005819,GO:0005828,GO:0005856,GO:0005874,GO:0005876,GO:0006461,GO:0006464,GO:…	K06631		artNOG[6]	033HN@artNOG,09V0D@biNOG,0GVWA@dipNOG,0HT3F@droNOG,0SQ9K@inNOG,0V605@meNOG,0XQBP@NOG,12PB0@opiNOG,KOG0575@euNOG	033HN|8.1e-276|915.9	D	serine threonine-protein kinase
Cluster-52070.0	3.2971	1.17791	2.31164e-06	0.000427472	0.212661	0	0	0	0.286078	1.4532	0.158457	0.77992	0	0.504795	3.87329	2.92153	1.23927	1.70057	1.8862	0.80692	11.3434	7.16719	1.76031	2.96714	121225.PHUM031280-PA	3.7e-91	340.5	DLL	GO:0000003,GO:0001071,GO:0002165,GO:0003002,GO:0003006,GO:0003674,GO:0003700,GO:0005575,GO:0005622,GO:0005623,GO:0005634,GO:0006355,GO:0007275,GO:0007389,GO:0007399,GO:0007417,GO:0007420,GO:0007444,GO:0007447,GO:0007449,GO:0007469,GO:0007472,GO:0007476,GO:0007478,GO:0007479,GO:0007480,GO:0007484,GO:0007485,GO:0007487,GO:0007548,GO:0007552,GO:0007560,GO:0007610,GO:0007635,GO:0008150,GO:0008587,GO:…	K18488		artNOG[6]	037AD@artNOG,0A3ET@biNOG,0SU7F@inNOG,0VF5U@meNOG,0ZHZR@NOG,12TFX@opiNOG,KOG0850@euNOG	NA|NA|NA	K	Homeobox domain	7070.TC009351-PA	1e-90	295	DLL	GO:0000003,GO:0001071,GO:0002165,GO:0003002,GO:0003006,GO:0003674,GO:0003700,GO:0005575,GO:0005622,GO:0005623,GO:0005634,GO:0006355,GO:0007275,GO:0007389,GO:0007399,GO:0007417,GO:0007420,GO:0007444,GO:0007447,GO:0007449,GO:0007469,GO:0007472,GO:0007476,GO:0007478,GO:0007479,GO:0007480,GO:0007484,GO:0007485,GO:0007487,GO:0007548,GO:0007552,GO:0007560,GO:0007610,GO:0007635,GO:0008150,GO:0008587,GO:…	K18488		artNOG[6]	037AD@artNOG,0A3ET@biNOG,0SU7F@inNOG,0VF5U@meNOG,0ZHZR@NOG,12TFX@opiNOG,KOG0850@euNOG	037AD|3.2e-116|389.0	K	Distal-less
Cluster-60264.0	4.26983	0.754881	2.34711e-06	0.000427705	0.318992	0	0	0.13099	0	0	0.633829	0	0	0	8.69337	0.350583	6.33406	0.728817	0.104789	0.80692	5.8587	0.660136	1.46693	1.48357	7176.CPIJ013626-PA	1e-20	105.9					meNOG[21]	0AA0B@biNOG,0J4W4@euNOG,0VKY2@meNOG,125Q2@NOG,13XUV@opiNOG	NA|NA|NA			7165.AGAP004851-PA	2.3e-34	109					artNOG[6]	0394P@artNOG,0AA0B@biNOG,0GYES@dipNOG,0J4W4@euNOG,0SW0Z@inNOG,0VKY2@meNOG,125Q2@NOG,13XUV@opiNOG	0394P|1.9e-42|145.5	S	NA
Cluster-54188.11236	2.77596	4.0423	2.53648e-06	0.00043372	5.84818	8.27875	2.3735	6.41853	1.62111	4.3596	3.96143	5.8494	0	1.76678	102.169	13.6727	26.8509	6.68083	15.0896	25.2163	47.2436	10.6565	6.16109	28.9296	7165.AGAP002376-PA	5.3e-112	410.2		GO:0003333,GO:0003674,GO:0005215,GO:0005342,GO:0006810,GO:0006811,GO:0006820,GO:0006865,GO:0008150,GO:0008509,GO:0008514,GO:0009987,GO:0015075,GO:0015171,GO:0015711,GO:0015849,GO:0022857,GO:0022891,GO:0022892,GO:0034220,GO:0044699,GO:0044763,GO:0044765,GO:0046942,GO:0046943,GO:0051179,GO:0051234,GO:0055085,GO:0071702,GO:0071705			artNOG[6]	0331H@artNOG,0A2EZ@biNOG,0SSQZ@inNOG,0VDAP@meNOG,12QF3@opiNOG,COG0814@NOG,KOG1303@euNOG	NA|NA|NA	E	Vesicular inhibitory amino acid transporter	7159.AAEL009923-PA	3.3e-133	435.2		GO:0003333,GO:0003674,GO:0005215,GO:0005342,GO:0006810,GO:0006811,GO:0006820,GO:0006865,GO:0008150,GO:0008509,GO:0008514,GO:0009987,GO:0015075,GO:0015171,GO:0015711,GO:0015849,GO:0022857,GO:0022891,GO:0022892,GO:0034220,GO:0044699,GO:0044763,GO:0044765,GO:0046942,GO:0046943,GO:0051179,GO:0051234,GO:0055085,GO:0071702,GO:0071705			artNOG[6]	0331H@artNOG,0A2EZ@biNOG,0GVA7@dipNOG,0SSQZ@inNOG,0VDAP@meNOG,12QF3@opiNOG,COG0814@NOG,KOG1303@euNOG	0331H|1.4e-180|601.2	E	Vesicular inhibitory amino acid transporter
Cluster-54188.17186	3.91604	3.87446	2.45666e-06	0.00043372	1.70129	1.58529	0.316466	0.13099	0.572157	0.161467	1.26766	0.9749	2.90233	8.58152	50.9552	26.6443	2.89164	1.33617	24.2062	4.63979	12.0914	15.9376	1.17354	129.441	13037.EHJ70727	5.2e-69	267.3		GO:0005575,GO:0005576,GO:0005578,GO:0005623,GO:0005886,GO:0009897,GO:0009986,GO:0016020,GO:0031012,GO:0044421,GO:0044425,GO:0044459,GO:0044464,GO:0071944			artNOG[6]	037HS@artNOG,09ZD6@biNOG,0SUEG@inNOG,0TF2B@lepNOG,0V6EF@meNOG,11T0F@NOG,13TQF@opiNOG,KOG4802@euNOG	NA|NA|NA	W	WAP-type (Whey Acidic Protein) 'four-disulfide core'	13037.EHJ70727	2.5e-87	283.3		GO:0005575,GO:0005576,GO:0005578,GO:0005623,GO:0005886,GO:0009897,GO:0009986,GO:0016020,GO:0031012,GO:0044421,GO:0044425,GO:0044459,GO:0044464,GO:0071944			artNOG[6]	037HS@artNOG,09ZD6@biNOG,0SUEG@inNOG,0TF2B@lepNOG,0V6EF@meNOG,11T0F@NOG,13TQF@opiNOG,KOG4802@euNOG	037HS|9.8e-110|367.8	W	WAP-type (Whey Acidic Protein) 'four-disulfide core'
Cluster-54188.32126	7.54777	7.42636	2.452e-06	0.00043372	0.850644	0.352287	9.81045	1.17891	0.476797	3.06787	0.158457	0.77992	0	1.26199	0.172146	0.584305	0	97.0542	0.209578	0.80692	0.249307	990.298	2322.93	2.96714	7070.TC000722-PA	2.9e-22	109.8					artNOG[6]	0387Q@artNOG,0A985@biNOG,0JDIF@euNOG,0SX86@inNOG,0VJJ1@meNOG,11VJY@NOG,13V21@opiNOG	NA|NA|NA	S	cuticle protein	121225.PHUM492260-PA	6.3e-29	92.5					artNOG[6]	0387Q@artNOG,0A985@biNOG,0JDIF@euNOG,0SX86@inNOG,0VJJ1@meNOG,11VJY@NOG,13V21@opiNOG	0387Q|4.5e-36|125.1	S	Cuticle protein
Cluster-54188.31740	3.02424	0.732028	2.58709e-06	0.000439365	0.106331	0.528431	0	0.261981	0.667516	0.322934	0.158457	0.58494	0	0	2.2379	1.98664	5.09479	2.06498	4.61071	1.41211	0.249307	0.660136	4.69416	1.48357	45351.NEMVEDRAFT_v1g196074-PA	6.9e-10	69.7					meNOG[21]	0JNS1@euNOG,0W018@meNOG,0ZKWN@NOG,14D5Q@opiNOG	NA|NA|NA
Cluster-44966.0	4.31705	0.897081	2.80167e-06	0.000466291	0	0	0.316466	0	0	0	0.950744	0	0	0	3.70114	0.350583	2.89164	7.04523	0.314367	1.61384	2.61772	1.22597	9.77951	0.185446	5811.TGME49_048670	4.3e-301	1038.9		GO:0003674,GO:0005215,GO:0006810,GO:0006811,GO:0006812,GO:0006818,GO:0006885,GO:0008150,GO:0008324,GO:0009987,GO:0015075,GO:0015077,GO:0015078,GO:0015672,GO:0015992,GO:0022857,GO:0022890,GO:0022891,GO:0022892,GO:0034220,GO:0042592,GO:0044699,GO:0044763,GO:0044765,GO:0048878,GO:0050801,GO:0051179,GO:0051234,GO:0055067,GO:0055080,GO:0055085,GO:0065007,GO:0065008	K01507		apiNOG[5]	01KXS@apiNOG,0IFIU@euNOG,COG3808@NOG	NA|NA|NA	C	V-type H( )-translocating pyrophosphatase
Cluster-54188.31844	6.41075	7.75482	2.89754e-06	0.000477329	1.06331	1.05686	27.2161	2.35783	1.90719	10.1724	0.158457	1.9498	2.17675	1.76678	0.258219	1.75292	0.413091	300.759	3.45804	8.47266	4.36286	2811.14	1130.12	2.22535	43151.ADAR009088-PA	6.8e-41	172.6					artNOG[6]	03ADJ@artNOG,0ABS6@biNOG,0JCWT@euNOG,0SX56@inNOG,0VNYV@meNOG,0YM5B@NOG,145PF@opiNOG	NA|NA|NA	S	Insect cuticle protein	12957.ACEP_00001174-PA	2.2e-52	170.2					artNOG[6]	0387Q@artNOG,0A985@biNOG,0JDIF@euNOG,0SX86@inNOG,0VJJ1@meNOG,11VJY@NOG,13V21@opiNOG	0387Q|4.3e-87|292.1	S	Cuticle protein
Cluster-54188.37167	2.03789	3.42494	2.90623e-06	0.000477329	2.87092	2.28987	1.8988	2.48882	4.86333	6.78161	3.80298	6.43434	7.25582	2.77637	17.8171	20.9181	18.0383	8.25993	25.3589	17.7522	5.98336	33.384	10.4641	9.45775	7070.TC005160-PA	6.9e-18	96.7					euNOG[57]	COG2801@NOG,KOG0017@euNOG	NA|NA|NA	C	Retrotransposon protein
Cluster-54188.20551	8.76935	7.72989	3.08067e-06	0.000502673	1.06331	0	0.791165	1.3099	1.43039	3.3908	0	0	0.725582	0.757193	0.774657	0.233722	0	15.6696	0.209578	0.20173	0	3879.81	330.841	1.48357	121225.PHUM512420-PA	1.8e-27	127.5					artNOG[6]	0395V@artNOG,0AAUK@biNOG,0J4KC@euNOG,0SVZF@inNOG,0VMU5@meNOG,12D0N@NOG,13XYQ@opiNOG	NA|NA|NA	S	Pupal cuticle protein C1	121225.PHUM512420-PA	2.1e-33	105.1					artNOG[6]	0395V@artNOG,0AAUK@biNOG,0J4KC@euNOG,0SVZF@inNOG,0VMU5@meNOG,12D0N@NOG,13XYQ@opiNOG	0395V|3.9e-29|101.9	S	Pupal cuticle protein C1
Cluster-54188.1011	6.52492	0.109702	3.13982e-06	0.000508997	0	0	0	0	0	0	0	0	0	0	3.01256	0	0.275394	5.10172	0.209578	0.80692	0.249307	0	5.76991	0	7091.BGIBMGA000833-TA	1.9e-14	85.9					meNOG[21]	0ACCT@biNOG,0KE7Y@euNOG,0VPI0@meNOG,11C51@NOG,131DS@opiNOG	NA|NA|NA
Cluster-54188.12899	4.45054	2.08817	3.27331e-06	0.000509551	0	0	0.791165	0	0.190719	0.161467	1.1092	0	0	1.00959	6.79977	0.233722	1.92776	1.82204	0.628734	0.20173	28.2963	1.22597	9.9751	24.6643	7159.AAEL002295-PA	7.8e-94	349.7					artNOG[6]	0335A@artNOG,0A1ZX@biNOG,0SPYY@inNOG,0VCV5@meNOG,12PQG@opiNOG,COG4886@NOG,KOG0619@euNOG	NA|NA|NA	T	Leucine-rich transmembrane protein	7159.AAEL002295-PA	2.1e-114	373.3					artNOG[6]	0335A@artNOG,0A1ZX@biNOG,0SPYY@inNOG,0VCV5@meNOG,12PQG@opiNOG,COG4886@NOG,KOG0619@euNOG	0335A|4.4e-149|497.2	T	Leucine-rich transmembrane protein
Cluster-54188.9565	6.07459	-0.210714	3.20562e-06	0.000509551	0	0	0	0	0	0	0	0	0	0	0.946803	0	0.963878	1.70057	0.209578	0.20173	0.249307	0.0943051	6.65006	0.185446	7237.FBpp0272062	1.5e-15	87.4		GO:0003674,GO:0005102,GO:0005125,GO:0005488,GO:0005515,GO:0005575,GO:0005576,GO:0007154,GO:0007165,GO:0008150,GO:0009987,GO:0023052,GO:0044699,GO:0044700,GO:0044763,GO:0050789,GO:0050794,GO:0050896,GO:0051716,GO:0065007			artNOG[6]	03EB6@artNOG,0B0WZ@biNOG,0H06X@dipNOG,0I1X4@droNOG,0IG58@euNOG,0T2J9@inNOG,0WDEN@meNOG,123YD@NOG,14U53@opiNOG	NA|NA|NA
Cluster-54188.31699	2.99916	-0.0958057	3.35142e-06	0.00051647	0	0.352287	0.158233	0.13099	0.0953595	0	0.316915	0.19498	0	0	1.20502	1.05175	0.963878	0.728817	2.51493	1.41211	0.498613	0.471526	1.66252	1.11268	45351.NEMVEDRAFT_v1g196074-PA	3.3e-10	70.1					meNOG[21]	0JNS1@euNOG,0W018@meNOG,0ZKWN@NOG,14D5Q@opiNOG	NA|NA|NA
Cluster-51092.0	3.43624	0.237677	3.48724e-06	0.000529153	0.318992	0.176144	0	0.13099	0.0953595	0	0.475372	0	0	0	1.54931	1.86978	1.51467	0.12147	0.943101	1.41211	1.12188	5.18678	0.293385	2.4108	12957.ACEP_00003207-PA	2.1e-61	241.5		GO:0000003,GO:0003674,GO:0003682,GO:0005488,GO:0005575,GO:0005622,GO:0005623,GO:0005634,GO:0005654,GO:0005656,GO:0006139,GO:0006259,GO:0006260,GO:0006261,GO:0006267,GO:0006323,GO:0006325,GO:0006342,GO:0006355,GO:0006725,GO:0006807,GO:0006996,GO:0007049,GO:0007059,GO:0007126,GO:0007143,GO:0008150,GO:0008152,GO:0009058,GO:0009059,GO:0009889,GO:0009890,GO:0009892,GO:0009987,GO:0010468,GO:0010556,GO:…	K10736		artNOG[6]	03378@artNOG,09Z2C@biNOG,0S5FH@hymNOG,0SQF3@inNOG,0V9ZU@meNOG,100ZT@NOG,13KH9@opiNOG,KOG3056@euNOG	NA|NA|NA	D	Primase zinc finger	12957.ACEP_00003207-PA	7.9e-76	246		GO:0000003,GO:0003674,GO:0003682,GO:0005488,GO:0005575,GO:0005622,GO:0005623,GO:0005634,GO:0005654,GO:0005656,GO:0006139,GO:0006259,GO:0006260,GO:0006261,GO:0006267,GO:0006323,GO:0006325,GO:0006342,GO:0006355,GO:0006725,GO:0006807,GO:0006996,GO:0007049,GO:0007059,GO:0007126,GO:0007143,GO:0008150,GO:0008152,GO:0009058,GO:0009059,GO:0009889,GO:0009890,GO:0009892,GO:0009987,GO:0010468,GO:0010556,GO:…	K10736		artNOG[6]	03378@artNOG,09Z2C@biNOG,0S5FH@hymNOG,0SQF3@inNOG,0V9ZU@meNOG,100ZT@NOG,13KH9@opiNOG,KOG3056@euNOG	03378|5e-94|316.2	D	sensitized chromosome inheritance modifier 19
Cluster-54188.29817	5.16592	4.80026	3.4973e-06	0.000529153	1.06331	1.05686	0.474699	1.17891	1.52575	7.10454	0.158457	1.9498	0	0	1.37717	2.45408	0	46.037	6.91607	1.21038	7.97781	132.121	333.286	4.4507	7091.BGIBMGA010145-TA	4.7e-33	146.4					artNOG[6]	0387Q@artNOG,0A985@biNOG,0JDIF@euNOG,0SX86@inNOG,0TGSV@lepNOG,0VJJ1@meNOG,11VJY@NOG,13V21@opiNOG	NA|NA|NA	S	Insect cuticle protein	7091.BGIBMGA010145-TA	1.5e-43	141.2					artNOG[6]	0387Q@artNOG,0A985@biNOG,0JDIF@euNOG,0SX86@inNOG,0TGSV@lepNOG,0VJJ1@meNOG,11VJY@NOG,13V21@opiNOG	0387Q|2.1e-61|208.0	S	Cuticle protein
Cluster-56003.0	6.28312	2.66712	3.80253e-06	0.000568444	0.212661	0	0.316466	0.261981	0	0.161467	0.316915	0	0	0	0.172146	0	107.541	0.364409	0.314367	0	0.623266	1.22597	9.19274	0.185446	8090.ENSORLP00000013645	3e-07	62.4			K19926		fiNOG[1]	09V34@biNOG,0DMHP@chorNOG,0IE4J@euNOG,0MVEB@fiNOG,0VAR3@meNOG,11H75@NOG,13JST@opiNOG,1CPZB@veNOG	NA|NA|NA	W	Trefoil (P-type) domain
Cluster-37228.1	4.93694	0.910548	4.34887e-06	0.000613002	0	0	0.316466	0	0	0	0.475372	0	0	0	1.72146	0.116861	3.02933	8.98875	0.104789	0.40346	0.997226	0.848746	14.0825	0.185446	294746.XP_001483949.1	8.2e-30	137.1	PGUG_03330				fuNOG[21]	03MCD@ascNOG,0G1BR@debNOG,0IH4X@euNOG,0PJQF@fuNOG,11X9W@NOG,12TB2@opiNOG,19AMA@saccNOG	NA|NA|NA	S	Cell-wall agglutinin N-terminal ligand-sugar binding
Cluster-54188.33896	2.81204	2.21867	4.37069e-06	0.000613002	2.12661	0.704574	0	1.96486	1.04895	1.29173	2.2184	0.58494	0	0.252398	22.379	8.06342	3.85551	1.2147	3.14367	1.61384	19.072	7.16719	4.20519	5.74883	7955.ENSDARP00000115647	2.1e-15	88.6					fiNOG[1]	0AMS2@biNOG,0DWWP@chorNOG,0JGJT@euNOG,0N9WI@fiNOG,0VNT0@meNOG,0YYW3@NOG,147EX@opiNOG,1D65M@veNOG	NA|NA|NA	S	Inherit from meNOG: Hydra magnipapillata
Cluster-54188.33340	2.06346	3.60728	4.40349e-06	0.000614152	3.08359	6.8696	6.80402	1.83387	3.71902	4.3596	3.3276	7.21426	2.90233	5.55275	12.5667	8.414	42.1353	30.4889	7.44002	6.65709	21.565	12.5426	32.7613	17.4319	7070.TC011379-PA	0	1381.7					artNOG[6]	03514@artNOG,0A4CK@biNOG,0SR90@inNOG,0VF79@meNOG,13JYE@opiNOG,COG4886@NOG,KOG0619@euNOG	NA|NA|NA	T	LRRCT	7070.TC011379-PA	0	1505					artNOG[6]	03514@artNOG,0A4CK@biNOG,0SR90@inNOG,0VF79@meNOG,13JYE@opiNOG,COG4886@NOG,KOG0619@euNOG	03514|0.0|1799.7	T	LRRCT
Cluster-34878.0	2.96361	2.09778	4.59167e-06	0.000626399	2.4456	0.880718	0.158233	0.523962	0.190719	1.13027	1.1092	1.36486	0	0.757193	21.0879	4.90817	1.79006	0.12147	8.69748	2.0173	13.8365	3.01776	4.49857	10.7559	7460.GB16198-PA	4.3e-24	117.1		GO:0002165,GO:0003674,GO:0005083,GO:0005096,GO:0005099,GO:0005100,GO:0006140,GO:0007154,GO:0007165,GO:0007264,GO:0007275,GO:0007444,GO:0007478,GO:0007480,GO:0007552,GO:0007560,GO:0008047,GO:0008150,GO:0009118,GO:0009653,GO:0009791,GO:0009886,GO:0009887,GO:0009894,GO:0009966,GO:0009987,GO:0010646,GO:0019219,GO:0019220,GO:0019222,GO:0023051,GO:0023052,GO:0030234,GO:0030695,GO:0030811,GO:0031323,GO:…			artNOG[6]	03HDC@artNOG,0B467@biNOG,0S9N7@hymNOG,0T3V4@inNOG,0WGNE@meNOG,10H3V@NOG,13CNI@opiNOG,KOG1453@euNOG	NA|NA|NA	T	RhoGAP	7460.GB16198-PA	1.6e-29	93.6		GO:0002165,GO:0003674,GO:0005083,GO:0005096,GO:0005099,GO:0005100,GO:0006140,GO:0007154,GO:0007165,GO:0007264,GO:0007275,GO:0007444,GO:0007478,GO:0007480,GO:0007552,GO:0007560,GO:0008047,GO:0008150,GO:0009118,GO:0009653,GO:0009791,GO:0009886,GO:0009887,GO:0009894,GO:0009966,GO:0009987,GO:0010646,GO:0019219,GO:0019220,GO:0019222,GO:0023051,GO:0023052,GO:0030234,GO:0030695,GO:0030811,GO:0031323,GO:…			artNOG[6]	03HDC@artNOG,0B467@biNOG,0S9N7@hymNOG,0T3V4@inNOG,0WGNE@meNOG,10H3V@NOG,13CNI@opiNOG,KOG1453@euNOG	03HDC|1.4e-39|136.2	T	rho GTPase activating protein
Cluster-54188.11005	6.3947	8.06354	4.81754e-06	0.000646612	1.48863	1.93758	2.53173	3.66773	4.48189	30.1943	0.158457	6.43434	7.9814	3.78597	0.172146	4.55758	0.137697	116.489	2.30536	3.63114	3.11633	4761.18	377	12.2394	4533.OB06G21060.1	4.9e-33	146					virNOG[6]	0JS1X@euNOG,0U55F@lilNOG,11CRP@NOG,162FV@poaNOG,1C3XC@strNOG,1EHCS@virNOG	NA|NA|NA
Cluster-54188.33994	3.40341	0.276137	5.02446e-06	0.000666472	0	0.176144	0	0	0.190719	0	0.792287	0.19498	0	0	2.15183	1.16861	1.51467	3.03674	1.36226	0.20173	3.7396	2.07471	0.293385	1.29812	7029.ACYPI31642-PA	9.5e-59	232.6					artNOG[6]	0394B@artNOG,0AA5I@biNOG,0IYFJ@euNOG,0SVYZ@inNOG,0VM50@meNOG,11QUW@NOG,13U1B@opiNOG	NA|NA|NA	S	Inherit from opiNOG: protein Hydra magnipapillata	7029.ACYPI31642-PA	4.2e-77	249					artNOG[6]	0394B@artNOG,0AA5I@biNOG,0IYFJ@euNOG,0SVYZ@inNOG,0VM50@meNOG,11QUW@NOG,13U1B@opiNOG	0394B|6.8e-98|328.5	S	Inherit from opiNOG: protein Hydra magnipapillata
Cluster-54188.117	2.57307	3.61986	5.25937e-06	0.000683619	5.31653	2.28987	9.33575	0.916933	3.81438	3.8752	0.950744	3.50964	1.45116	2.52398	32.3635	10.5175	6.19636	5.22319	13.2034	8.67439	44.8752	44.7949	2.34708	37.4601	7460.GB30139-PA	1.9e-310	1070.5	TRH	GO:0000902,GO:0000904,GO:0000981,GO:0001071,GO:0001655,GO:0001709,GO:0002009,GO:0003674,GO:0003676,GO:0003677,GO:0003700,GO:0005488,GO:0005515,GO:0005575,GO:0005622,GO:0005623,GO:0005634,GO:0006139,GO:0006351,GO:0006355,GO:0006357,GO:0006366,GO:0006725,GO:0006807,GO:0007154,GO:0007267,GO:0007275,GO:0007399,GO:0007424,GO:0007425,GO:0007431,GO:0007435,GO:0007442,GO:0007443,GO:0008150,GO:0008152,GO:…	K09098		artNOG[6]	033IN@artNOG,09XXT@biNOG,0S711@hymNOG,0SQAE@inNOG,0V8VJ@meNOG,0YK57@NOG,12RDM@opiNOG,KOG3558@euNOG	NA|NA|NA	K, T	PAC	7460.GB30139-PA	0	1162.7	TRH	GO:0000902,GO:0000904,GO:0000981,GO:0001071,GO:0001655,GO:0001709,GO:0002009,GO:0003674,GO:0003676,GO:0003677,GO:0003700,GO:0005488,GO:0005515,GO:0005575,GO:0005622,GO:0005623,GO:0005634,GO:0006139,GO:0006351,GO:0006355,GO:0006357,GO:0006366,GO:0006725,GO:0006807,GO:0007154,GO:0007267,GO:0007275,GO:0007399,GO:0007424,GO:0007425,GO:0007431,GO:0007435,GO:0007442,GO:0007443,GO:0008150,GO:0008152,GO:…	K09098		artNOG[6]	033IN@artNOG,09XXT@biNOG,0S711@hymNOG,0SQAE@inNOG,0V8VJ@meNOG,0YK57@NOG,12RDM@opiNOG,KOG3558@euNOG	033IN|0.0|1270.8	K	PAS fold
Cluster-54188.12054	5.5311	5.17716	5.69106e-06	0.000711041	0.212661	0.176144	4.27229	0.785942	0.858235	4.844	0	0.38996	2.90233	0.757193	1.2911	1.05175	0.137697	90.9807	0.733523	1.41211	1.49584	313.187	289.571	1.66901	7222.FBpp0153391	6.1e-11	72.4		GO:0003674,GO:0005198,GO:0005214,GO:0008010,GO:0042302			artNOG[6]	0387Q@artNOG,0A985@biNOG,0GZFX@dipNOG,0I0QX@droNOG,0JDIF@euNOG,0SX86@inNOG,0VJJ1@meNOG,11VJY@NOG,13V21@opiNOG	NA|NA|NA	S	structural constituent of chitin-based larval cuticle
Cluster-54188.17028	2.42858	4.02235	5.73514e-06	0.000712327	3.72157	3.69901	10.2851	7.07348	3.81438	3.3908	5.07064	8.18916	2.17675	2.01918	58.3575	9.81633	13.632	19.6781	19.7003	12.1038	57.0912	4.05512	9.19274	65.8333	121225.PHUM025610-PA	0	1540		GO:0000139,GO:0002252,GO:0002376,GO:0003674,GO:0003824,GO:0004553,GO:0004559,GO:0004572,GO:0005575,GO:0005622,GO:0005623,GO:0005737,GO:0005794,GO:0008150,GO:0008152,GO:0012505,GO:0015923,GO:0015924,GO:0016020,GO:0016787,GO:0016798,GO:0031090,GO:0035010,GO:0043226,GO:0043227,GO:0043229,GO:0043231,GO:0044422,GO:0044424,GO:0044431,GO:0044444,GO:0044446,GO:0044464	K01191		artNOG[6]	035WY@artNOG,09VYT@biNOG,0SSNQ@inNOG,0V9UI@meNOG,0XQMZ@NOG,12QNA@opiNOG,KOG1959@euNOG	NA|NA|NA	G	Alpha-mann_mid	121225.PHUM025610-PA	0	1717.9		GO:0000139,GO:0002252,GO:0002376,GO:0003674,GO:0003824,GO:0004553,GO:0004559,GO:0004572,GO:0005575,GO:0005622,GO:0005623,GO:0005737,GO:0005794,GO:0008150,GO:0008152,GO:0012505,GO:0015923,GO:0015924,GO:0016020,GO:0016787,GO:0016798,GO:0031090,GO:0035010,GO:0043226,GO:0043227,GO:0043229,GO:0043231,GO:0044422,GO:0044424,GO:0044431,GO:0044444,GO:0044446,GO:0044464	K01191		artNOG[6]	035WY@artNOG,09VYT@biNOG,0SSNQ@inNOG,0V9UI@meNOG,0XQMZ@NOG,12QNA@opiNOG,KOG1959@euNOG	035WY|0.0|1750.9	G	Alpha-mann_mid
Cluster-58845.0	4.26348	0.024139	5.89606e-06	0.000721545	0.212661	0	0	0.13099	0.0953595	0	0	0	0	0	2.49612	0.116861	6.05866	0	0.209578	0.80692	1.12188	2.07471	0.684565	0.370892	931890.XP_003647995.1	6.4e-08	63.5			K19849		opiNOG[43]	0IE3X@euNOG,0XQBG@NOG,13R8T@opiNOG	NA|NA|NA	K	Inherit from euNOG: Rna-binding protein	7070.TC008433-PA	2.6e-62	201	L(1)SC	GO:0001071,GO:0001655,GO:0001709,GO:0002009,GO:0003674,GO:0003676,GO:0003677,GO:0003700,GO:0005488,GO:0005515,GO:0005575,GO:0005622,GO:0005623,GO:0005634,GO:0005654,GO:0005667,GO:0006355,GO:0006357,GO:0007275,GO:0007399,GO:0007400,GO:0007417,GO:0007419,GO:0007422,GO:0007442,GO:0007443,GO:0007518,GO:0008150,GO:0008283,GO:0009653,GO:0009790,GO:0009888,GO:0009889,GO:0009891,GO:0009893,GO:0009987,GO:…	K09067		artNOG[6]	038CQ@artNOG,09UNA@biNOG,0SV1F@inNOG,0VC2X@meNOG,1227D@NOG,13I2X@opiNOG,KOG4029@euNOG	038CQ|3.8e-66|224.1	K	Helix-loop-helix DNA-binding domain
Cluster-36679.0	5.03289	1.17798	6.18855e-06	0.000749986	0	0	0	0	0	0	0.950744	0	0	0	1.80753	0.233722	5.50788	12.9972	0.104789	2.21903	9.72296	0.0943051	5.28093	0.185446	352914.XP_730342.1	1.4e-69	267.7	RPL11	GO:0000003,GO:0000022,GO:0000027,GO:0000184,GO:0000226,GO:0000228,GO:0000278,GO:0000956,GO:0002119,GO:0002164,GO:0002181,GO:0002262,GO:0002376,GO:0002520,GO:0003006,GO:0003674,GO:0003676,GO:0003723,GO:0003735,GO:0005198,GO:0005488,GO:0005515,GO:0005575,GO:0005622,GO:0005623,GO:0005634,GO:0005694,GO:0005700,GO:0005703,GO:0005730,GO:0005737,GO:0005829,GO:0005840,GO:0006139,GO:0006364,GO:0006396,GO:…	K02868		euNOG[57]	COG0094@NOG,KOG0397@euNOG	NA|NA|NA	J	ribosomal protein l11	7217.FBpp0115534	1.4e-87	282.2	RPL11	GO:0000022,GO:0000226,GO:0000228,GO:0000278,GO:0003674,GO:0003735,GO:0005198,GO:0005488,GO:0005515,GO:0005575,GO:0005622,GO:0005623,GO:0005634,GO:0005694,GO:0005700,GO:0005703,GO:0005730,GO:0005737,GO:0005829,GO:0005840,GO:0006412,GO:0006996,GO:0007010,GO:0007017,GO:0007049,GO:0007051,GO:0007052,GO:0007098,GO:0008150,GO:0008152,GO:0009058,GO:0009059,GO:0009987,GO:0010467,GO:0015934,GO:0016043,GO:…	K02868		artNOG[6]	032Y5@artNOG,09UCI@biNOG,0GX54@dipNOG,0SQWE@inNOG,0V5BS@meNOG,12NP1@opiNOG,COG0094@NOG,KOG0397@euNOG	032Y5|3.4e-90|303.3	J	ribosomal protein
Cluster-54188.6967	3.25554	2.11406	6.39087e-06	0.000763723	1.3823	0.176144	1.8988	1.04792	0	1.29173	0.950744	0.38996	0	0	4.73402	0.584305	15.4221	2.67233	2.93409	2.0173	6.98058	1.60319	32.7613	3.33803	7739.JGI61851	1.5e-45	188			K07422		opiNOG[43]	13JPQ@opiNOG,COG2124@NOG,KOG0156@euNOG	NA|NA|NA	Q	Cytochrome p450	121225.PHUM035220-PA	2e-52	167.3	CYP15A1		K14937		artNOG[6]	0367N@artNOG,09TUB@biNOG,0SR4P@inNOG,0V59K@meNOG,12SZU@opiNOG,COG2124@NOG,KOG0156@euNOG	0367N|1.5e-64|218.7	Q	cytochrome P450
Cluster-54188.28246	5.88831	4.05226	7.06314e-06	0.000827981	0.212661	0.352287	2.05703	0.13099	1.04895	0.161467	0.316915	0.77992	0	0	0.258219	0.116861	4.2686	0.607348	0.628734	0.20173	1.24653	310.17	2.0537	0.185446	7070.TC008844-PA	3.9e-98	363.6	LARP6	GO:0001756,GO:0003002,GO:0005575,GO:0005622,GO:0005623,GO:0005634,GO:0005737,GO:0005794,GO:0007275,GO:0007389,GO:0008150,GO:0009653,GO:0009790,GO:0009792,GO:0009952,GO:0032501,GO:0032502,GO:0035282,GO:0043009,GO:0043226,GO:0043227,GO:0043229,GO:0043231,GO:0044424,GO:0044444,GO:0044464,GO:0044699,GO:0044707,GO:0044767,GO:0048646,GO:0048856,GO:0061053	K18733		meNOG[21]	09XQ5@biNOG,0VB38@meNOG,10VUA@NOG,12TK1@opiNOG,KOG1855@euNOG	NA|NA|NA	S	La domain	121225.PHUM210130-PA	1.7e-98	320.1			K18733		artNOG[6]	034T7@artNOG,0A079@biNOG,0SSN5@inNOG,0VB38@meNOG,10VUA@NOG,12TK1@opiNOG,KOG1855@euNOG	034T7|3.8e-129|433.0	S	LA
Cluster-54188.9477	6.34781	1.70128	7.06429e-06	0.000827981	0	0	0.316466	0	0	0	0	0	0	0.252398	0.172146	0	0.137697	2.18645	0.314367	0	0.623266	49.133	4.79196	0.370892	7070.TC010056-PA	3e-35	154.5		GO:0003674,GO:0005198,GO:0005214,GO:0007275,GO:0007399,GO:0008011,GO:0008150,GO:0009987,GO:0022008,GO:0030154,GO:0032501,GO:0032502,GO:0042302,GO:0044699,GO:0044707,GO:0044763,GO:0048731,GO:0048856,GO:0048869	K03006		artNOG[6]	03AGK@artNOG,0A9VV@biNOG,0JG2P@euNOG,0SXEM@inNOG,0VK60@meNOG,0YRDB@NOG,146Y7@opiNOG	NA|NA|NA	S	cuticle protein	121225.PHUM492240-PA	8.4e-33	105.7					artNOG[6]	03872@artNOG,0A9S2@biNOG,0J14F@euNOG,0SV27@inNOG,0VKPH@meNOG,11VJY@NOG,13USM@opiNOG	03872|1.1e-39|137.0	S	Cuticular protein
Cluster-54188.30322	2.55771	3.96154	7.38143e-06	0.000854155	3.61524	2.28987	6.17109	3.92971	1.62111	2.26054	1.90149	1.36486	6.53024	15.1439	66.1901	15.6594	14.5959	3.27968	16.7662	14.928	56.8419	17.4465	10.7575	44.3216	8083.ENSXMAP00000003352	2e-08	65.1	BEND5				fiNOG[1]	0A1Y8@biNOG,0DPK5@chorNOG,0II6Q@euNOG,0N5PY@fiNOG,0VCTN@meNOG,10WSD@NOG,12T4E@opiNOG,1CYJ1@veNOG	NA|NA|NA	S	BEN domain containing 5
Cluster-54188.31998	2.00643	5.42675	7.80494e-06	0.000897928	15.9496	8.45489	25.1591	20.1725	18.2137	18.7301	16.9549	11.6988	23.2186	11.8627	117.49	90.4505	27.1263	31.2177	47.155	26.8301	135.872	66.1079	87.9178	53.5939	400682.PAC_15709844	6.8e-25	119					meNOG[21]	0IH2S@euNOG,0VG3Q@meNOG,0XSSW@NOG,13N5B@opiNOG	NA|NA|NA			7029.ACYPI52927-PA	3.6e-32	99.7					artNOG[6]	0390Q@artNOG,0AAHJ@biNOG,0IH2S@euNOG,0VG3Q@meNOG,0XSSW@NOG,13N5B@opiNOG	0390Q|1.6e-40|139.5	S	NA
Cluster-54188.33223	2.52548	2.72564	7.86314e-06	0.000900474	2.33927	1.58529	0.474699	1.96486	0.953595	3.55227	1.26766	1.9498	4.35349	0.757193	21.5183	8.9983	2.34085	2.06498	5.44903	2.82422	33.5317	11.4109	3.81401	15.2066	12957.ACEP_00014323-PA	4.3e-37	159.1	EN2	GO:0000122,GO:0001501,GO:0001708,GO:0001709,GO:0002165,GO:0003002,GO:0003674,GO:0003676,GO:0003677,GO:0005488,GO:0005575,GO:0005622,GO:0005623,GO:0005634,GO:0006355,GO:0006357,GO:0006944,GO:0006950,GO:0006952,GO:0007275,GO:0007386,GO:0007389,GO:0007399,GO:0007400,GO:0007417,GO:0007420,GO:0007444,GO:0007447,GO:0007448,GO:0007472,GO:0007476,GO:0007552,GO:0007560,GO:0008150,GO:0008544,GO:0009607,GO:…	K09319		meNOG[21]	09TBC@biNOG,0V4AH@meNOG,11P06@NOG,13007@opiNOG,KOG0493@euNOG	NA|NA|NA	K	engrailed homeobox	7460.GB15566-PB	1.8e-50	160.3		GO:0005575,GO:0005622,GO:0005623,GO:0005634,GO:0043226,GO:0043227,GO:0043229,GO:0043231,GO:0044424,GO:0044464	K09319		artNOG[6]	0370U@artNOG,09TBC@biNOG,0S7IV@hymNOG,0SU4X@inNOG,0V4AH@meNOG,11P06@NOG,13007@opiNOG,KOG0493@euNOG	0370U|5.5e-70|237.2	K	homeobox protein
Cluster-55059.0	2.40999	2.55043	8.23428e-06	0.000930176	3.18992	1.76144	0.791165	2.09585	0.858235	3.06787	1.26766	0.58494	2.17675	1.76678	13.6856	10.2838	4.4063	2.67233	8.59269	3.42941	26.5511	1.03736	3.9118	19.1009	7460.GB10871-PA	3.3e-197	693.3	FZY		K03363		artNOG[6]	03H4H@artNOG,0B35E@biNOG,0IMNX@euNOG,0S9KG@hymNOG,0T3MU@inNOG,0WFHB@meNOG,13AY8@opiNOG,COG2319@NOG	NA|NA|NA	D	WD domain, G-beta repeat	7460.GB10871-PA	1.9e-233	765	FZY		K03363		artNOG[6]	03H4H@artNOG,0B35E@biNOG,0IMNX@euNOG,0S9KG@hymNOG,0T3MU@inNOG,0WFHB@meNOG,13AY8@opiNOG,COG2319@NOG	03H4H|1.4e-242|807.1	D	WD domain, G-beta repeat
Cluster-54188.1050	4.81258	2.02199	8.60406e-06	0.000950317	0	0	0.474699	0	0	0	0.950744	0	0	1.00959	8.09086	0	10.1896	17.9775	0.733523	0.20173	1.24653	4.80956	28.654	0.370892	7260.FBpp0254791	1.5e-07	62.4		GO:0000003,GO:0003006,GO:0005575,GO:0005623,GO:0007276,GO:0007292,GO:0007304,GO:0008150,GO:0009653,GO:0009987,GO:0019953,GO:0022412,GO:0022414,GO:0030154,GO:0030312,GO:0030703,GO:0030707,GO:0032501,GO:0032502,GO:0032504,GO:0042600,GO:0044464,GO:0044699,GO:0044702,GO:0044763,GO:0044767,GO:0048468,GO:0048477,GO:0048609,GO:0048610,GO:0048646,GO:0048856,GO:0048869,GO:0071944			artNOG[6]	03FQM@artNOG,0AXAV@biNOG,0H1ZJ@dipNOG,0I1XY@droNOG,0KBUR@euNOG,0T14R@inNOG,0WATV@meNOG,10MX0@NOG,14QVS@opiNOG	NA|NA|NA
Cluster-54188.2380	5.29558	0.709903	8.64097e-06	0.000950317	0	0	0	0	0	0	0.475372	0	0	0	1.54931	0	4.544	11.7825	0.209578	0	2.36841	0.282915	4.79196	0.556338	577650.Despr_3312	2.6e-31	139.8	AHPC	GO:0003674,GO:0005575,GO:0005622,GO:0005623,GO:0005737,GO:0016209,GO:0044424,GO:0044464	K03386,K20011	NTRARz	bactNOG[38]	05D3R@bactNOG,0GB5N@delNOG,0HEAV@dproNOG,16RND@proNOG,COG0450@NOG	NA|NA|NA	O	alkyl hydroperoxide reductase Thiol specific antioxidant Mal allergen	7070.TC012328-PA	2.5e-42	133.9	TPX1	GO:0000302,GO:0003674,GO:0003824,GO:0004601,GO:0005575,GO:0005622,GO:0005623,GO:0005737,GO:0005739,GO:0006810,GO:0006897,GO:0006909,GO:0006950,GO:0006979,GO:0007275,GO:0007568,GO:0008150,GO:0008152,GO:0008340,GO:0008379,GO:0009056,GO:0009987,GO:0010035,GO:0010259,GO:0010941,GO:0016192,GO:0016209,GO:0016491,GO:0016684,GO:0016705,GO:0019725,GO:0032501,GO:0032502,GO:0033554,GO:0034599,GO:0034614,GO:…	K20011		artNOG[6]	03600@artNOG,09UHH@biNOG,0ST2C@inNOG,0V5GS@meNOG,12TFB@opiNOG,COG0450@NOG,KOG0852@euNOG	03600|8e-39|133.6	O	C-terminal domain of 1-Cys peroxiredoxin
Cluster-54188.28244	6.2254	3.06728	8.73882e-06	0.000956862	0.106331	0.176144	0	0.261981	0.572157	0.322934	0	0.38996	0	0	0.172146	0.116861	5.09479	0.485878	0.314367	0	0.124653	150.605	1.9559	0	10116.ENSRNOP00000028020	6.8e-08	62.8	BUB3	GO:0000003,GO:0000070,GO:0000075,GO:0000151,GO:0000226,GO:0000228,GO:0000236,GO:0000278,GO:0000280,GO:0000775,GO:0000776,GO:0000777,GO:0000778,GO:0000779,GO:0000780,GO:0000793,GO:0000794,GO:0000819,GO:0003674,GO:0005488,GO:0005515,GO:0005575,GO:0005622,GO:0005623,GO:0005634,GO:0005654,GO:0005694,GO:0005737,GO:0005829,GO:0005856,GO:0005875,GO:0006508,GO:0006511,GO:0006996,GO:0007010,GO:0007017,GO:…	K02180,K04532,K14298		euNOG[57]	0XRBG@NOG,KOG1036@euNOG	NA|NA|NA	S	Mitotic checkpoint protein
Cluster-40638.1	4.50224	0.555621	8.98416e-06	0.000973333	0	0	0.158233	0	0	0	0.633829	0	0	0	1.20502	0.701167	2.75394	3.52262	0	1.21038	7.97781	0.18861	4.79196	0.185446	5811.TGME49_100140	3.9e-70	270.8		GO:0003674,GO:0003824,GO:0004364,GO:0008150,GO:0008152,GO:0016740,GO:0016765	K03233		apiNOG[5]	01IKD@apiNOG,COG0625@NOG,KOG0867@euNOG,KOG1627@euNOG	NA|NA|NA	J	Elongation factor	7159.AAEL011288-PA	1.2e-47	152.9	EF1GAMMA	GO:0002165,GO:0003674,GO:0003676,GO:0003723,GO:0003746,GO:0005488,GO:0005575,GO:0005622,GO:0005623,GO:0005634,GO:0005737,GO:0005811,GO:0005829,GO:0005853,GO:0005856,GO:0005875,GO:0006412,GO:0006414,GO:0007275,GO:0007431,GO:0007435,GO:0007552,GO:0007559,GO:0008135,GO:0008150,GO:0008152,GO:0008219,GO:0009058,GO:0009059,GO:0009653,GO:0009791,GO:0009886,GO:0009888,GO:0009987,GO:0010467,GO:0012501,GO:…	K03233		artNOG[6]	03344@artNOG,09V9Y@biNOG,0GT8T@dipNOG,0SPXS@inNOG,0V697@meNOG,12NGE@opiNOG,COG0625@NOG,KOG0867@euNOG,KOG1627@euNOG	03344|4.2e-52|177.6	J	elongation factor 1 gamma
Cluster-54188.25244	5.68468	2.31389	9.04519e-06	0.000973333	0.106331	0	0.158233	0	0.190719	0.322934	0	0.77992	0	0	1.20502	0.233722	86.7491	0.242939	0.209578	0	0.74792	1.03736	0.293385	1.11268	7029.ACYPI000166-PA	9.1e-29	132.5					artNOG[6]	039R1@artNOG,0ABV0@biNOG,0J7AM@euNOG,0SWEJ@inNOG,0VNXE@meNOG,0YZ92@NOG,13Z50@opiNOG	NA|NA|NA			7029.ACYPI000166-PA	1e-41	130.7					artNOG[6]	039R1@artNOG,0ABV0@biNOG,0J7AM@euNOG,0SWEJ@inNOG,0VNXE@meNOG,0YZ92@NOG,13Z50@opiNOG	039R1|8e-52|176.6	S	NA
Cluster-54188.38735	4.34498	0.807932	9.03055e-06	0.000973333	0.425322	0.352287	0	0	0	0	0.316915	0	0	0	4.82009	2.57094	0	0.12147	2.09578	2.21903	12.216	0.943051	0.0977951	2.78169	13735.ENSPSIP00000009000	2.4e-13	80.9	SOSTDC1	GO:0000003,GO:0005575,GO:0005576,GO:0005615,GO:0007275,GO:0007389,GO:0007565,GO:0007566,GO:0008150,GO:0009653,GO:0009887,GO:0009966,GO:0009968,GO:0010646,GO:0010648,GO:0022414,GO:0023051,GO:0023057,GO:0030510,GO:0030514,GO:0032501,GO:0032502,GO:0042475,GO:0042476,GO:0044421,GO:0044699,GO:0044702,GO:0044703,GO:0044706,GO:0044707,GO:0044767,GO:0048513,GO:0048519,GO:0048523,GO:0048583,GO:0048585,GO:…			meNOG[21]	09ZMF@biNOG,0DM55@chorNOG,0IIVA@euNOG,0VAEH@meNOG,0YEMP@NOG,13N0C@opiNOG,1CW0A@veNOG	NA|NA|NA	T	Sclerostin domain containing 1
Cluster-61627.0	4.51302	1.73919	9.17888e-06	0.000983479	0.425322	0.176144	0.158233	0.13099	0.190719	0.4844	0.475372	0.19498	0	0	4.64794	1.63606	42.4107	0	0.419156	1.00865	7.4792	0	0.293385	0.556338	121225.PHUM402290-PA	6.8e-122	442.2		GO:0003674,GO:0003824,GO:0004806,GO:0008150,GO:0008152,GO:0016298,GO:0016787,GO:0016788,GO:0052689			artNOG[6]	03448@artNOG,0A4TP@biNOG,0IF3I@euNOG,0SQT0@inNOG,0VFNM@meNOG,11KSA@NOG,13JTV@opiNOG	NA|NA|NA	S	Lipase	121225.PHUM402290-PA	2.6e-149	485.9		GO:0003674,GO:0003824,GO:0004806,GO:0008150,GO:0008152,GO:0016298,GO:0016787,GO:0016788,GO:0052689			artNOG[6]	03448@artNOG,0A4TP@biNOG,0IF3I@euNOG,0SQT0@inNOG,0VFNM@meNOG,11KSA@NOG,13JTV@opiNOG	03448|3.3e-135|450.5	S	Lipase
Cluster-54188.32685	2.00823	4.15043	1.00012e-05	0.00104469	7.33681	3.34673	10.6016	4.32268	6.29372	5.48987	9.98281	6.43434	11.6093	4.54316	66.3623	20.3338	11.9796	11.7825	15.1944	23.199	49.1134	20.087	37.2599	23.9225	6085.XP_002169826	1.5e-10	72.4					meNOG[21]	0JGJT@euNOG,0VNT0@meNOG,0YYW3@NOG,147EX@opiNOG	NA|NA|NA	S	Hydra magnipapillata
Cluster-47018.1	4.16536	0.64876	1.08183e-05	0.00110237	0	0	0.158233	0	0	0	0.792287	0.19498	0	0	1.2911	0.350583	1.23927	5.70907	0.104789	3.02595	3.7396	0.282915	8.21479	0.185446	5811.TGME49_039100	7e-44	182.6		GO:0005575,GO:0005622,GO:0005623,GO:0005737,GO:0005829,GO:0005840,GO:0006139,GO:0006364,GO:0006396,GO:0006725,GO:0006807,GO:0008150,GO:0008152,GO:0009987,GO:0010467,GO:0015935,GO:0016070,GO:0016072,GO:0022613,GO:0022626,GO:0022627,GO:0030529,GO:0030684,GO:0030686,GO:0032040,GO:0032991,GO:0034470,GO:0034641,GO:0034660,GO:0042254,GO:0042274,GO:0043170,GO:0043226,GO:0043228,GO:0043229,GO:0043232,GO:…	K02993		apiNOG[5]	01J21@apiNOG,0F9SK@cocNOG,0ZYKB@NOG,KOG3320@euNOG	NA|NA|NA	J	40S ribosomal protein S7	121225.PHUM366510-PA	2.3e-37	119.2	RPS7	GO:0003674,GO:0003735,GO:0005198,GO:0005575,GO:0005622,GO:0005623,GO:0005737,GO:0005829,GO:0005840,GO:0006139,GO:0006364,GO:0006396,GO:0006412,GO:0006725,GO:0006807,GO:0008150,GO:0008152,GO:0009058,GO:0009059,GO:0009987,GO:0010467,GO:0015935,GO:0016070,GO:0016072,GO:0019538,GO:0022613,GO:0022626,GO:0022627,GO:0030529,GO:0030684,GO:0030686,GO:0032040,GO:0032991,GO:0034470,GO:0034641,GO:0034645,GO:…	K02993		artNOG[6]	032FD@artNOG,09TGP@biNOG,0SPCH@inNOG,0V4FN@meNOG,0ZYKB@NOG,12QYA@opiNOG,KOG3320@euNOG	032FD|1.2e-38|132.5	J	ribosomal protein
Cluster-54188.24336	2.43407	4.77879	1.07938e-05	0.00110237	7.97479	12.33	10.9181	7.99041	10.871	5.97427	3.64452	2.14478	15.2372	8.07673	33.9128	13.6727	99.2795	40.4494	24.835	5.64844	33.4071	10.7508	141.901	53.9648	7070.TC004579-PA	1.7e-197	694.9	HPX6	GO:0000323,GO:0003674,GO:0003824,GO:0004601,GO:0005575,GO:0005622,GO:0005623,GO:0005737,GO:0005764,GO:0005773,GO:0006725,GO:0006726,GO:0006727,GO:0008055,GO:0008150,GO:0008152,GO:0009058,GO:0009987,GO:0016209,GO:0016491,GO:0016684,GO:0018130,GO:0019438,GO:0019748,GO:0032502,GO:0033060,GO:0042440,GO:0042441,GO:0043226,GO:0043227,GO:0043229,GO:0043231,GO:0043324,GO:0043473,GO:0043474,GO:0044237,GO:…			artNOG[6]	034XN@artNOG,0A2P7@biNOG,0SRIV@inNOG,0VDM5@meNOG,0XPZ3@NOG,134GW@opiNOG,KOG2408@euNOG	NA|NA|NA	S	Animal haem peroxidase	7070.TC004579-PA	1.4e-231	761.1	HPX6	GO:0000323,GO:0003674,GO:0003824,GO:0004601,GO:0005575,GO:0005622,GO:0005623,GO:0005737,GO:0005764,GO:0005773,GO:0006725,GO:0006726,GO:0006727,GO:0008055,GO:0008150,GO:0008152,GO:0009058,GO:0009987,GO:0016209,GO:0016491,GO:0016684,GO:0018130,GO:0019438,GO:0019748,GO:0032502,GO:0033060,GO:0042440,GO:0042441,GO:0043226,GO:0043227,GO:0043229,GO:0043231,GO:0043324,GO:0043473,GO:0043474,GO:0044237,GO:…			artNOG[6]	034XN@artNOG,0A2P7@biNOG,0SRIV@inNOG,0VDM5@meNOG,0XPZ3@NOG,134GW@opiNOG,KOG2408@euNOG	034XN|0.0|1070.5	S	Animal haem peroxidase
Cluster-36185.3	4.72738	0.737701	1.21447e-05	0.00118039	0	0	0	0	0	0	0.792287	0	0	0	1.80753	0	4.13091	8.01699	0.209578	1.00865	1.74515	0.754441	8.50817	0.185446	697282.Mettu_0516	4.8e-178	629.8	IPDC	GO:0005575,GO:0005623,GO:0005886,GO:0016020,GO:0044464,GO:0071944	K01568,K04103	INDPYRD	bactNOG[38]	07RA9@bactNOG,0QISZ@gproNOG,16QMC@proNOG,COG3961@NOG	NA|NA|NA	G, H	decarboxylase
Cluster-54675.0	2.26735	3.08481	1.19937e-05	0.00118039	2.23294	1.233	2.3735	1.44089	3.14686	2.9064	1.90149	1.75482	3.62791	7.82433	25.5637	3.97328	3.71782	6.68083	4.7155	4.43806	37.1467	15.749	10.8553	22.439	7070.TC001637-PA	2.4e-25	122.1	NKD	GO:0001708,GO:0003002,GO:0003674,GO:0005488,GO:0005515,GO:0005575,GO:0005622,GO:0005623,GO:0005634,GO:0005737,GO:0005886,GO:0007154,GO:0007165,GO:0007166,GO:0007275,GO:0007350,GO:0007365,GO:0007367,GO:0007389,GO:0007399,GO:0008150,GO:0008270,GO:0009790,GO:0009880,GO:0009987,GO:0014016,GO:0014017,GO:0014018,GO:0016020,GO:0016055,GO:0022008,GO:0022603,GO:0023052,GO:0030154,GO:0032501,GO:0032502,GO:…	K03213		artNOG[6]	03978@artNOG,0A4D5@biNOG,0IKDI@euNOG,0SW67@inNOG,0VAA8@meNOG,0XTFR@NOG,12UBY@opiNOG	NA|NA|NA	T	Cell autonomous antagonist of the canonical Wnt signaling pathway. May activate a second Wnt signaling pathway that controls planar cell polarity. Required for neuroblast specification (By similarity)	7070.TC001637-PA	3.4e-38	122.2	NKD	GO:0001708,GO:0003002,GO:0003674,GO:0005488,GO:0005515,GO:0005575,GO:0005622,GO:0005623,GO:0005634,GO:0005737,GO:0005886,GO:0007154,GO:0007165,GO:0007166,GO:0007275,GO:0007350,GO:0007365,GO:0007367,GO:0007389,GO:0007399,GO:0008150,GO:0008270,GO:0009790,GO:0009880,GO:0009987,GO:0014016,GO:0014017,GO:0014018,GO:0016020,GO:0016055,GO:0022008,GO:0022603,GO:0023052,GO:0030154,GO:0032501,GO:0032502,GO:…	K03213		artNOG[6]	03978@artNOG,0A4D5@biNOG,0IKDI@euNOG,0SW67@inNOG,0VAA8@meNOG,0XTFR@NOG,12UBY@opiNOG	03978|4.5e-21|75.6	T	Cell autonomous antagonist of the canonical Wnt signaling pathway. May activate a second Wnt signaling pathway that controls planar cell polarity. Required for neuroblast specification
Cluster-54188.32674	3.53496	0.67398	1.27097e-05	0.00118988	0.106331	0.176144	0.632932	0	0	0.161467	0	0.58494	0	0.252398	1.37717	3.15525	1.10158	1.82204	0.104789	0.20173	6.73128	0.471526	5.67211	3.33803	6085.XP_002169826	1.6e-12	79.7					meNOG[21]	0JGJT@euNOG,0VNT0@meNOG,0YYW3@NOG,147EX@opiNOG	NA|NA|NA	S	Hydra magnipapillata
Cluster-1494.0	4.65812	0.466176	1.40375e-05	0.00126973	0	0	0.158233	0	0	0	0.475372	0	0	0	1.20502	0.467444	2.61624	3.27968	0.104789	0.20173	8.72573	0.282915	4.0096	0	5664.LmjF.35.0520	4.7e-11	75.1					euNOG[57]	0IGIF@euNOG,0XQS3@NOG	NA|NA|NA	S	AHNAK nucleoprotein
Cluster-37481.1	5.83229	-0.373796	1.55882e-05	0.00138491	0	0	0	0	0	0	0	0	0	0	1.2911	0	1.10158	2.06498	0.104789	0.60519	0	0.282915	4.0096	0	572307.XP_003885073.1	5.4e-53	213.4		GO:0005575,GO:0005622,GO:0005623,GO:0005737,GO:0008150,GO:0009607,GO:0009617,GO:0016023,GO:0030139,GO:0031410,GO:0031982,GO:0031988,GO:0043226,GO:0043227,GO:0043229,GO:0043231,GO:0044424,GO:0044444,GO:0044464,GO:0045335,GO:0050896,GO:0051704,GO:0051707	K00757		euNOG[57]	0IYE3@euNOG,COG2820@NOG	NA|NA|NA	F	phosphorylase
Cluster-54188.30982	2.47639	2.39368	1.60302e-05	0.00141412	2.87092	1.40915	0.474699	0.916933	0.858235	3.06787	1.26766	0.58494	2.17675	1.51439	21.26	2.45408	1.23927	4.12996	2.61972	2.0173	25.3046	10.185	4.98755	9.64319	7425.NV16490-PA	5.1e-140	503.1		GO:0000003,GO:0000578,GO:0000902,GO:0000904,GO:0001654,GO:0001667,GO:0001708,GO:0001745,GO:0001746,GO:0001751,GO:0001752,GO:0001754,GO:0002009,GO:0002164,GO:0002165,GO:0002168,GO:0003002,GO:0003006,GO:0003007,GO:0003399,GO:0003674,GO:0003824,GO:0004175,GO:0004197,GO:0005102,GO:0005113,GO:0005488,GO:0005515,GO:0005575,GO:0005576,GO:0005615,GO:0005622,GO:0005623,GO:0005634,GO:0005737,GO:0005768,GO:…	K06224		artNOG[6]	033CE@artNOG,09ZE1@biNOG,0S6T6@hymNOG,0SSCV@inNOG,0VAB1@meNOG,0XQA3@NOG,12SFV@opiNOG,KOG3638@euNOG	NA|NA|NA	T	Intercellular signal essential for a variety of patterning events during development (By similarity)	7425.NV16490-PA	2.9e-168	550.6		GO:0000003,GO:0000578,GO:0000902,GO:0000904,GO:0001654,GO:0001667,GO:0001708,GO:0001745,GO:0001746,GO:0001751,GO:0001752,GO:0001754,GO:0002009,GO:0002164,GO:0002165,GO:0002168,GO:0003002,GO:0003006,GO:0003007,GO:0003399,GO:0003674,GO:0003824,GO:0004175,GO:0004197,GO:0005102,GO:0005113,GO:0005488,GO:0005515,GO:0005575,GO:0005576,GO:0005615,GO:0005622,GO:0005623,GO:0005634,GO:0005737,GO:0005768,GO:…	K06224		artNOG[6]	033CE@artNOG,09ZE1@biNOG,0S6T6@hymNOG,0SSCV@inNOG,0VAB1@meNOG,0XQA3@NOG,12SFV@opiNOG,KOG3638@euNOG	033CE|3e-196|652.4	T	Intercellular signal essential for a variety of patterning events during development. Establishes the anterior- posterior axis of the embryonic segments and patterns the larval imaginal disks. Binds to the patched (ptc) receptor, which functions in association with smoothened (smo), to activate the transcription of target genes wingless (wg), decapentaplegic (dpp) and ptc. In the absence of hh, p…
Cluster-44550.0	5.19851	0.634914	1.61328e-05	0.00141815	0	0	0.316466	0	0	0	0.158457	0	0	0	2.75434	0	1.92776	10.2034	0.104789	0.60519	0.249307	0.377221	8.11699	0	5811.TGME49_035210	9.4e-12	77.8					apiNOG[5]	01JZP@apiNOG,0F89R@cocNOG,0JEXT@euNOG,0XUW2@NOG	NA|NA|NA	S	PAN domain-containing protein
Cluster-1672.0	4.92688	1.09025	1.74829e-05	0.00150099	0	0	0	0	0	0	0.950744	0	0	0	1.89361	0.350583	2.20315	11.5396	0.419156	0.40346	12.8393	0	5.57432	0.185446	572307.XP_003880176.1	1.7e-108	397.5	PGAM2	GO:0003674,GO:0003824,GO:0004619,GO:0005575,GO:0005622,GO:0005623,GO:0005737,GO:0005829,GO:0005975,GO:0005996,GO:0006006,GO:0006007,GO:0006091,GO:0006094,GO:0006096,GO:0008150,GO:0008152,GO:0009056,GO:0009058,GO:0009987,GO:0016023,GO:0016051,GO:0016052,GO:0016853,GO:0016866,GO:0016868,GO:0019318,GO:0019319,GO:0019320,GO:0030139,GO:0031410,GO:0031982,GO:0031988,GO:0043226,GO:0043227,GO:0043229,GO:…	K01834		euNOG[57]	COG0588@NOG,KOG0235@euNOG	NA|NA|NA	G	phosphoglycerate mutase	6669.DappuP222210	1.4e-95	310.2		GO:0003674,GO:0003824,GO:0004619,GO:0008150,GO:0008152,GO:0016853,GO:0016866,GO:0016868	K01834		artNOG[6]	035DH@artNOG,09UAQ@biNOG,0V5T2@meNOG,13A94@opiNOG,COG0588@NOG,KOG0235@euNOG	035DH|2.7e-100|335.0	G	Phosphoglycerate mutase
Cluster-54188.33202	2.36569	2.91962	1.72741e-05	0.00150099	3.8279	1.76144	0.632932	3.27476	0.381438	2.9064	1.42612	1.36486	5.07907	3.53357	26.8548	6.66108	3.44242	4.25143	8.06875	4.84152	40.8863	10.7508	5.9655	9.45775	12957.ACEP_00014323-PA	5.5e-40	168.7	EN2	GO:0000122,GO:0001501,GO:0001708,GO:0001709,GO:0002165,GO:0003002,GO:0003674,GO:0003676,GO:0003677,GO:0005488,GO:0005575,GO:0005622,GO:0005623,GO:0005634,GO:0006355,GO:0006357,GO:0006944,GO:0006950,GO:0006952,GO:0007275,GO:0007386,GO:0007389,GO:0007399,GO:0007400,GO:0007417,GO:0007420,GO:0007444,GO:0007447,GO:0007448,GO:0007472,GO:0007476,GO:0007552,GO:0007560,GO:0008150,GO:0008544,GO:0009607,GO:…	K09319		meNOG[21]	09TBC@biNOG,0V4AH@meNOG,11P06@NOG,13007@opiNOG,KOG0493@euNOG	NA|NA|NA	K	engrailed homeobox	7460.GB11694-PA	9.6e-53	167.8	INV	GO:0001709,GO:0002165,GO:0003002,GO:0005575,GO:0005622,GO:0005623,GO:0005634,GO:0006355,GO:0006357,GO:0006950,GO:0006952,GO:0007275,GO:0007386,GO:0007389,GO:0007399,GO:0007400,GO:0007444,GO:0007447,GO:0007448,GO:0007472,GO:0007476,GO:0007552,GO:0007560,GO:0008150,GO:0009607,GO:0009620,GO:0009653,GO:0009791,GO:0009886,GO:0009887,GO:0009889,GO:0009952,GO:0009987,GO:0010468,GO:0010556,GO:0014016,GO:…	K09319		artNOG[6]	0370U@artNOG,09TBC@biNOG,0S3N1@hymNOG,0SU4X@inNOG,0V4AH@meNOG,11P06@NOG,13007@opiNOG,KOG0493@euNOG	0370U|4.3e-71|240.9	K	homeobox protein
Cluster-54188.6426	2.02421	3.67327	1.98489e-05	0.00165176	1.06331	4.93202	6.64579	2.35783	16.5925	2.74494	2.37686	1.55984	3.62791	6.81474	18.0753	20.3338	22.4446	31.7036	12.5747	27.0318	9.09969	20.087	21.6127	17.4319	7668.SPU_027110tr	1.4e-246	858.6					meNOG[21]	09XKM@biNOG,0V8IG@meNOG,12PBX@opiNOG,COG2801@NOG,KOG0017@euNOG	NA|NA|NA	T	Inherit from opiNOG: to reverse transcriptase	7425.NV30143-PA	1.3e-162	532.2					artNOG[6]	034GR@artNOG,09XKM@biNOG,0S951@hymNOG,0SWM2@inNOG,0V8IG@meNOG,12PBX@opiNOG,COG2801@NOG,KOG0017@euNOG	034GR|4.6e-250|833.1	L	Inherit from opiNOG: to reverse transcriptase
Cluster-54188.16574	5.04676	4.98507	2.04781e-05	0.00166222	2.87092	0.528431	0	0.392971	0.286078	3.06787	5.07064	0.38996	2.17675	3.53357	493.801	0.467444	95.0109	0.971756	2.93409	0.60519	10.3462	0.377221	1.76031	1.85446	9913.ENSBTAP00000033771	1.6e-105	389	COL1A2	GO:0000902,GO:0000904,GO:0001101,GO:0001501,GO:0001568,GO:0001775,GO:0001944,GO:0002376,GO:0003008,GO:0003013,GO:0003674,GO:0005198,GO:0005201,GO:0005488,GO:0005515,GO:0005575,GO:0005576,GO:0005578,GO:0005581,GO:0005583,GO:0005584,GO:0005615,GO:0005622,GO:0005623,GO:0005737,GO:0005783,GO:0005788,GO:0006461,GO:0006928,GO:0006935,GO:0006950,GO:0007154,GO:0007165,GO:0007166,GO:0007167,GO:0007178,GO:…	K06236		maNOG[6]	09T4V@biNOG,0DEW1@chorNOG,0UKT3@maNOG,0V43J@meNOG,0XNMM@NOG,12N1R@opiNOG,1CPJM@veNOG,KOG3544@euNOG	NA|NA|NA	W	Collagen type I alpha 2	7460.GB15988-PA	1.7e-143	468			K19719		artNOG[6]	031Y1@artNOG,0APDX@biNOG,0S5TY@hymNOG,0SNYG@inNOG,0W1QQ@meNOG,0XNMM@NOG,12N1R@opiNOG,KOG3544@euNOG	031Y1|1.2e-77|261.3	W	Collagen triple helix repeat (20 copies)
Cluster-56226.0	2.01179	3.50029	2.05006e-05	0.00166222	5.52919	4.57973	5.06346	3.53674	4.29118	7.91187	3.16915	2.72972	2.17675	4.29076	53.7096	3.03839	11.7042	16.2769	5.55381	8.0692	16.3296	32.6296	12.9089	16.5047	7029.ACYPI004298-PA	2.7e-151	542					artNOG[6]	036AH@artNOG,09TQB@biNOG,0STDG@inNOG,0V4PJ@meNOG,0XRMJ@NOG,12TTU@opiNOG,KOG0032@euNOG	NA|NA|NA	T	S_TKc	7029.ACYPI004298-PA	3.8e-193	632.6					artNOG[6]	036AH@artNOG,09TQB@biNOG,0STDG@inNOG,0V4PJ@meNOG,0XRMJ@NOG,12TTU@opiNOG,KOG0032@euNOG	036AH|4.7e-261|869.2	T	Protein tyrosine kinase
Cluster-50655.2	2.20088	3.48264	2.0746e-05	0.00166535	5.2102	4.40359	7.59519	4.32268	3.24222	5.48987	0.633829	3.8996	0	3.28117	18.6778	7.01167	9.50109	16.2769	5.76339	8.67439	21.939	47.907	29.0451	14.2793	7070.TC002667-PA	1.7e-63	248.4					artNOG[6]	036BJ@artNOG,0A6H3@biNOG,0IJZQ@euNOG,0ST72@inNOG,0VHBF@meNOG,11F82@NOG,13N7U@opiNOG	NA|NA|NA			121225.PHUM431700-PA	4e-99	322.2					artNOG[6]	036BJ@artNOG,0A6H3@biNOG,0IJZQ@euNOG,0ST72@inNOG,0VHBF@meNOG,11F82@NOG,13N7U@opiNOG	036BJ|5.6e-120|401.4	S	NA
Cluster-1654.1	5.7147	-0.45663	2.2269e-05	0.00174712	0	0	0	0	0	0	0	0	0	0	0.344292	0	1.10158	1.45763	0	1.41211	0.249307	0	4.0096	0.185446	5811.TGME49_111430	3e-113	413.3		GO:0005575,GO:0005622,GO:0005623,GO:0005732,GO:0030529,GO:0032991,GO:0044424,GO:0044464	K14563		apiNOG[5]	01IF1@apiNOG,0F9J5@cocNOG,COG1889@NOG,KOG1596@euNOG	NA|NA|NA	A	Fibrillarin	7029.ACYPI008983-PA	5.9e-118	383.4	FIB	GO:0000226,GO:0001651,GO:0003674,GO:0003676,GO:0003723,GO:0003729,GO:0005488,GO:0005575,GO:0005622,GO:0005623,GO:0005634,GO:0005654,GO:0005730,GO:0005732,GO:0006139,GO:0006364,GO:0006396,GO:0006725,GO:0006807,GO:0006996,GO:0007010,GO:0007017,GO:0008150,GO:0008152,GO:0009987,GO:0010467,GO:0015030,GO:0016043,GO:0016070,GO:0016072,GO:0016604,GO:0022613,GO:0030529,GO:0030532,GO:0031023,GO:0031974,GO:…	K14563		artNOG[6]	0354F@artNOG,09ZIX@biNOG,0SRRF@inNOG,0VAFW@meNOG,12REI@opiNOG,COG1889@NOG,KOG1596@euNOG	0354F|8.3e-116|386.6	A	rRNA processing
Cluster-54188.7289	5.58025	0.945228	2.32496e-05	0.00178963	0	0	0	0	0	0	0.475372	0	0	0	1.63539	1.40233	1.65236	2.91527	0	0	22.8115	0.282915	1.17354	0	423536.XP_002776365.1	0	1126.7		GO:0006417,GO:0006446,GO:0006447,GO:0008150,GO:0009889,GO:0010468,GO:0010556,GO:0010608,GO:0019222,GO:0031323,GO:0031326,GO:0032268,GO:0050789,GO:0050794,GO:0051246,GO:0060255,GO:0065007,GO:0080090,GO:2000112	K01681		euNOG[57]	COG1048@NOG,KOG0452@euNOG	NA|NA|NA	A, J	iron-responsive element binding protein 2	7029.ACYPI008211-PA	0	1211.7		GO:0001703,GO:0003674,GO:0003676,GO:0003723,GO:0003729,GO:0003824,GO:0003994,GO:0005488,GO:0005506,GO:0006417,GO:0006446,GO:0006447,GO:0007275,GO:0007369,GO:0007370,GO:0008150,GO:0008152,GO:0009653,GO:0009790,GO:0009889,GO:0010004,GO:0010468,GO:0010556,GO:0010608,GO:0016829,GO:0016835,GO:0016836,GO:0019222,GO:0030350,GO:0031323,GO:0031326,GO:0032268,GO:0032501,GO:0032502,GO:0043167,GO:0043169,GO:…	K01681		artNOG[6]	03681@artNOG,09YCM@biNOG,0SRH6@inNOG,0V9A4@meNOG,12R3E@opiNOG,COG1048@NOG,KOG0452@euNOG	03681|0.0|1388.7	E	regulation of translational initiation by iron
Cluster-37157.1	5.56986	0.13784	2.38549e-05	0.00181566	0	0	0	0	0	0	0.158457	0	0	0	1.63539	0	2.06545	5.70907	0	0	0.249307	0.471526	5.57432	0	45351.NEMVEDRAFT_v1g157638-PA	1.5e-20	106.3					euNOG[57]	0ZPX7@NOG,KOG3714@euNOG	NA|NA|NA	O	Meprin A	12957.ACEP_00001991-PA	1.6e-44	143.6		GO:0003674,GO:0003824,GO:0004175,GO:0004222,GO:0005575,GO:0006810,GO:0006897,GO:0006909,GO:0008150,GO:0008152,GO:0008233,GO:0008237,GO:0016020,GO:0016021,GO:0016192,GO:0016787,GO:0017090,GO:0031224,GO:0032991,GO:0043234,GO:0044425,GO:0044699,GO:0044765,GO:0051179,GO:0051234,GO:0070011			artNOG[6]	034BI@artNOG,0A5EH@biNOG,0SR06@inNOG,0VG9G@meNOG,0ZPX7@NOG,13PJX@opiNOG,KOG3714@euNOG	034BI|2.5e-35|122.2	O	metalloendopeptidase activity
Cluster-58591.0	2.33744	0.534988	2.46913e-05	0.00185111	0.637983	0.704574	0.474699	0.654952	0.381438	0.161467	0.158457	0.19498	0	0	1.89361	1.63606	1.92776	1.5791	1.8862	3.02595	3.9889	0.377221	0.684565	2.78169	7176.CPIJ003161-PA	8.4e-16	90.1					meNOG[21]	0ABY7@biNOG,0J6S5@euNOG,0VP1D@meNOG,0Y230@NOG,13YPX@opiNOG	NA|NA|NA	S	THAP domain	43151.ADAR003365-PA	6.1e-22	67.4					artNOG[6]	039MX@artNOG,0ABY7@biNOG,0J6S5@euNOG,0SY3H@inNOG,0VP1D@meNOG,0Y230@NOG,13YPX@opiNOG	039MX|1.5e-32|114.1	S	THAP
Cluster-37681.1	4.12549	1.49391	2.54012e-05	0.00188095	0	0	0.316466	0.13099	0.0953595	1.13027	0.792287	0	0	0	1.89361	0.584305	0.413091	0.607348	0.314367	0.20173	12.9639	1.7918	1.46693	28.0023	69293.ENSGACP00000016540	1.6e-32	147.1					fiNOG[1]	0A4ER@biNOG,0DRY3@chorNOG,0N5QT@fiNOG,0VF79@meNOG,13JYE@opiNOG,1D16W@veNOG,COG4886@NOG,KOG0619@euNOG	NA|NA|NA	T	LRR_TYP	7159.AAEL005739-PA	1.3e-58	187.3					artNOG[6]	03A5R@artNOG,0A8Q4@biNOG,0SWWI@inNOG,0VJKR@meNOG,144UF@opiNOG,COG4886@NOG,KOG0619@euNOG	03A5R|4e-100|335.8	T	Leucine Rich Repeat
Cluster-54188.13794	6.80444	6.97845	2.64273e-05	0.00192349	0.212661	0.352287	12.3422	0.13099	0.381438	2.9064	0.316915	3.50964	1.45116	0.504795	0.430365	0.350583	2484.74	0.485878	3.98198	0.20173	2.61772	0.18861	0.58677	0.185446	7460.GB19141-PA	2.8e-66	257.7		GO:0005575,GO:0005623,GO:0005886,GO:0005887,GO:0016020,GO:0016021,GO:0031224,GO:0031226,GO:0044425,GO:0044459,GO:0044464,GO:0071944			artNOG[6]	037E4@artNOG,0A5JR@biNOG,0IY7U@euNOG,0S6ZY@hymNOG,0SU8B@inNOG,0VGES@meNOG,11KAT@NOG,13R63@opiNOG	NA|NA|NA	S	Protein of unknown function (DUF1676)	7460.GB19141-PA	2.3e-83	270.1		GO:0005575,GO:0005623,GO:0005886,GO:0005887,GO:0016020,GO:0016021,GO:0031224,GO:0031226,GO:0044425,GO:0044459,GO:0044464,GO:0071944			artNOG[6]	037E4@artNOG,0A5JR@biNOG,0IY7U@euNOG,0S6ZY@hymNOG,0SU8B@inNOG,0VGES@meNOG,11KAT@NOG,13R63@opiNOG	037E4|2e-93|312.6	S	Protein of unknown function (DUF1676)
Cluster-38737.1	4.37848	1.07627	2.69444e-05	0.00194976	0	0	0	0	0	0	1.42612	0	0	0	2.06575	0.584305	3.30473	13.3617	0.209578	1.00865	4.61217	0.471526	8.70376	0.185446	423536.XP_002782709.1	1.9e-130	471.9	PAB1	GO:0000184,GO:0000288,GO:0000289,GO:0000375,GO:0000377,GO:0000398,GO:0000956,GO:0002181,GO:0002183,GO:0003674,GO:0003676,GO:0003723,GO:0003727,GO:0003729,GO:0005488,GO:0005575,GO:0005622,GO:0005623,GO:0005634,GO:0005681,GO:0005737,GO:0005829,GO:0005840,GO:0006139,GO:0006378,GO:0006396,GO:0006397,GO:0006401,GO:0006402,GO:0006403,GO:0006405,GO:0006406,GO:0006412,GO:0006413,GO:0006417,GO:0006446,GO:…	K13126		euNOG[57]	0XR5X@NOG,KOG0123@euNOG	NA|NA|NA	S	poly(A) binding protein, cytoplasmic	7176.CPIJ007980-PA	1.4e-160	526.2	PABP		K13126		artNOG[6]	03523@artNOG,09WGD@biNOG,0V6NG@meNOG,0XR5X@NOG,12PB8@opiNOG,KOG0123@euNOG	03523|5.4e-177|590.4	A	polyadenylate-binding protein
Cluster-54188.6545	4.55977	-0.160204	2.73566e-05	0.00197387	0	0	0.316466	0	0	0	0	0	0	0	1.97968	0	1.51467	2.18645	0.628734	0	1.24653	0.754441	3.03165	0.185446	497964.CfE428DRAFT_3261	2e-11	74.7	ACS		K09181		bactNOG[38]	05CD5@bactNOG,1DH5Z@verNOG,COG0454@NOG,COG1042@NOG	NA|NA|NA	C	CoA_binding
Cluster-1480.0	5.59939	-0.541028	2.75405e-05	0.00198141	0	0	0	0	0	0	0	0	0	0	0.086073	2.33722	0	0	0.104789	2.82422	1.8698	0.471526	0.293385	0.185446	653045.Strvi_8620	8.1e-09	65.5			K07098		bactNOG[38]	07XPK@bactNOG,COG1408@NOG	NA|NA|NA	S	Calcineurin-like phosphoesterase
Cluster-54188.4333	4.75659	-0.0608313	2.83029e-05	0.00200387	0	0	0.158233	0.13099	0	0	0	0	0	0	0.688584	0.233722	0	0.242939	0.314367	0.20173	7.35454	0.660136	0.0977951	3.33803	7070.TC015257-PA	7.8e-62	243.4					artNOG[6]	038QT@artNOG,0AAJT@biNOG,0JQHE@euNOG,0SVIY@inNOG,0VMID@meNOG,0ZB5T@NOG,14ER7@opiNOG	NA|NA|NA			13037.EHJ63607	9.9e-51	160.3					artNOG[6]	03C3B@artNOG,0APIV@biNOG,0IE4Y@euNOG,0SYIS@inNOG,0TDQ0@lepNOG,0W1W2@meNOG,0XQTS@NOG,12R48@opiNOG	03C3B|2.3e-59|201.3	S	Inherit from opiNOG: coiled-coil domain containing 65
Cluster-54188.9817	6.62883	4.31123	2.88922e-05	0.00202043	0.318992	0	0.632932	0.261981	1.23967	0.161467	0	0	0	1.00959	0	0.116861	0	27.938	0.314367	0.40346	0	355.247	1.66252	0.741784	7070.TC004546-PA	1.1e-35	155.6					artNOG[6]	03AMK@artNOG,0A7X9@biNOG,0JE2Y@euNOG,0SX6T@inNOG,0VISD@meNOG,0XTK4@NOG,1469U@opiNOG	NA|NA|NA	S	Inherit from opiNOG: Insect cuticle protein	7460.GB16211-PA	3.3e-46	149.8					artNOG[6]	038B3@artNOG,0A9Z6@biNOG,0IZZ0@euNOG,0S97G@hymNOG,0SV63@inNOG,0VKHC@meNOG,11PJ1@NOG,13SNV@opiNOG	038B3|3.6e-60|204.5	S	cuticular protein
Cluster-36912.0	5.19785	-0.133338	2.96177e-05	0.00204305	0	0	0	0	0	0	0.158457	0	0	0	0.946803	0	1.10158	3.27968	0	0.20173	0.498613	0.282915	5.18314	0.556338	5811.TGME49_090600	3.1e-132	476.9		GO:0003674,GO:0003824,GO:0004774,GO:0004776,GO:0005575,GO:0005622,GO:0005623,GO:0005737,GO:0005739,GO:0005759,GO:0006091,GO:0006099,GO:0006104,GO:0006637,GO:0006732,GO:0006793,GO:0008150,GO:0008152,GO:0009060,GO:0009987,GO:0015980,GO:0016405,GO:0016874,GO:0016877,GO:0016878,GO:0030062,GO:0031974,GO:0032991,GO:0035383,GO:0042709,GO:0043226,GO:0043227,GO:0043229,GO:0043231,GO:0043233,GO:0043234,GO:…	K01899		apiNOG[5]	01K4Y@apiNOG,COG0074@NOG,KOG1255@euNOG	NA|NA|NA	C	Succinyl-CoA synthetase alpha subunit	7159.AAEL006833-PA	1.1e-138	452.3	SCSALPHA	GO:0003674,GO:0003824,GO:0004774,GO:0004776,GO:0005575,GO:0005622,GO:0005623,GO:0005737,GO:0005739,GO:0005759,GO:0006091,GO:0006099,GO:0007275,GO:0007399,GO:0008150,GO:0008152,GO:0009060,GO:0009987,GO:0015980,GO:0016405,GO:0016874,GO:0016877,GO:0016878,GO:0022008,GO:0030062,GO:0030154,GO:0031974,GO:0032501,GO:0032502,GO:0032991,GO:0042709,GO:0043226,GO:0043227,GO:0043229,GO:0043231,GO:0043233,GO:…	K01899		artNOG[6]	034E8@artNOG,09WGC@biNOG,0GVJM@dipNOG,0ST60@inNOG,0V7EX@meNOG,12PXC@opiNOG,COG0074@NOG,KOG1255@euNOG	034E8|6.7e-152|505.0	C	synthetase alpha subunit
Cluster-54188.29885	7.53216	6.17856	2.96626e-05	0.00204305	0	0	6.17109	0	0.0953595	0.322934	0	0.38996	0	0.504795	0.086073	0.467444	0.137697	29.8815	0	0.40346	0.124653	1131.76	270.501	0.741784	34740.HMEL009477-PA	1.2e-17	94.7					artNOG[6]	0387Q@artNOG,0A985@biNOG,0JDIF@euNOG,0SX86@inNOG,0VJJ1@meNOG,11VJY@NOG,13V21@opiNOG	NA|NA|NA	S	cuticle protein	7070.TC000719-PA	1.6e-25	82.3		GO:0003674,GO:0005198,GO:0005214,GO:0008010,GO:0042302			artNOG[6]	0387Q@artNOG,0A985@biNOG,0JDIF@euNOG,0SX86@inNOG,0VJJ1@meNOG,11VJY@NOG,13V21@opiNOG	0387Q|2.6e-32|112.8	S	Cuticle protein
Cluster-54188.2320	4.04662	0.950127	3.02507e-05	0.00206341	0.318992	0.176144	0	0.392971	0.286078	0	0.158457	0.19498	0	0	20.2272	0.350583	0.137697	0	4.19156	0.40346	0.249307	1.60319	0.488975	2.96714	7227.FBpp0089145	3.6e-10	71.6		GO:0002376,GO:0003008,GO:0003674,GO:0004871,GO:0004872,GO:0004888,GO:0004930,GO:0005575,GO:0005623,GO:0005886,GO:0006582,GO:0006725,GO:0006950,GO:0006952,GO:0006955,GO:0007154,GO:0007165,GO:0007166,GO:0007186,GO:0007600,GO:0007606,GO:0007610,GO:0007631,GO:0008150,GO:0008152,GO:0008527,GO:0009593,GO:0009607,GO:0009617,GO:0009987,GO:0016020,GO:0016021,GO:0018958,GO:0019748,GO:0023052,GO:0031224,GO:…	K08471		artNOG[6]	03A9A@artNOG,0AFI0@biNOG,0GY6A@dipNOG,0HV5P@droNOG,0JBMB@euNOG,0SX00@inNOG,0VSQK@meNOG,0Z0C6@NOG,144CW@opiNOG	NA|NA|NA	T	7tm Chemosensory receptor
Cluster-36854.1	4.53691	0.634325	3.18551e-05	0.00215518	0	0	0	0	0	0	0.633829	0	0	0.252398	0.774657	0	2.06545	6.92376	0.209578	1.00865	3.11633	0.0943051	9.09494	0.741784	3055.EDP00807	2.7e-31	140.6	RPS10	GO:0001763,GO:0005575,GO:0005618,GO:0005622,GO:0005623,GO:0005737,GO:0005829,GO:0005840,GO:0007275,GO:0008150,GO:0009507,GO:0009536,GO:0009653,GO:0009888,GO:0009933,GO:0010014,GO:0010016,GO:0010223,GO:0010252,GO:0010346,GO:0015935,GO:0016020,GO:0022603,GO:0022626,GO:0022627,GO:0030312,GO:0030529,GO:0032501,GO:0032502,GO:0032991,GO:0042592,GO:0043226,GO:0043227,GO:0043228,GO:0043229,GO:0043231,GO:…	K02947		virNOG[6]	0DAHR@chloroNOG,1E3A8@virNOG,COG5045@NOG,KOG3344@euNOG	NA|NA|NA	J	Ribosomal protein S10, component of cytosolic 80S ribosome and 40S small subunit	7159.AAEL002047-PA	8.2e-39	123.4	RPS10	GO:0003674,GO:0003735,GO:0005198,GO:0005575,GO:0005622,GO:0005623,GO:0005737,GO:0005829,GO:0005840,GO:0005856,GO:0005875,GO:0006412,GO:0008150,GO:0008152,GO:0009058,GO:0009059,GO:0009987,GO:0010467,GO:0015630,GO:0015935,GO:0019538,GO:0022626,GO:0022627,GO:0030529,GO:0032991,GO:0034645,GO:0043170,GO:0043226,GO:0043228,GO:0043229,GO:0043232,GO:0043234,GO:0044237,GO:0044238,GO:0044249,GO:0044260,GO:…	K02947		artNOG[6]	0375I@artNOG,0A2FR@biNOG,0GY4Y@dipNOG,0SU6J@inNOG,0VD1P@meNOG,13R9N@opiNOG,COG5045@NOG,KOG3344@euNOG	0375I|1.1e-37|129.5	J	ribosomal protein
Cluster-54188.4152	4.55314	1.6504	3.23509e-05	0.00218281	0	0	0	0	0	0	2.05995	0	0	0	1.72146	0.350583	2.75394	14.3334	0.209578	1.00865	17.9501	0.754441	14.5715	0.741784	5811.TGME49_018410	5.2e-99	366.3	P0	GO:0005575,GO:0005622,GO:0005623,GO:0005737,GO:0005829,GO:0005840,GO:0015934,GO:0022625,GO:0022626,GO:0030529,GO:0032991,GO:0043226,GO:0043228,GO:0043229,GO:0043232,GO:0044391,GO:0044422,GO:0044424,GO:0044444,GO:0044445,GO:0044446,GO:0044464	K02941		apiNOG[5]	01IFS@apiNOG,COG0244@NOG,KOG0815@euNOG	NA|NA|NA	J	60S acidic ribosomal protein P0	7244.FBpp0227999	3e-94	305.5	RPLP0	GO:0003674,GO:0003735,GO:0003824,GO:0003906,GO:0005198,GO:0005575,GO:0005622,GO:0005623,GO:0005634,GO:0005737,GO:0005829,GO:0005840,GO:0006139,GO:0006259,GO:0006281,GO:0006412,GO:0006725,GO:0006807,GO:0006950,GO:0006974,GO:0008150,GO:0008152,GO:0009058,GO:0009059,GO:0009987,GO:0010467,GO:0015934,GO:0016829,GO:0016835,GO:0019538,GO:0022625,GO:0022626,GO:0030529,GO:0032991,GO:0033554,GO:0034641,GO:…	K02941		artNOG[6]	032F0@artNOG,09TT9@biNOG,0GV5C@dipNOG,0HZBC@droNOG,0SPPS@inNOG,0V4SK@meNOG,12NCX@opiNOG,COG0244@NOG,KOG0815@euNOG	032F0|4.4e-102|341.4	J	ribosomal protein P0
Cluster-54188.3237	1.96676	3.57512	3.39044e-05	0.00224586	4.67854	4.75588	11.551	4.71565	2.86078	6.29721	5.38755	4.67952	0	1.51439	26.1662	9.11517	25.7493	9.23169	13.7274	18.3574	28.047	27.3485	16.0384	11.8685													7425.NV12953-PA	2.4e-24	76.8		GO:0003674,GO:0005488,GO:0005515,GO:0005575,GO:0005622,GO:0005623,GO:0005634,GO:0005635,GO:0005643,GO:0005737,GO:0005811,GO:0005856,GO:0005875,GO:0006605,GO:0006606,GO:0006607,GO:0006810,GO:0006886,GO:0006913,GO:0007154,GO:0007165,GO:0007166,GO:0007167,GO:0007178,GO:0007184,GO:0008104,GO:0008150,GO:0008536,GO:0009987,GO:0012505,GO:0015031,GO:0015630,GO:0016020,GO:0016021,GO:0016482,GO:0017016,GO:…	K12172		artNOG[6]	0321U@artNOG,0A0Q9@biNOG,0S7A3@hymNOG,0SR7E@inNOG,0VBKF@meNOG,12N77@opiNOG,COG5171@NOG,KOG0864@euNOG	0321U|5.1e-19|67.0	U	Ran-binding protein
Cluster-54188.943	2.82554	1.82263	3.42092e-05	0.00225934	1.06331	0.704574	0.632932	0.523962	0.0953595	0.4844	1.74303	1.16988	0	1.26199	18.85	3.73955	4.95709	0.12147	1.04789	1.21038	12.59	2.16902	1.27134	10.9413	13037.EHJ74795	8.4e-57	226.1		GO:0003674,GO:0005488,GO:0008431,GO:0019842,GO:0036094,GO:0097159,GO:1901363			artNOG[6]	0363E@artNOG,0A2U1@biNOG,0STA3@inNOG,0TD1G@lepNOG,0VDPQ@meNOG,0XRSQ@NOG,13M5C@opiNOG,KOG1471@euNOG	NA|NA|NA	I	CRAL_TRIO_N	13037.EHJ74795	1.5e-70	228.4		GO:0003674,GO:0005488,GO:0008431,GO:0019842,GO:0036094,GO:0097159,GO:1901363			artNOG[6]	0363E@artNOG,0A2U1@biNOG,0STA3@inNOG,0TD1G@lepNOG,0VDPQ@meNOG,0XRSQ@NOG,13M5C@opiNOG,KOG1471@euNOG	0363E|3.8e-81|272.4	I	SEC14
Cluster-35642.0	4.80684	0.329732	3.47168e-05	0.00228682	0	0	0	0	0	0	0.475372	0	0	0	0.946803	0	1.51467	2.18645	0.104789	1.00865	1.99445	0.754441	9.9751	0	5811.TGME49_063050	1.8e-54	217.6		GO:0005575,GO:0005622,GO:0005623,GO:0005737,GO:0005829,GO:0005840,GO:0015934,GO:0022625,GO:0022626,GO:0030529,GO:0032991,GO:0043226,GO:0043228,GO:0043229,GO:0043232,GO:0044391,GO:0044422,GO:0044424,GO:0044444,GO:0044445,GO:0044446,GO:0044464	K02873		apiNOG[5]	01J1P@apiNOG,0FA0N@cocNOG,COG4352@NOG,KOG3295@euNOG	NA|NA|NA	J	60S ribosomal protein L13	7460.GB17286-PA	1e-49	159.1	RPL13	GO:0000022,GO:0000226,GO:0000278,GO:0003674,GO:0003735,GO:0005198,GO:0005575,GO:0005622,GO:0005623,GO:0005737,GO:0005829,GO:0005840,GO:0006412,GO:0006996,GO:0007010,GO:0007017,GO:0007049,GO:0007051,GO:0007052,GO:0007098,GO:0008150,GO:0008152,GO:0009058,GO:0009059,GO:0009987,GO:0010467,GO:0015934,GO:0016043,GO:0019538,GO:0022402,GO:0022625,GO:0022626,GO:0030529,GO:0031023,GO:0032991,GO:0034645,GO:…	K02873		artNOG[6]	0327Y@artNOG,09UB3@biNOG,0S3SA@hymNOG,0SPZC@inNOG,0V5A8@meNOG,137DK@opiNOG,COG4352@NOG,KOG3295@euNOG	0327Y|2.3e-54|184.3	J	60S ribosomal protein L13
Cluster-54188.22080	6.62619	6.29023	3.5328e-05	0.00230546	2.23294	0.176144	1.4241	1.96486	2.86078	4.19814	0.158457	0	0	2.27158	0	0.233722	0	35.712	0.104789	0.20173	0.249307	1034.06	472.155	0.185446	7217.FBpp0125400	5.7e-18	95.5		GO:0000003,GO:0003002,GO:0003006,GO:0003674,GO:0005198,GO:0005575,GO:0005623,GO:0007275,GO:0007276,GO:0007292,GO:0007304,GO:0007305,GO:0007389,GO:0008150,GO:0008316,GO:0009653,GO:0009798,GO:0009950,GO:0009953,GO:0009987,GO:0010927,GO:0016043,GO:0019953,GO:0022412,GO:0022414,GO:0022607,GO:0030154,GO:0030198,GO:0030312,GO:0030703,GO:0030704,GO:0030707,GO:0032501,GO:0032502,GO:0032504,GO:0032989,GO:…			artNOG[6]	03F2J@artNOG,0AXVX@biNOG,0H15C@dipNOG,0I1TA@droNOG,0KBGI@euNOG,0T1T8@inNOG,0WA92@meNOG,10N9T@NOG,14RDI@opiNOG	NA|NA|NA			7070.TC003599-PA	1.2e-23	73.6	CPF2	GO:0003674,GO:0005198,GO:0005214,GO:0042302			artNOG[6]	038S3@artNOG,0A8N5@biNOG,0J2WD@euNOG,0SVVU@inNOG,0VJIV@meNOG,12AQ8@NOG,13XGR@opiNOG	038S3|1.3e-28|100.7	S	Inherit from euNOG: Pupal cuticle protein C1
Cluster-54188.38160	2.11422	2.12396	3.55538e-05	0.00230546	3.18992	1.58529	0.791165	0.916933	0.476797	4.03667	0.792287	1.55984	0.725582	0.757193	14.3742	5.72619	2.89164	2.06498	4.50593	4.23633	18.324	6.88428	3.61842	3.52347	121225.PHUM380460-PA	3.4e-150	536.2		GO:0006996,GO:0007030,GO:0008150,GO:0009987,GO:0016043,GO:0034389,GO:0044699,GO:0044763,GO:0071840	K01792		artNOG[6]	035J6@artNOG,0A5TI@biNOG,0SS7S@inNOG,0VG2D@meNOG,12RRK@opiNOG,COG0676@NOG,KOG1594@euNOG	NA|NA|NA	G	Aldose 1-epimerase	121225.PHUM380460-PA	1.6e-184	601.8		GO:0006996,GO:0007030,GO:0008150,GO:0009987,GO:0016043,GO:0034389,GO:0044699,GO:0044763,GO:0071840	K01792		artNOG[6]	035J6@artNOG,0A5TI@biNOG,0SS7S@inNOG,0VG2D@meNOG,12RRK@opiNOG,COG0676@NOG,KOG1594@euNOG	035J6|3.6e-181|600.8	G	Aldose 1-epimerase
Cluster-37078.1	4.13146	0.99942	3.71272e-05	0.00239504	0	0.176144	0	0	0	0	1.42612	0	0	0	1.54931	0.233722	2.47854	7.04523	0.104789	1.61384	5.48474	0.471526	12.6156	0.556338	5811.TGME49_120050	2.1e-103	380.9		GO:0005575,GO:0005622,GO:0005623,GO:0005737,GO:0005829,GO:0005840,GO:0015934,GO:0022625,GO:0022626,GO:0030529,GO:0032991,GO:0043226,GO:0043228,GO:0043229,GO:0043232,GO:0044391,GO:0044422,GO:0044424,GO:0044444,GO:0044445,GO:0044446,GO:0044464	K02932		apiNOG[5]	01IEF@apiNOG,0F8MJ@cocNOG,COG0256@NOG,KOG0875@euNOG	NA|NA|NA	J	ribosomal protein	12957.ACEP_00004686-PA	2.4e-102	332.4	RPL5	GO:0003674,GO:0003676,GO:0003723,GO:0003735,GO:0005198,GO:0005488,GO:0005515,GO:0005575,GO:0005622,GO:0005623,GO:0005737,GO:0005829,GO:0005840,GO:0006412,GO:0008097,GO:0008150,GO:0008152,GO:0009058,GO:0009059,GO:0009987,GO:0010467,GO:0015934,GO:0019538,GO:0019843,GO:0022625,GO:0022626,GO:0030529,GO:0032991,GO:0034645,GO:0043170,GO:0043226,GO:0043228,GO:0043229,GO:0043232,GO:0044237,GO:0044238,GO:…	K02932		artNOG[6]	0338D@artNOG,09VZV@biNOG,0SQ1D@inNOG,0V6YB@meNOG,12PKP@opiNOG,COG0256@NOG,KOG0875@euNOG	0338D|1.7e-130|437.0	J	ribosomal protein L5
Cluster-55242.1	2.20541	1.8178	3.81224e-05	0.0024529	2.97725	1.233	0.791165	0.785942	0.572157	1.13027	1.42612	1.9498	0	0	13.9438	2.45408	3.44242	1.33617	7.12565	4.84152	2.74237	6.78997	6.94345	3.70892	7739.JGI283981	4e-49	200.7	NCAPD2	GO:0000003,GO:0000018,GO:0000070,GO:0000226,GO:0000228,GO:0000278,GO:0000280,GO:0000785,GO:0000793,GO:0000794,GO:0000796,GO:0000797,GO:0000803,GO:0000805,GO:0000819,GO:0003674,GO:0005488,GO:0005515,GO:0005575,GO:0005622,GO:0005623,GO:0005634,GO:0005654,GO:0005694,GO:0005737,GO:0006139,GO:0006259,GO:0006323,GO:0006725,GO:0006807,GO:0006996,GO:0007010,GO:0007017,GO:0007049,GO:0007051,GO:0007052,GO:…	K06677		meNOG[21]	09Y0S@biNOG,0DH7X@chorNOG,0V8YB@meNOG,12NFJ@opiNOG,COG5098@NOG,KOG0414@euNOG	NA|NA|NA	L	Regulatory subunit of the condensin complex, a complex required for conversion of interphase chromatin into mitotic-like condense chromosomes. The condensin complex probably introduces positive supercoils into relaxed DNA in the presence of type I topoisomerases and converts nicked DNA into positive knotted forms in the presence of type II topoisomerases (By similarity)	7460.GB12592-PA	1.9e-57	185.6	CAP-D2	GO:0000070,GO:0000226,GO:0000278,GO:0000280,GO:0000785,GO:0000793,GO:0000796,GO:0000819,GO:0005575,GO:0005622,GO:0005623,GO:0005694,GO:0005737,GO:0006139,GO:0006259,GO:0006323,GO:0006725,GO:0006807,GO:0006996,GO:0007010,GO:0007017,GO:0007049,GO:0007051,GO:0007052,GO:0007059,GO:0007067,GO:0007076,GO:0008150,GO:0008152,GO:0009987,GO:0016043,GO:0022402,GO:0030261,GO:0032991,GO:0034641,GO:0043170,GO:…	K06677		artNOG[6]	0344Z@artNOG,09Y0S@biNOG,0SRME@inNOG,0V8YB@meNOG,12NFJ@opiNOG,COG5098@NOG,KOG0414@euNOG	0344Z|3.9e-85|286.5	B, D	Regulatory subunit of the condensin complex, a complex required for conversion of interphase chromatin into mitotic-like condense chromosomes. The condensin complex probably introduces positive supercoils into relaxed DNA in the presence of type I topoisomerases and converts nicked DNA into positive knotted forms in the presence of type II topoisomerases (By similarity)
Cluster-60130.0	1.90707	2.68578	3.90479e-05	0.00249957	2.87092	3.34673	3.95583	5.23962	3.33758	1.9376	2.37686	0.58494	0	1.26199	12.5667	5.25875	8.26182	10.4464	7.5448	5.85017	15.5817	19.6155	8.0192	4.26526	7425.NV18282-PA	2.6e-166	590.1	WNT6	GO:0000122,GO:0001664,GO:0003002,GO:0003674,GO:0005102,GO:0005488,GO:0005515,GO:0005575,GO:0005576,GO:0005578,GO:0005615,GO:0005623,GO:0005886,GO:0006355,GO:0006357,GO:0007154,GO:0007165,GO:0007166,GO:0007275,GO:0007389,GO:0008150,GO:0009798,GO:0009889,GO:0009890,GO:0009891,GO:0009892,GO:0009893,GO:0009952,GO:0009987,GO:0010468,GO:0010556,GO:0010557,GO:0010558,GO:0010604,GO:0010605,GO:0010628,GO:…	K00445		artNOG[6]	035I3@artNOG,09VM4@biNOG,0S7IP@hymNOG,0SSTX@inNOG,0V6K9@meNOG,0XQZ1@NOG,12PPJ@opiNOG,KOG3913@euNOG	NA|NA|NA	T	Ligand for members of the frizzled family of seven transmembrane receptors (By similarity)	7425.NV18282-PA	5e-196	641.4	WNT6	GO:0000122,GO:0001664,GO:0003002,GO:0003674,GO:0005102,GO:0005488,GO:0005515,GO:0005575,GO:0005576,GO:0005578,GO:0005615,GO:0005623,GO:0005886,GO:0006355,GO:0006357,GO:0007154,GO:0007165,GO:0007166,GO:0007275,GO:0007389,GO:0008150,GO:0009798,GO:0009889,GO:0009890,GO:0009891,GO:0009892,GO:0009893,GO:0009952,GO:0009987,GO:0010468,GO:0010556,GO:0010557,GO:0010558,GO:0010604,GO:0010605,GO:0010628,GO:…	K00445		artNOG[6]	035I3@artNOG,09VM4@biNOG,0S7IP@hymNOG,0SSTX@inNOG,0V6K9@meNOG,0XQZ1@NOG,12PPJ@opiNOG,KOG3913@euNOG	035I3|5.5e-178|591.4	T	Ligand for members of the frizzled family of seven transmembrane receptors (By similarity)
Cluster-54188.14353	6.01222	3.7103	4.10641e-05	0.00260543	0	0.176144	0.474699	0.13099	0.953595	1.13027	0	0	0	0.757193	0.258219	0	0.275394	20.7713	0.209578	0.20173	0	196.343	33.1525	0	7425.NV23064-PA	1.7e-34	150.6			K08493		artNOG[6]	038TF@artNOG,0ANEU@biNOG,0J4NN@euNOG,0SVMK@inNOG,0W0D8@meNOG,126GC@NOG,13XIF@opiNOG	NA|NA|NA			7425.NV23064-PA	1.8e-48	151.6			K08493		artNOG[6]	038TF@artNOG,0ANEU@biNOG,0J4NN@euNOG,0SVMK@inNOG,0W0D8@meNOG,126GC@NOG,13XIF@opiNOG	038TF|1.1e-49|167.9	S	NA
Cluster-54188.7771	4.06207	4.12511	4.21166e-05	0.00265515	1.80762	1.40915	3.95583	1.3099	2.38399	2.422	2.85223	1.75482	0	1.00959	7.91872	1.86978	6.60945	4.3729	0.314367	0.60519	0.249307	287.159	13.3001	0.741784	121225.PHUM294590-PA	5.1e-205	719.5		GO:0003333,GO:0003674,GO:0005215,GO:0005283,GO:0005326,GO:0005328,GO:0005342,GO:0005343,GO:0005416,GO:0005575,GO:0005623,GO:0005886,GO:0005887,GO:0006810,GO:0006811,GO:0006812,GO:0006813,GO:0006814,GO:0006820,GO:0006836,GO:0006865,GO:0008150,GO:0008324,GO:0008509,GO:0008514,GO:0009987,GO:0015075,GO:0015077,GO:0015079,GO:0015081,GO:0015171,GO:0015175,GO:0015179,GO:0015291,GO:0015293,GO:0015294,GO:…	K05038		artNOG[6]	033NT@artNOG,0A3X3@biNOG,0SQE1@inNOG,0VCNZ@meNOG,12TVC@opiNOG,COG0733@NOG,KOG3660@euNOG	NA|NA|NA	P	transporter	7460.GB18422-PA	0	1313.1		GO:0003333,GO:0003674,GO:0005215,GO:0005283,GO:0005326,GO:0005328,GO:0005342,GO:0005343,GO:0005416,GO:0005575,GO:0005623,GO:0005886,GO:0005887,GO:0006810,GO:0006811,GO:0006812,GO:0006813,GO:0006814,GO:0006820,GO:0006836,GO:0006865,GO:0008150,GO:0008324,GO:0008509,GO:0008514,GO:0009987,GO:0015075,GO:0015077,GO:0015079,GO:0015081,GO:0015171,GO:0015175,GO:0015179,GO:0015291,GO:0015293,GO:0015294,GO:…	K05038		artNOG[6]	033NT@artNOG,0A3X3@biNOG,0SQE1@inNOG,0VCNZ@meNOG,12TVC@opiNOG,COG0733@NOG,KOG3660@euNOG	033NT|3e-303|1009.1	P	transporter
Cluster-2107.2	4.64577	-0.493408	4.24689e-05	0.00267062	0	0	0	0	0	0	0.158457	0	0	0	1.63539	0.116861	0.413091	0.850287	0.314367	0.20173	1.12188	0.377221	3.03165	0	333668.XP_764091.1	1.8e-29	136					apiNOG[5]	01J0G@apiNOG,0J6EF@euNOG,0Y20T@NOG	NA|NA|NA	S	Inner membrane complex protein
Cluster-54188.6743	2.0539	4.44488	4.26818e-05	0.00267578	8.93176	7.75031	19.3044	4.58466	1.90719	4.68254	9.03207	9.16406	6.53024	11.3579	80.9086	15.0751	48.3316	33.7685	23.7871	25.0145	53.9749	11.4109	7.13904	46.9178	7070.TC003391-PA	4.1e-57	226.1	MIPLE	GO:0003674,GO:0005488,GO:0005539,GO:0005575,GO:0005576,GO:0008201,GO:0043167,GO:0043168,GO:0097367,GO:1901681			artNOG[6]	038FW@artNOG,0A9DH@biNOG,0J0XT@euNOG,0SVAP@inNOG,0VKAG@meNOG,11UII@NOG,13UN8@opiNOG	NA|NA|NA	S	PTN/MK heparin-binding protein family, C-terminal domain	7070.TC003391-PA	3.4e-70	224.8	MIPLE	GO:0003674,GO:0005488,GO:0005539,GO:0005575,GO:0005576,GO:0008201,GO:0043167,GO:0043168,GO:0097367,GO:1901681			artNOG[6]	038FW@artNOG,0A9DH@biNOG,0J0XT@euNOG,0SVAP@inNOG,0VKAG@meNOG,11UII@NOG,13UN8@opiNOG	038FW|1.8e-64|216.5	S	PTN/MK heparin-binding protein family, C-terminal domain
Cluster-54188.2144	6.28695	4.13481	4.4308e-05	0.00276443	0.531653	0	1.58233	0.523962	0.0953595	1.13027	0	0.19498	0	0	0	0	0.963878	1.33617	0.314367	0.20173	0.249307	335.443	1.56472	0.185446	7091.BGIBMGA014590-TA	3.4e-07	60.1					artNOG[6]	039JK@artNOG,0A8HD@biNOG,0J6SU@euNOG,0SW4I@inNOG,0TH7N@lepNOG,0VJDU@meNOG,0Y7NX@NOG,13ZJY@opiNOG	NA|NA|NA
Cluster-41253.1	4.6016	3.49075	4.61246e-05	0.00283043	0.106331	0.352287	5.69639	0.785942	0.190719	0.161467	0.316915	0.19498	0	0.504795	0.086073	2.45408	40.896	0.242939	156.45	0.40346	0.74792	0.943051	0.684565	7.04695	6085.XP_002154943	6.8e-15	85.5			K15255		euNOG[57]	COG0507@NOG,KOG0987@euNOG	NA|NA|NA	D	DNA helicase
Cluster-54188.9673	4.79824	1.55146	4.6144e-05	0.00283043	0	0	0	0	0	0	1.58457	0	0	0	3.44292	0.233722	3.16703	7.40964	0.209578	1.00865	27.673	0.471526	7.13904	0	7237.FBpp0278597	1.9e-18	97.1		GO:0003674,GO:0005102,GO:0005125,GO:0005488,GO:0005515,GO:0005575,GO:0005576,GO:0007154,GO:0007165,GO:0008150,GO:0009987,GO:0023052,GO:0044699,GO:0044700,GO:0044763,GO:0050789,GO:0050794,GO:0050896,GO:0051716,GO:0065007			artNOG[6]	03EB6@artNOG,0B0WZ@biNOG,0H06X@dipNOG,0I1X4@droNOG,0IG58@euNOG,0T2J9@inNOG,0WDEN@meNOG,123YD@NOG,14U53@opiNOG	NA|NA|NA
Cluster-35920.0	5.2163	0.649148	4.62846e-05	0.00283209	0	0	0	0	0	0	0.475372	0	0	0	1.97968	0	4.13091	7.28817	0.314367	1.21038	0	0.282915	9.48612	0	7739.JGI278201	6e-66	256.5		GO:0000003,GO:0000773,GO:0003674,GO:0003824,GO:0006066,GO:0006576,GO:0006629,GO:0006644,GO:0006650,GO:0006656,GO:0006793,GO:0006796,GO:0006807,GO:0008150,GO:0008152,GO:0008168,GO:0008170,GO:0008610,GO:0008654,GO:0008757,GO:0009058,GO:0009308,GO:0009987,GO:0016740,GO:0016741,GO:0019637,GO:0032259,GO:0034641,GO:0042439,GO:0044106,GO:0044237,GO:0044238,GO:0044249,GO:0044255,GO:0044281,GO:0044283,GO:…	K05929		meNOG[21]	0A4UM@biNOG,0DS2C@chorNOG,0VGDJ@meNOG,0XP5G@NOG,12TDQ@opiNOG,KOG1269@euNOG	NA|NA|NA	I	CheR methyltransferase, SAM binding domain	6669.DappuP58148	1e-86	278.1					artNOG[6]	03BFF@artNOG,0A4UM@biNOG,0VGDJ@meNOG,0XP5G@NOG,12TDQ@opiNOG,KOG1269@euNOG	03BFF|1.4e-72|245.2	I	Methyltransferase domain
Cluster-52126.0	2.09993	0.390371	4.88255e-05	0.00296576	0.425322	0.704574	0.316466	0.392971	0.286078	0.4844	0.316915	0.58494	0	0	3.1847	0.934889	0.826182	1.2147	1.36226	2.21903	1.12188	2.45193	1.07575	2.4108	9315.ENSMEUP00000008154	2.1e-35	153.7	UBE2T	GO:0000209,GO:0003674,GO:0003682,GO:0003824,GO:0004842,GO:0005488,GO:0005575,GO:0005622,GO:0005623,GO:0005634,GO:0005654,GO:0006139,GO:0006259,GO:0006281,GO:0006464,GO:0006513,GO:0006725,GO:0006807,GO:0006950,GO:0006974,GO:0008150,GO:0008152,GO:0009987,GO:0016567,GO:0016874,GO:0016879,GO:0016881,GO:0019538,GO:0019787,GO:0031974,GO:0031981,GO:0032446,GO:0033554,GO:0034641,GO:0035519,GO:0036211,GO:…	K13960		maNOG[6]	09V4R@biNOG,0DGDW@chorNOG,0UI59@maNOG,0V64E@meNOG,13FAM@opiNOG,1CR3E@veNOG,COG5078@NOG,KOG0417@euNOG	NA|NA|NA	O	Ubiquitin-conjugating enzyme E2T	6945.ISCW009265-PA	1.6e-47	150.3			K13960		artNOG[6]	037NJ@artNOG,09V4R@biNOG,0V64E@meNOG,13FAM@opiNOG,COG5078@NOG,KOG0417@euNOG	037NJ|2e-49|167.2	O	ubiquitin-conjugating enzyme
Cluster-54188.22816	3.64728	4.70947	5.10095e-05	0.00306843	2.33927	3.69901	11.8675	1.70288	1.90719	3.71374	1.42612	8.38414	0	2.77637	3.1847	3.38897	415.019	4.49437	11.8412	2.82422	4.23821	16.9749	8.80156	8.53052	7425.NV15989-PA	5.5e-283	978.8	NEP2	GO:0003674,GO:0003824,GO:0004175,GO:0004222,GO:0005575,GO:0005576,GO:0005615,GO:0006508,GO:0008150,GO:0008152,GO:0008233,GO:0008237,GO:0016787,GO:0019538,GO:0043170,GO:0044238,GO:0044421,GO:0070011,GO:0071704			artNOG[6]	032C0@artNOG,09UPT@biNOG,0S783@hymNOG,0SP9Q@inNOG,0V5PD@meNOG,12PKS@opiNOG,COG3590@NOG,KOG3624@euNOG	NA|NA|NA	E	Peptidase family M13	7070.TC013030-PA	0	1208.5	NEP2	GO:0003674,GO:0003824,GO:0004175,GO:0004222,GO:0005575,GO:0005576,GO:0005615,GO:0006508,GO:0008150,GO:0008152,GO:0008233,GO:0008237,GO:0016787,GO:0019538,GO:0043170,GO:0044238,GO:0044421,GO:0070011,GO:0071704			artNOG[6]	032C0@artNOG,09UPT@biNOG,0SP9Q@inNOG,0V5PD@meNOG,12PKS@opiNOG,COG3590@NOG,KOG3624@euNOG	032C0|0.0|1257.8	E	Peptidase family M13
Cluster-62243.0	2.6405	1.94755	5.11303e-05	0.00306843	1.48863	1.40915	0.632932	0.392971	0.286078	1.61467	0.633829	0.77992	0	2.27158	5.07831	1.28547	0.688485	2.55086	1.67662	1.81557	9.22434	2.73485	31.7834	4.4507	121225.PHUM582450-PA	5.7e-68	262.3		GO:0003674,GO:0005215,GO:0006810,GO:0006811,GO:0006820,GO:0008150,GO:0008509,GO:0009987,GO:0015075,GO:0015291,GO:0015297,GO:0015301,GO:0022804,GO:0022857,GO:0022891,GO:0022892,GO:0034220,GO:0044699,GO:0044763,GO:0044765,GO:0051179,GO:0051234,GO:0055085	K13855		artNOG[6]	032E4@artNOG,09VZ2@biNOG,0SPBG@inNOG,0V6NE@meNOG,0XPHD@NOG,12Q16@opiNOG,KOG1172@euNOG	NA|NA|NA	P	HCO3- transporter family	121225.PHUM582450-PA	1.4e-85	275.2		GO:0003674,GO:0005215,GO:0006810,GO:0006811,GO:0006820,GO:0008150,GO:0008509,GO:0009987,GO:0015075,GO:0015291,GO:0015297,GO:0015301,GO:0022804,GO:0022857,GO:0022891,GO:0022892,GO:0034220,GO:0044699,GO:0044763,GO:0044765,GO:0051179,GO:0051234,GO:0055085	K13855		artNOG[6]	032E4@artNOG,09VZ2@biNOG,0SPBG@inNOG,0V6NE@meNOG,0XPHD@NOG,12Q16@opiNOG,KOG1172@euNOG	032E4|2.4e-92|310.5	P	Band 3 cytoplasmic domain
Cluster-54188.20542	6.64923	7.2037	5.14105e-05	0.00307049	4.67854	0.528431	0.316466	3.53674	3.62366	13.4017	0.158457	0.9749	0.725582	0.757193	0.430365	0	0	40.9352	0	0.40346	0.249307	1667.5	1202.39	0.556338	121225.PHUM512420-PA	2.8e-27	126.7					artNOG[6]	0395V@artNOG,0AAUK@biNOG,0J4KC@euNOG,0SVZF@inNOG,0VMU5@meNOG,12D0N@NOG,13XYQ@opiNOG	NA|NA|NA	S	Pupal cuticle protein C1	121225.PHUM512420-PA	2.6e-33	104.4					artNOG[6]	0395V@artNOG,0AAUK@biNOG,0J4KC@euNOG,0SVZF@inNOG,0VMU5@meNOG,12D0N@NOG,13XYQ@opiNOG	0395V|1.4e-29|103.3	S	Pupal cuticle protein C1
Cluster-54188.31340	6.25962	6.87988	5.1925e-05	0.00309381	1.16964	0.352287	16.4562	1.04792	0.381438	5.48987	0	0.77992	2.90233	1.51439	0.258219	0	0.826182	950.378	0.628734	0.40346	0	725.678	639.482	0.92723	7070.TC013826-PA	2.5e-34	150.6					artNOG[6]	03C0D@artNOG,0AMR7@biNOG,0JNRZ@euNOG,0SYQM@inNOG,0VZJA@meNOG,0ZM6M@NOG,14D5M@opiNOG	NA|NA|NA	S	Inherit from biNOG: Insect cuticle protein	7091.BGIBMGA000252-TA	1.1e-54	177		GO:0003674,GO:0005198,GO:0005214,GO:0008010,GO:0042302			artNOG[6]	038EX@artNOG,0A9YB@biNOG,0J0VI@euNOG,0SVB0@inNOG,0VKVZ@meNOG,0YSFI@NOG,13UJ3@opiNOG	038EX|1.6e-53|181.6	S	Cuticular protein
Cluster-899.1	3.55573	0.66249	5.41382e-05	0.00319132	0	0.176144	0.158233	0	0	0	1.26766	0.19498	0	0	1.89361	0.233722	3.02933	2.67233	0.314367	1.00865	5.11078	1.03736	8.21479	0.185446	333668.XP_764091.1	3.4e-31	141.4					apiNOG[5]	01J0G@apiNOG,0J6EF@euNOG,0Y20T@NOG	NA|NA|NA	S	Inner membrane complex protein
Cluster-54188.12834	6.81863	3.72529	5.48644e-05	0.00321374	0.106331	0	1.10763	0.13099	0	0.322934	0.158457	0.19498	0	0	0	0	0	16.7628	0	0	0	31.215	207.228	0.370892	7029.ACYPI004810-PA	7e-10	68.9					artNOG[6]	03ARG@artNOG,0AA27@biNOG,0JEFA@euNOG,0SXPN@inNOG,0VM3A@meNOG,0YXZN@NOG,1493T@opiNOG	NA|NA|NA	S	cuticular protein
Cluster-54188.34993	3.25423	1.55656	5.78998e-05	0.00330771	0	0.352287	0	0	1.90719	0.645867	0.316915	0.19498	0.725582	0.757193	0.258219	1.05175	5.92097	0.364409	23.1584	1.21038	4.86148	5.09248	4.30298	1.48357	7425.NV15158-PA	3.8e-130	469.9		GO:0003674,GO:0003824,GO:0005215,GO:0006139,GO:0006152,GO:0006163,GO:0006195,GO:0006200,GO:0006725,GO:0006753,GO:0006793,GO:0006796,GO:0006807,GO:0006810,GO:0006855,GO:0008150,GO:0008152,GO:0008559,GO:0009056,GO:0009116,GO:0009117,GO:0009119,GO:0009123,GO:0009125,GO:0009126,GO:0009128,GO:0009141,GO:0009143,GO:0009144,GO:0009146,GO:0009150,GO:0009154,GO:0009158,GO:0009161,GO:0009164,GO:0009166,GO:…	K05665		artNOG[6]	033VT@artNOG,09T9I@biNOG,0S3Q5@hymNOG,0SQJ8@inNOG,0V48M@meNOG,12N3Q@opiNOG,COG1132@NOG,KOG0054@euNOG	NA|NA|NA	Q	ABC transporter transmembrane region	7245.FBpp0263611	2.5e-221	724		GO:0003674,GO:0003824,GO:0005215,GO:0006139,GO:0006152,GO:0006163,GO:0006195,GO:0006200,GO:0006725,GO:0006753,GO:0006793,GO:0006796,GO:0006807,GO:0006810,GO:0006855,GO:0008150,GO:0008152,GO:0008559,GO:0009056,GO:0009116,GO:0009117,GO:0009119,GO:0009123,GO:0009125,GO:0009126,GO:0009128,GO:0009141,GO:0009143,GO:0009144,GO:0009146,GO:0009150,GO:0009154,GO:0009158,GO:0009161,GO:0009164,GO:0009166,GO:…	K05665		artNOG[6]	033VT@artNOG,09T9I@biNOG,0GVSJ@dipNOG,0HWSG@droNOG,0SQJ8@inNOG,0V48M@meNOG,12N3Q@opiNOG,COG1132@NOG,KOG0054@euNOG	033VT|1.1e-166|556.7	Q	multidrug
Cluster-54188.2589	4.61506	0.432776	5.92201e-05	0.00334486	0	0	0	0	0	0	0.633829	0	0	0	0.516438	0.116861	2.06545	6.92376	0	1.00865	4.61217	0.0943051	4.79196	0.185446	5811.TGME49_034450	8.5e-59	231.5	RPS15A	GO:0000003,GO:0000022,GO:0000184,GO:0000226,GO:0000278,GO:0000956,GO:0002119,GO:0002164,GO:0002181,GO:0003674,GO:0003676,GO:0003723,GO:0003735,GO:0005198,GO:0005488,GO:0005575,GO:0005576,GO:0005615,GO:0005618,GO:0005622,GO:0005623,GO:0005634,GO:0005737,GO:0005773,GO:0005774,GO:0005829,GO:0005840,GO:0005886,GO:0005911,GO:0006139,GO:0006401,GO:0006402,GO:0006412,GO:0006413,GO:0006414,GO:0006415,GO:…	K02957,K07901,K10626		euNOG[57]	COG0096@NOG,KOG1754@euNOG	NA|NA|NA	J	Ribosomal protein	6669.DappuP302797	1.1e-67	216.2	RPS15A	GO:0000022,GO:0000226,GO:0000278,GO:0003674,GO:0003735,GO:0005198,GO:0005575,GO:0005622,GO:0005623,GO:0005737,GO:0005829,GO:0005840,GO:0006412,GO:0006996,GO:0007010,GO:0007017,GO:0007049,GO:0007051,GO:0007052,GO:0008150,GO:0008152,GO:0009058,GO:0009059,GO:0009987,GO:0010467,GO:0015935,GO:0016043,GO:0019538,GO:0022402,GO:0022626,GO:0022627,GO:0030529,GO:0032991,GO:0034645,GO:0043170,GO:0043226,GO:…	K02957		artNOG[6]	036SM@artNOG,0A6KB@biNOG,0VHEF@meNOG,13PWU@opiNOG,COG0096@NOG,KOG1754@euNOG	036SM|3.4e-69|230.7	J	ribosomal protein
Cluster-54188.4169	3.80877	1.2688	5.89263e-05	0.00334486	0	0	0.474699	0.13099	0	0	1.74303	0.19498	0	0	1.46324	0.116861	3.99321	10.8108	0.314367	1.21038	12.0914	0.754441	8.31258	0.370892	5811.TGME49_099050	1.1e-59	235	RPL17	GO:0000003,GO:0000022,GO:0000184,GO:0000226,GO:0000278,GO:0000956,GO:0002119,GO:0002164,GO:0002181,GO:0003674,GO:0003735,GO:0005198,GO:0005575,GO:0005576,GO:0005622,GO:0005623,GO:0005634,GO:0005730,GO:0005737,GO:0005773,GO:0005774,GO:0005829,GO:0005840,GO:0005886,GO:0005911,GO:0006139,GO:0006401,GO:0006402,GO:0006412,GO:0006413,GO:0006414,GO:0006415,GO:0006605,GO:0006612,GO:0006613,GO:0006614,GO:…	K02880		euNOG[57]	COG0091@NOG,KOG3353@euNOG	NA|NA|NA	J	60s ribosomal protein	13037.EHJ77424	7.3e-71	228.4	RPL17	GO:0000022,GO:0000226,GO:0000278,GO:0003674,GO:0003735,GO:0005198,GO:0005575,GO:0005622,GO:0005623,GO:0005737,GO:0005829,GO:0005840,GO:0006412,GO:0006996,GO:0007010,GO:0007017,GO:0007049,GO:0007051,GO:0007052,GO:0007098,GO:0008150,GO:0008152,GO:0009058,GO:0009059,GO:0009987,GO:0010467,GO:0015934,GO:0016043,GO:0019538,GO:0022402,GO:0022625,GO:0022626,GO:0030529,GO:0031023,GO:0032991,GO:0034645,GO:…	K02880		artNOG[6]	033DE@artNOG,09ZNI@biNOG,0SQ5T@inNOG,0VAJA@meNOG,12SDW@opiNOG,COG0091@NOG,KOG3353@euNOG	033DE|9.9e-72|240.6	J	60S ribosomal protein L17
Cluster-35262.0	3.81165	1.56328	6.33742e-05	0.00350068	0	0	0.474699	0	0	0	2.53532	0	0	0.252398	1.72146	0.818028	3.16703	10.5679	0.943101	0.60519	16.9528	1.13166	12.7134	0.92723	423536.XP_002772984.1	1.6e-104	384.4	RPS4XP21	GO:0000022,GO:0000184,GO:0000226,GO:0000278,GO:0000822,GO:0000956,GO:0002181,GO:0003674,GO:0003676,GO:0003723,GO:0003735,GO:0005198,GO:0005488,GO:0005575,GO:0005576,GO:0005615,GO:0005622,GO:0005623,GO:0005634,GO:0005730,GO:0005737,GO:0005773,GO:0005774,GO:0005829,GO:0005840,GO:0005844,GO:0005886,GO:0006139,GO:0006401,GO:0006402,GO:0006412,GO:0006413,GO:0006414,GO:0006415,GO:0006417,GO:0006605,GO:…	K02987		euNOG[57]	COG1471@NOG,KOG0378@euNOG	NA|NA|NA	J	ribosomal protein S4	7070.TC013431-PA	1e-113	369.3	RPS4	GO:0000022,GO:0000226,GO:0000278,GO:0003674,GO:0003735,GO:0005198,GO:0005575,GO:0005622,GO:0005623,GO:0005737,GO:0005829,GO:0005840,GO:0006412,GO:0006996,GO:0007010,GO:0007017,GO:0007049,GO:0007051,GO:0007052,GO:0007098,GO:0008150,GO:0008152,GO:0009058,GO:0009059,GO:0009987,GO:0010467,GO:0015935,GO:0016043,GO:0019538,GO:0022402,GO:0022626,GO:0022627,GO:0030529,GO:0031023,GO:0032991,GO:0034645,GO:…	K02987		artNOG[6]	0343M@artNOG,09YK4@biNOG,0SQSH@inNOG,0V9HW@meNOG,12QAG@opiNOG,COG1471@NOG,KOG0378@euNOG	0343M|4e-122|406.5	J	ribosomal protein
Cluster-54188.24946	4.18251	0.492217	6.55073e-05	0.00357072	0	0	0.158233	0	0	0	0.792287	0	0	0	2.06575	0	3.30473	7.1667	0.314367	0.20173	1.24653	0.471526	6.06329	0.185446	5811.TGME49_110670	8e-230	802			K00688		apiNOG[5]	01KC6@apiNOG,0F8TM@cocNOG,COG0058@NOG,KOG2099@euNOG	NA|NA|NA	G	Phosphorylase is an important allosteric enzyme in carbohydrate metabolism. Enzymes from different sources differ in their regulatory mechanisms and in their natural substrates. However, all known phosphorylases share catalytic and structural properties (By similarity)	6669.DappuP308519	1.6e-168	552.4	GLYP	GO:0000272,GO:0003674,GO:0003824,GO:0004645,GO:0005488,GO:0005515,GO:0005575,GO:0005975,GO:0005976,GO:0005977,GO:0005980,GO:0006073,GO:0006091,GO:0006112,GO:0008150,GO:0008152,GO:0008184,GO:0009056,GO:0009057,GO:0009251,GO:0009987,GO:0015980,GO:0016052,GO:0016740,GO:0016757,GO:0016758,GO:0030170,GO:0032991,GO:0040011,GO:0042802,GO:0042803,GO:0043167,GO:0043168,GO:0043170,GO:0043234,GO:0044042,GO:…	K00688		artNOG[6]	0359U@artNOG,09TCR@biNOG,0V4BV@meNOG,12N63@opiNOG,COG0058@NOG,KOG2099@euNOG	0359U|6.4e-185|616.7	G	Phosphorylase is an important allosteric enzyme in carbohydrate metabolism. Enzymes from different sources differ in their regulatory mechanisms and in their natural substrates. However, all known phosphorylases share catalytic and structural properties (By similarity)
Cluster-54188.7166	1.88172	2.44521	6.71839e-05	0.00364619	3.18992	2.64215	0.632932	1.17891	2.00255	1.4532	2.53532	3.31466	2.90233	2.27158	17.731	7.36225	3.85551	2.7938	9.64058	1.61384	11.8421	3.6779	7.53022	14.8357	121225.PHUM063460-PA	2e-268	931		GO:0000003,GO:0000226,GO:0000278,GO:0000280,GO:0000741,GO:0000910,GO:0003674,GO:0003774,GO:0003777,GO:0003824,GO:0005488,GO:0005515,GO:0005575,GO:0005622,GO:0005623,GO:0005634,GO:0005737,GO:0005818,GO:0005819,GO:0005856,GO:0005871,GO:0005875,GO:0006139,GO:0006259,GO:0006310,GO:0006725,GO:0006807,GO:0006928,GO:0006996,GO:0006997,GO:0007010,GO:0007017,GO:0007018,GO:0007049,GO:0007051,GO:0007052,GO:…	K10395		artNOG[6]	034B6@artNOG,09WKT@biNOG,0SQZU@inNOG,0V7JF@meNOG,12QPN@opiNOG,COG5059@NOG,KOG0244@euNOG	NA|NA|NA	Z	KISc	121225.PHUM063460-PA	2.6e-291	959.5		GO:0000003,GO:0000226,GO:0000278,GO:0000280,GO:0000741,GO:0000910,GO:0003674,GO:0003774,GO:0003777,GO:0003824,GO:0005488,GO:0005515,GO:0005575,GO:0005622,GO:0005623,GO:0005634,GO:0005737,GO:0005818,GO:0005819,GO:0005856,GO:0005871,GO:0005875,GO:0006139,GO:0006259,GO:0006310,GO:0006725,GO:0006807,GO:0006928,GO:0006996,GO:0006997,GO:0007010,GO:0007017,GO:0007018,GO:0007049,GO:0007051,GO:0007052,GO:…	K10395		artNOG[6]	034B6@artNOG,09WKT@biNOG,0SQZU@inNOG,0V7JF@meNOG,12QPN@opiNOG,COG5059@NOG,KOG0244@euNOG	034B6|0.0|1196.3	Z	KISc
Cluster-54188.24102	2.07879	3.0511	6.85261e-05	0.00370293	2.02028	3.34673	8.86105	1.70288	2.57471	3.22934	1.1092	0.77992	4.35349	2.77637	4.82009	3.97328	11.4288	11.6611	3.98198	5.24498	12.9639	46.3981	15.1582	13.3521	9601.ENSPPYP00000009850	2e-09	67.4					maNOG[6]	0ABWB@biNOG,0DWSY@chorNOG,0J62G@euNOG,0S2AS@homNOG,0UX00@maNOG,0VNYS@meNOG,0XV96@NOG,14EC2@opiNOG,16MPU@prNOG,1B8XJ@spriNOG,1D617@veNOG	NA|NA|NA
Cluster-54188.16510	4.62073	7.66515	7.01057e-05	0.00377196	4.35955	2.64215	12.8169	4.97763	49.9684	42.4658	0.316915	8.57912	5.07907	26.7542	0.086073	35.0583	0.550788	315.942	7.5448	10.8934	23.9334	2256.53	1236.42	7.60329	696747.NIES39_L03180	4.4e-11	72.8			K09942		NOG[107]	COG3330@NOG	NA|NA|NA	S	Rho termination	7245.FBpp0262127	5.3e-22	68		GO:0003674,GO:0005198,GO:0005213			artNOG[6]	03BC4@artNOG,0AKWK@biNOG,0GZVG@dipNOG,0I1UR@droNOG,0JMQP@euNOG,0SXUK@inNOG,0VY4R@meNOG,11BNS@NOG,14BVV@opiNOG	03BC4|3.4e-07|30.6	S	NA
Cluster-54188.13833	2.33268	4.60671	7.03981e-05	0.00377639	4.57221	3.69901	9.65222	4.97763	19.8348	11.7871	0.475372	4.67952	10.1581	9.84351	12.8249	21.1519	5.37018	18.099	24.7302	19.5678	62.7006	125.992	82.7346	28.1878	44689.DDB0234209	3.6e-08	63.9	PIKFYVE	GO:0000003,GO:0000139,GO:0000166,GO:0000285,GO:0000322,GO:0000323,GO:0000324,GO:0000329,GO:0000746,GO:0000747,GO:0000749,GO:0000750,GO:0001508,GO:0001882,GO:0001883,GO:0003008,GO:0003674,GO:0003824,GO:0005488,GO:0005524,GO:0005543,GO:0005575,GO:0005622,GO:0005623,GO:0005737,GO:0005739,GO:0005740,GO:0005741,GO:0005768,GO:0005769,GO:0005770,GO:0005773,GO:0005774,GO:0005783,GO:0005789,GO:0005794,GO:…	K00889,K00921,K17765	PI3P5K_SC,PI4P5K_SC	euNOG[57]	0IMP3@euNOG,COG0459@NOG,COG5253@NOG,KOG0230@euNOG	NA|NA|NA	T	Phosphoinositide kinase, FYVE finger containing
Cluster-51425.0	2.99334	0.953148	7.13659e-05	0.00379074	0.106331	0.528431	1.26586	0.523962	0	0	0	0.9749	0	0	2.66826	3.50583	3.71782	3.52262	6.49692	2.0173	0	4.52665	1.07575	1.66901	7668.SPU_006447tr	8.1e-63	246.1					meNOG[21]	0A6NM@biNOG,0VIJR@meNOG,1206Y@NOG,13PR9@opiNOG,KOG4585@euNOG	NA|NA|NA	L	to conserved	7029.ACYPI007873-PA	1.5e-72	233.7					artNOG[6]	037PY@artNOG,0A6NM@biNOG,0SUK5@inNOG,0VIJR@meNOG,1206Y@NOG,13PR9@opiNOG,KOG4585@euNOG	037PY|5.5e-95|318.4	L	Inherit from biNOG: to conserved
Cluster-54188.2774	1.86235	2.51936	7.1309e-05	0.00379074	2.65826	1.76144	0.949398	3.01278	0.667516	2.422	2.37686	5.06948	2.90233	1.76678	8.34908	5.49247	5.50788	1.33617	10.1645	5.24498	17.7008	6.88428	6.45447	18.1737	34740.HMEL006957-PA	8.5e-132	475.7		GO:0008150,GO:0032386,GO:0032879,GO:0032880,GO:0033157,GO:0042996,GO:0050789,GO:0050794,GO:0051049,GO:0051223,GO:0060341,GO:0060627,GO:0065007,GO:0070201	K05293		artNOG[6]	0368T@artNOG,0A0ND@biNOG,0ST38@inNOG,0TEWU@lepNOG,0VBIH@meNOG,0XST9@NOG,13HBY@opiNOG,KOG2552@euNOG	NA|NA|NA	S	Inherit from artNOG: phosphatidylinositol glycan anchor biosynthesis class U	34740.HMEL006957-PA	7.2e-154	503.3		GO:0008150,GO:0032386,GO:0032879,GO:0032880,GO:0033157,GO:0042996,GO:0050789,GO:0050794,GO:0051049,GO:0051223,GO:0060341,GO:0060627,GO:0065007,GO:0070201	K05293		artNOG[6]	0368T@artNOG,0A0ND@biNOG,0ST38@inNOG,0TEWU@lepNOG,0VBIH@meNOG,0XST9@NOG,13HBY@opiNOG,KOG2552@euNOG	0368T|1e-186|622.9	S	phosphatidylinositol glycan anchor biosynthesis class U
Cluster-54188.19107	4.90818	0.0361136	7.20979e-05	0.0038134	0	0.176144	0	0	0.0953595	0	0	0	0	0	6.79977	0.116861	0	0.364409	0.209578	0	1.49584	4.24373	0	0.741784	34740.HMEL012365-PA	5.5e-10	69.3		GO:0000003,GO:0005575,GO:0005622,GO:0005623,GO:0005929,GO:0006928,GO:0007320,GO:0007618,GO:0007620,GO:0008150,GO:0009987,GO:0022414,GO:0030317,GO:0031514,GO:0032501,GO:0032504,GO:0040011,GO:0042995,GO:0043226,GO:0043227,GO:0043229,GO:0043231,GO:0044424,GO:0044464,GO:0044699,GO:0044703,GO:0044706,GO:0044763,GO:0046692,GO:0046693,GO:0048609,GO:0048870,GO:0051179,GO:0051674,GO:0051704			artNOG[6]	032Y2@artNOG,09ZWU@biNOG,0IERK@euNOG,0SSGK@inNOG,0TEFJ@lepNOG,0VCEH@meNOG,0XS7V@NOG,13GJM@opiNOG	NA|NA|NA	S	Inherit from biNOG: Coiled-coil domain containing 135
Cluster-54188.15951	4.3779	0.248431	7.46852e-05	0.00389711	0	0.176144	0	0.13099	0	0	0.316915	0	0	0	1.54931	0	2.06545	4.85878	0.419156	0.80692	0	0.660136	6.65006	0	572307.XP_003881148.1	2e-229	800.4	PCK1	GO:0002376,GO:0003674,GO:0003824,GO:0004611,GO:0004612,GO:0005575,GO:0005622,GO:0005623,GO:0005634,GO:0005730,GO:0005737,GO:0005777,GO:0005829,GO:0005975,GO:0005996,GO:0006006,GO:0006094,GO:0006950,GO:0006952,GO:0006955,GO:0007154,GO:0008150,GO:0008152,GO:0009058,GO:0009267,GO:0009605,GO:0009607,GO:0009620,GO:0009814,GO:0009817,GO:0009987,GO:0009991,GO:0010035,GO:0010038,GO:0016020,GO:0016023,GO:…	K01610	PPCK	euNOG[57]	0IE0Y@euNOG,COG1866@NOG	NA|NA|NA	C	phosphoenolpyruvate carboxykinase
Cluster-37423.0	4.97304	-0.283362	7.60978e-05	0.00392584	0	0	0	0	0	0	0.158457	0	0	0	0.430365	0.116861	0.688485	1.5791	0	0.20173	1.49584	0.0943051	5.47652	0.185446	4577.GRMZM2G171466_P01	7.1e-38	162.5		GO:0005575,GO:0005622,GO:0005623,GO:0005737,GO:0005829,GO:0044424,GO:0044444,GO:0044464	K03626		virNOG[6]	0TY1W@lilNOG,15V9W@poaNOG,1BRH2@strNOG,1E3BJ@virNOG,COG1308@NOG,KOG2239@euNOG	NA|NA|NA	K	NAC domain	34740.HMEL011214-PA	1.2e-46	149.3	NACALPHA	GO:0000003,GO:0003674,GO:0005488,GO:0005515,GO:0005575,GO:0005622,GO:0005623,GO:0005737,GO:0005854,GO:0007275,GO:0007276,GO:0007292,GO:0007317,GO:0007399,GO:0008150,GO:0009987,GO:0019953,GO:0022008,GO:0022414,GO:0030154,GO:0032501,GO:0032502,GO:0032504,GO:0032879,GO:0032991,GO:0043234,GO:0044087,GO:0044424,GO:0044444,GO:0044464,GO:0044699,GO:0044702,GO:0044707,GO:0044763,GO:0045595,GO:0045995,GO:…	K03626		artNOG[6]	036HA@artNOG,09VRC@biNOG,0STF4@inNOG,0TB78@lepNOG,0V6Q9@meNOG,12PFE@opiNOG,COG1308@NOG,KOG2239@euNOG	036HA|7.5e-54|182.8	K	nascent polypeptide-associated complex subunit
Cluster-54188.23369	4.55432	8.0423	7.61108e-05	0.00392584	16.6939	5.98888	47.4699	23.4473	22.5048	66.3629	0.950744	9.94398	14.5116	6.81474	0.946803	5.25875	0.963878	336.228	6.18255	58.3	4.98613	3549.46	1085.23	3.15258	7029.ACYPI008570-PA	1.1e-23	115.5					artNOG[6]	03ARG@artNOG,0AA27@biNOG,0JEFA@euNOG,0SXPN@inNOG,0VM3A@meNOG,0YXZN@NOG,1493T@opiNOG	NA|NA|NA	S	cuticular protein
Cluster-54188.33905	4.96219	5.37039	7.60768e-05	0.00392584	1.06331	0	16.298	0.916933	1.33503	2.422	0.158457	0.19498	0	2.77637	0.602511	3.85642	0	83.3281	2.20057	1.21038	3.9889	310.924	387.268	1.85446	7165.AGAP010120-PA	3.9e-27	125.9					meNOG[21]	0AMR7@biNOG,0JNRZ@euNOG,0VZJA@meNOG,0ZM6M@NOG,14D5M@opiNOG	NA|NA|NA	S	Insect cuticle protein	7070.TC000725-PA	4.6e-37	118.2					artNOG[6]	03872@artNOG,0A9S2@biNOG,0J14F@euNOG,0SV27@inNOG,0VKPH@meNOG,11VJY@NOG,13USM@opiNOG	03872|5.7e-43|147.8	S	Cuticular protein
Cluster-54188.30399	4.11031	2.60038	7.73652e-05	0.00397412	0.637983	0.704574	0.158233	0.785942	1.71647	0.322934	0	0.77992	0.725582	0.252398	2.58219	1.40233	0	0.728817	0.104789	1.00865	4.86148	95.9083	0.19559	1.66901	431895.XP_001744261.1	2.3e-08	65.1	TOP6B	GO:0003674,GO:0003824,GO:0003916,GO:0003918,GO:0005575,GO:0005622,GO:0005623,GO:0005634,GO:0006139,GO:0006152,GO:0006163,GO:0006195,GO:0006200,GO:0006259,GO:0006260,GO:0006261,GO:0006725,GO:0006753,GO:0006793,GO:0006796,GO:0006807,GO:0007049,GO:0007275,GO:0007389,GO:0008094,GO:0008150,GO:0008152,GO:0008544,GO:0009056,GO:0009058,GO:0009059,GO:0009116,GO:0009117,GO:0009119,GO:0009123,GO:0009125,GO:…			euNOG[57]	0IFIB@euNOG,COG1389@NOG	NA|NA|NA	L	topoisomerase 6 subunit	7176.CPIJ014672-PA	6.1e-64	206.5					artNOG[6]	0363E@artNOG,0A2U1@biNOG,0VDPQ@meNOG,0XRSQ@NOG,13M5C@opiNOG,KOG1471@euNOG	0363E|8.1e-70|235.2	I	SEC14
Cluster-1859.0	4.89037	-0.919371	8.08126e-05	0.00409226	0	0	0	0	0	0	0	0	0	0	0.688584	0.116861	1.51467	1.45763	0.104789	0	0	0.282915	0.488975	0.185446	7955.ENSDARP00000012454	4.4e-16	90.5		GO:0005575,GO:0005622,GO:0005623,GO:0005634,GO:0043226,GO:0043227,GO:0043229,GO:0043231,GO:0044424,GO:0044464	K11251		fiNOG[1]	0A7FX@biNOG,0DU8U@chorNOG,0N8E7@fiNOG,0VIAN@meNOG,145KM@opiNOG,1D3KM@veNOG,COG5262@NOG,KOG1756@euNOG	NA|NA|NA	B	Histone H2A	7070.TC002583-PA	2.2e-24	73.8		GO:0005575,GO:0005622,GO:0005623,GO:0005634,GO:0043226,GO:0043227,GO:0043229,GO:0043231,GO:0044424,GO:0044464	K11251		artNOG[6]	03A95@artNOG,0A7F9@biNOG,0SWZN@inNOG,0VI9V@meNOG,13R2C@opiNOG,COG5262@NOG,KOG1756@euNOG	03A95|8.2e-20|71.1	B	Inherit from biNOG: histone H2A
Cluster-54188.19122	2.24675	2.64094	8.37046e-05	0.00422158	2.23294	1.58529	3.32289	1.83387	4.57725	1.77613	2.2184	0.77992	0.725582	1.00959	3.27077	3.38897	3.58012	2.91527	3.45804	1.61384	7.85316	48.8501	10.7575	12.6103	121225.PHUM453210-PA	4.5e-182	643.3			K05679,K05680		meNOG[21]	0AD6F@biNOG,0V442@meNOG,12NWX@opiNOG,COG1131@NOG,KOG0061@euNOG	NA|NA|NA	Q	ABC-2 type transporter	7460.GB19012-PA	8.1e-190	623.6		GO:0003674,GO:0003824,GO:0005215,GO:0005575,GO:0006139,GO:0006152,GO:0006163,GO:0006195,GO:0006200,GO:0006725,GO:0006753,GO:0006793,GO:0006796,GO:0006807,GO:0006810,GO:0007275,GO:0007399,GO:0008150,GO:0008152,GO:0009056,GO:0009116,GO:0009117,GO:0009119,GO:0009123,GO:0009125,GO:0009126,GO:0009128,GO:0009141,GO:0009143,GO:0009144,GO:0009146,GO:0009150,GO:0009154,GO:0009158,GO:0009161,GO:0009164,GO:…	K05679		artNOG[6]	033UJ@artNOG,09T5C@biNOG,0S6Z0@hymNOG,0SQI8@inNOG,0V442@meNOG,12NWX@opiNOG,COG1131@NOG,KOG0061@euNOG	033UJ|2.3e-226|753.6	Q	ATP-binding cassette, sub-family G
Cluster-39889.1	7.17521	1.40871	8.40873e-05	0.00422382	0	0	0	0.13099	0	0	0	0	0	0	0.086073	1.05175	2.06545	0	0	0	0	0	43.1276	0	3702.AT4G13340.1	9.7e-24	115.9		GO:0003674,GO:0005198,GO:0005199,GO:0005575,GO:0005618,GO:0005623,GO:0005911,GO:0009505,GO:0009506,GO:0030054,GO:0030312,GO:0044464,GO:0055044,GO:0071944			virNOG[6]	0IMQZ@euNOG,0Y973@NOG,1BH79@strNOG,1DV3F@virNOG	NA|NA|NA	S	leucine-rich repeat extensin-like protein
Cluster-61017.0	1.64177	3.03351	8.44571e-05	0.00422995	5.42286	3.17058	7.75342	4.19169	5.53085	3.3908	1.42612	3.31466	2.17675	1.26199	12.3084	7.82969	12.255	8.50287	3.7724	9.88478	17.2022	24.0478	11.0508	13.1667	121225.PHUM596340-PA	1.1e-192	678.3		GO:0003674,GO:0003824,GO:0004672,GO:0004713,GO:0004714,GO:0004871,GO:0004872,GO:0004888,GO:0005575,GO:0005623,GO:0005886,GO:0005887,GO:0006464,GO:0006468,GO:0006793,GO:0006796,GO:0006996,GO:0007030,GO:0007154,GO:0007155,GO:0007165,GO:0008150,GO:0008152,GO:0008361,GO:0009987,GO:0016020,GO:0016021,GO:0016043,GO:0016301,GO:0016310,GO:0016337,GO:0016339,GO:0016740,GO:0016772,GO:0016773,GO:0019199,GO:…	K08252		artNOG[6]	033TE@artNOG,09U4P@biNOG,0SQHF@inNOG,0V53S@meNOG,12P10@opiNOG,COG0515@NOG,KOG0200@euNOG	NA|NA|NA	T	Tyrosine kinase receptor	121225.PHUM596340-PA	3.3e-230	755.4		GO:0003674,GO:0003824,GO:0004672,GO:0004713,GO:0004714,GO:0004871,GO:0004872,GO:0004888,GO:0005575,GO:0005623,GO:0005886,GO:0005887,GO:0006464,GO:0006468,GO:0006793,GO:0006796,GO:0006996,GO:0007030,GO:0007154,GO:0007155,GO:0007165,GO:0008150,GO:0008152,GO:0008361,GO:0009987,GO:0016020,GO:0016021,GO:0016043,GO:0016301,GO:0016310,GO:0016337,GO:0016339,GO:0016740,GO:0016772,GO:0016773,GO:0019199,GO:…	K08252		artNOG[6]	033TE@artNOG,09U4P@biNOG,0SQHF@inNOG,0V53S@meNOG,12P10@opiNOG,COG0515@NOG,KOG0200@euNOG	033TE|4.7e-254|845.1	T	Tyrosine kinase receptor
Cluster-54188.20552	5.9852	6.55452	8.5183e-05	0.00425319	3.18992	0.176144	2.05703	4.19169	2.28863	15.6623	0.158457	0.77992	0	0.252398	0.172146	0.116861	0.137697	119.04	0.209578	0	0.124653	770.19	953.6	0.556338	7425.NV13400-PA	9.7e-16	88.2					artNOG[6]	0395V@artNOG,0AAUK@biNOG,0J4KC@euNOG,0S94J@hymNOG,0SVZF@inNOG,0VMU5@meNOG,12D0N@NOG,13XYQ@opiNOG	NA|NA|NA	S	Pupal cuticle protein C1
Cluster-59734.0	2.75974	0.67887	9.03438e-05	0.00443983	0.106331	0.528431	0.316466	0.654952	0	0.161467	0.316915	0	0.725582	0.757193	2.2379	0.350583	0.550788	1.2147	0.419156	2.82422	7.22989	2.16902	3.32503	2.4108	7165.AGAP002737-PA	5e-08	64.7					artNOG[6]	03GA1@artNOG,0AYRU@biNOG,0T2TC@inNOG,0WBAS@meNOG,0ZVTG@NOG,12X2S@opiNOG,KOG0613@euNOG,KOG3510@euNOG	NA|NA|NA	T	IG_like
Cluster-54188.20184	5.82588	4.25766	9.32025e-05	0.00454453	0	0	0	2.22684	2.76542	0.968801	0.158457	0	0	0	0.516438	2.80467	0.550788	0	4.40114	8.87612	0.37396	351.381	0.19559	0.370892	121225.PHUM534960-PA	1.1e-51	208.8					artNOG[6]	03AMI@artNOG,0AHIH@biNOG,0JDVM@euNOG,0SX6N@inNOG,0VUT7@meNOG,0YNMD@NOG,146IH@opiNOG	NA|NA|NA			121225.PHUM534960-PA	3e-66	210.7					artNOG[6]	03AMI@artNOG,0AHIH@biNOG,0JDVM@euNOG,0SX6N@inNOG,0VUT7@meNOG,0YNMD@NOG,146IH@opiNOG	03AMI|3.3e-66|223.5	S	NA
Cluster-54188.25086	4.37177	0.467993	9.43844e-05	0.00455776	0.106331	0	0.158233	0	0	0.161467	0	0.38996	0	0	6.79977	0.233722	6.33406	0	5.97297	0.20173	0.124653	0.660136	0.293385	0	7029.ACYPI30212-PA	6.4e-23	112.1					artNOG[6]	03B9W@artNOG,0A76D@biNOG,0JQ3Y@euNOG,0VI0N@meNOG,0ZD7P@NOG,14CJH@opiNOG	NA|NA|NA			7029.ACYPI32980-PA	8.6e-28	84.8					artNOG[6]	03I1N@artNOG,0B6EW@biNOG,0ITNN@euNOG,0T4DW@inNOG,0WJ56@meNOG,11NF5@NOG,13G46@opiNOG	03I1N|2.5e-28|98.9	S	NA
Cluster-54188.6637	1.94477	4.9804	9.46171e-05	0.00456007	37.8537	4.75588	7.91165	11.2652	19.4533	11.1412	8.08133	8.96908	5.07907	13.6295	27.9737	47.5625	32.6342	10.2034	44.3257	84.5249	98.6007	71.5776	20.048	59.7136	43151.ADAR005419-PA	5.3e-205	719.5	ST	GO:0002119,GO:0002164,GO:0003674,GO:0003824,GO:0005215,GO:0005395,GO:0005575,GO:0005623,GO:0005886,GO:0005887,GO:0006139,GO:0006152,GO:0006163,GO:0006195,GO:0006200,GO:0006725,GO:0006726,GO:0006727,GO:0006753,GO:0006793,GO:0006796,GO:0006807,GO:0006810,GO:0006856,GO:0007275,GO:0008055,GO:0008150,GO:0008152,GO:0009056,GO:0009058,GO:0009116,GO:0009117,GO:0009119,GO:0009123,GO:0009125,GO:0009126,GO:…			meNOG[21]	09T5C@biNOG,0V442@meNOG,12NWX@opiNOG,COG1131@NOG,KOG0061@euNOG	NA|NA|NA	Q	ATP-binding cassette, sub-family G (WHITE), member	7176.CPIJ007276-PA	5.9e-244	801.1	ST	GO:0003674,GO:0003824,GO:0005215,GO:0005395,GO:0005575,GO:0005623,GO:0005886,GO:0005887,GO:0006139,GO:0006152,GO:0006163,GO:0006195,GO:0006200,GO:0006725,GO:0006726,GO:0006727,GO:0006753,GO:0006793,GO:0006796,GO:0006807,GO:0006810,GO:0006856,GO:0008055,GO:0008150,GO:0008152,GO:0009056,GO:0009058,GO:0009116,GO:0009117,GO:0009119,GO:0009123,GO:0009125,GO:0009126,GO:0009128,GO:0009141,GO:0009143,GO:…			artNOG[6]	035H6@artNOG,09T5C@biNOG,0SS5R@inNOG,0V442@meNOG,12NWX@opiNOG,COG1131@NOG,KOG0061@euNOG	035H6|3.7e-302|1003.5	Q	ABC-2 type transporter
Cluster-34739.0	4.36703	-0.273247	9.54342e-05	0.00459059	0	0	0	0	0	0	0.158457	0.19498	0	0	0.688584	0.116861	2.34085	2.18645	0	1.00865	3.11633	0	0.782361	0.185446	333668.XP_763170.1	3e-62	243			K11253		apiNOG[5]	01IKG@apiNOG,COG2036@NOG,KOG1745@euNOG	NA|NA|NA	B	histone H3	13037.EHJ75639	4.4e-79	254.4		GO:0000785,GO:0000786,GO:0003674,GO:0003676,GO:0003677,GO:0005488,GO:0005575,GO:0005622,GO:0005623,GO:0005694,GO:0006325,GO:0006333,GO:0006996,GO:0008150,GO:0009987,GO:0016043,GO:0032991,GO:0032993,GO:0043226,GO:0043228,GO:0043229,GO:0043232,GO:0044422,GO:0044424,GO:0044427,GO:0044446,GO:0044464,GO:0044699,GO:0044763,GO:0051276,GO:0071840,GO:0097159,GO:1901363	K11253		artNOG[6]	036KJ@artNOG,0A6N5@biNOG,0STIC@inNOG,0VHGA@meNOG,13PQG@opiNOG,COG2036@NOG,KOG1745@euNOG	036KJ|1.4e-83|277.7	B	histone h3
Cluster-54188.13327	2.05773	4.94031	9.63021e-05	0.00461163	16.5876	13.5631	7.59519	10.6102	17.7369	17.5999	3.3276	9.55402	8.70698	12.1151	43.7251	32.9548	5.50788	35.3476	26.1972	45.1875	30.6647	201.247	17.3097	52.2958	4081.Solyc11g066390.1.1	1.8e-45	187.6		GO:0000302,GO:0000303,GO:0003674,GO:0003824,GO:0004784,GO:0005488,GO:0005507,GO:0005575,GO:0005576,GO:0005622,GO:0005623,GO:0005737,GO:0006801,GO:0006950,GO:0006970,GO:0006979,GO:0008150,GO:0008152,GO:0008270,GO:0009314,GO:0009411,GO:0009416,GO:0009507,GO:0009532,GO:0009536,GO:0009570,GO:0009579,GO:0009628,GO:0009642,GO:0009651,GO:0009743,GO:0009744,GO:0009892,GO:0009987,GO:0010033,GO:0010035,GO:…	K04565		virNOG[6]	1BED7@strNOG,1DSB1@virNOG,COG2032@NOG,KOG0441@euNOG	NA|NA|NA	P	Destroys radicals which are normally produced within the cells and which are toxic to biological systems (By similarity)	7029.ACYPI003921-PA	7.2e-58	185.9	CUSOD2	GO:0000302,GO:0000303,GO:0003674,GO:0003824,GO:0004784,GO:0005488,GO:0005507,GO:0005575,GO:0005576,GO:0005615,GO:0005622,GO:0005623,GO:0005634,GO:0005737,GO:0005739,GO:0005829,GO:0006801,GO:0006950,GO:0006979,GO:0008150,GO:0008152,GO:0008270,GO:0009314,GO:0009411,GO:0009416,GO:0009628,GO:0009650,GO:0009987,GO:0010035,GO:0016209,GO:0016491,GO:0016721,GO:0019430,GO:0033554,GO:0034599,GO:0034614,GO:…	K04565		artNOG[6]	037X5@artNOG,0A921@biNOG,0SUSN@inNOG,0VJ7E@meNOG,13SWS@opiNOG,COG2032@NOG,KOG0441@euNOG	037X5|5.1e-64|215.5	P	Destroys radicals which are normally produced within the cells and which are toxic to biological systems (By similarity)
Cluster-54188.2992	4.79622	0.841698	9.77021e-05	0.00466373	0	0	0	0.523962	0.0953595	0	0.158457	0	0	0	0.86073	0	0	0.12147	0.628734	0.60519	24.0581	1.7918	0.684565	0.185446	7029.ACYPI009186-PA	2.2e-267	927.5					artNOG[6]	0367C@artNOG,09VST@biNOG,0SWPG@inNOG,0VENC@meNOG,12PBX@opiNOG,COG2801@NOG,KOG0017@euNOG	NA|NA|NA	L	Inherit from biNOG: multicellular organismal development	7070.TC007543-PA	0	4191.8					artNOG[6]	0367C@artNOG,09VST@biNOG,0SWPM@inNOG,0VENC@meNOG,12PBX@opiNOG,COG2801@NOG,KOG0017@euNOG	0367C|0.0|1266.7	L	Inherit from biNOG: multicellular organismal development
Cluster-54188.14649	4.65777	6.98997	9.8375e-05	0.00467797	0.637983	3.17058	1.74056	10.4792	40.2417	12.11	0	6.23936	5.80466	15.9011	0.086073	9.69947	5.37018	191.8	5.86818	23.199	1.37119	1666.84	531.418	3.33803	7165.AGAP004734-PA	1.2e-18	100.1			K04650		opiNOG[43]	0IMJE@euNOG,0ZUGC@NOG,13AVB@opiNOG	NA|NA|NA	S	SANT	121225.PHUM478280-PA	1e-36	114.1					artNOG[6]	03C0K@artNOG,0ABUC@biNOG,0J5G3@euNOG,0SYGK@inNOG,0VNWN@meNOG,0ZNHT@NOG,13Z37@opiNOG	03C0K|1e-44|153.1	S	NA
Cluster-48702.1	3.96033	1.21632	0.000104639	0.00489196	0	0	0.474699	0	0	0	1.26766	0	0	0.504795	1.72146	0.584305	1.37697	7.40964	0.104789	1.41211	7.35454	1.32027	16.6252	0	441375.XP_002140636.1	1.4e-39	170.2	OWP				apiNOG[5]	01JQM@apiNOG,0F7V5@cocNOG,0FG4H@cryNOG,0IZC8@euNOG,11QM3@NOG	NA|NA|NA	S	Oocyst wall protein
Cluster-54188.20550	6.86238	5.12279	0.000106322	0.0049521	0.425322	0.176144	0	1.17891	0.667516	2.74494	0	0.38996	0	0	0.086073	0	0	13.7261	0	0	0	283.293	386.779	0.370892	7070.TC010056-PA	4.6e-17	92.8		GO:0003674,GO:0005198,GO:0005214,GO:0007275,GO:0007399,GO:0008011,GO:0008150,GO:0009987,GO:0022008,GO:0030154,GO:0032501,GO:0032502,GO:0042302,GO:0044699,GO:0044707,GO:0044763,GO:0048731,GO:0048856,GO:0048869	K03006		artNOG[6]	03AGK@artNOG,0A9VV@biNOG,0JG2P@euNOG,0SXEM@inNOG,0VK60@meNOG,0YRDB@NOG,146Y7@opiNOG	NA|NA|NA	S	cuticle protein
Cluster-54188.34471	2.18952	2.1476	0.000110109	0.00505305	1.59496	1.58529	2.05703	0.261981	1.14431	3.22934	1.1092	0.58494	1.45116	1.76678	14.8046	1.40233	3.99321	0.485878	2.41015	1.81557	14.2105	11.0337	8.31258	9.2723	10116.ENSRNOP00000047546	0	1547.7	DNAH2	GO:0001539,GO:0003674,GO:0003774,GO:0003777,GO:0003824,GO:0005575,GO:0005622,GO:0005623,GO:0005737,GO:0005856,GO:0005858,GO:0005875,GO:0005929,GO:0005930,GO:0006928,GO:0008150,GO:0008152,GO:0009987,GO:0015630,GO:0016462,GO:0016787,GO:0016817,GO:0016818,GO:0017111,GO:0030286,GO:0031514,GO:0032838,GO:0032991,GO:0035085,GO:0040011,GO:0042995,GO:0043226,GO:0043227,GO:0043228,GO:0043229,GO:0043231,GO:…	K10408		maNOG[6]	09TZJ@biNOG,0DKBE@chorNOG,0USDE@maNOG,0V4YE@meNOG,12NG3@opiNOG,194RR@roNOG,1B2XJ@spriNOG,1D08K@veNOG,COG5245@NOG,KOG3595@euNOG	NA|NA|NA	Z	dynein, axonemal, heavy chain 2	7425.NV16466-PA	0	1712.4		GO:0003674,GO:0003774,GO:0003824,GO:0005575,GO:0005622,GO:0005623,GO:0005856,GO:0005858,GO:0005875,GO:0005930,GO:0006139,GO:0006152,GO:0006163,GO:0006195,GO:0006200,GO:0006725,GO:0006753,GO:0006793,GO:0006796,GO:0006807,GO:0008150,GO:0008152,GO:0009056,GO:0009116,GO:0009117,GO:0009119,GO:0009123,GO:0009125,GO:0009126,GO:0009128,GO:0009141,GO:0009143,GO:0009144,GO:0009146,GO:0009150,GO:0009154,GO:…	K10408		artNOG[6]	0359H@artNOG,09TZJ@biNOG,0S599@hymNOG,0SSWW@inNOG,0V4YE@meNOG,12NG3@opiNOG,COG5245@NOG,KOG3595@euNOG	0359H|0.0|2183.4	Z	dynein heavy chain
Cluster-54188.17583	2.25377	4.6615	0.00011205	0.00511397	11.271	8.45489	3.48113	6.94249	15.2575	17.9228	0.475372	3.8996	8.70698	10.0959	33.3103	76.7777	0.963878	14.6978	52.0801	36.5131	55.8447	23.9535	37.5533	81.9671	7217.FBpp0113538	2.2e-57	228		GO:0003674,GO:0003824,GO:0003978,GO:0008150,GO:0008152,GO:0016853,GO:0016854,GO:0016857	K15789		artNOG[6]	035KM@artNOG,09VE7@biNOG,0GWB0@dipNOG,0HUT8@droNOG,0SQ6N@inNOG,0V6DC@meNOG,12PI8@opiNOG,COG0451@NOG,KOG2774@euNOG	NA|NA|NA	M	RmlD substrate binding domain	7217.FBpp0113538	6.8e-74	239.3		GO:0003674,GO:0003824,GO:0003978,GO:0008150,GO:0008152,GO:0016853,GO:0016854,GO:0016857	K15789		artNOG[6]	035KM@artNOG,09VE7@biNOG,0GWB0@dipNOG,0HUT8@droNOG,0SQ6N@inNOG,0V6DC@meNOG,12PI8@opiNOG,COG0451@NOG,KOG2774@euNOG	035KM|4.1e-71|239.7	M	RmlD substrate binding domain
Cluster-54188.6292	4.81304	-0.954596	0.00011317	0.00515563	0	0	0	0	0	0	0	0	0	0	0.774657	0	0.826182	1.09323	0.104789	0	0.37396	0.282915	1.07575	0	465541.SSAG_06780	2e-13	80.9			K01183		bactNOG[38]	0662T@bactNOG,COG3325@NOG	NA|NA|NA	G	chitinase
Cluster-36267.1	4.38724	1.20285	0.000113526	0.00516246	0	0	0.316466	0	0	0	1.26766	0	0	0	4.4758	0.116861	4.81939	14.3334	0.733523	0	0.623266	0.18861	12.6156	0.185446	697282.Mettu_0516	6.7e-74	282.7	IPDC	GO:0005575,GO:0005623,GO:0005886,GO:0016020,GO:0044464,GO:0071944	K01568,K04103	INDPYRD	bactNOG[38]	07RA9@bactNOG,0QISZ@gproNOG,16QMC@proNOG,COG3961@NOG	NA|NA|NA	G, H	decarboxylase
Cluster-1361.0	4.94101	-0.890772	0.000115506	0.00522394	0	0	0	0	0	0	0	0	0	0	1.2911	0	0.963878	1.45763	0	0	0.124653	0.282915	0.684565	0.185446	5811.TGME49_039820	1.3e-34	152.5	PHGDH	GO:0000166,GO:0001882,GO:0001883,GO:0003674,GO:0003824,GO:0004617,GO:0005488,GO:0005524,GO:0005575,GO:0005622,GO:0005623,GO:0005737,GO:0005739,GO:0005829,GO:0006082,GO:0006520,GO:0006541,GO:0006544,GO:0006563,GO:0006564,GO:0006566,GO:0006790,GO:0006807,GO:0007049,GO:0007275,GO:0007399,GO:0007417,GO:0007420,GO:0008150,GO:0008152,GO:0008652,GO:0009055,GO:0009058,GO:0009064,GO:0009066,GO:0009069,GO:…	K00018,K00058	PGCD	euNOG[57]	COG0111@NOG,KOG0068@euNOG	NA|NA|NA	E	Dehydrogenase
Cluster-54188.29603	3.04733	3.87161	0.000115112	0.00522394	2.55193	1.76144	10.2851	0.785942	2.76542	1.29173	3.80298	1.55984	0.725582	5.04795	18.3336	7.59597	194.153	2.18645	7.44002	3.83287	5.98336	0.565831	4.30298	11.6831	7070.TC008858-PA	4.8e-219	765.8		GO:0003674,GO:0004857,GO:0004866,GO:0005575,GO:0005576,GO:0008150,GO:0010466,GO:0010951,GO:0019222,GO:0030234,GO:0030414,GO:0043086,GO:0044092,GO:0050789,GO:0050790,GO:0051336,GO:0051346,GO:0052547,GO:0052548,GO:0061134,GO:0061135,GO:0065007,GO:0065009			artNOG[6]	03HA0@artNOG,0B3TJ@biNOG,0IP0C@euNOG,0T3SI@inNOG,0WG7Z@meNOG,0ZXUD@NOG,13C0Q@opiNOG	NA|NA|NA	S	Kazal-type serine protease inhibitor domain	7070.TC008858-PA	1.4e-243	799.4		GO:0003674,GO:0004857,GO:0004866,GO:0005575,GO:0005576,GO:0008150,GO:0010466,GO:0010951,GO:0019222,GO:0030234,GO:0030414,GO:0043086,GO:0044092,GO:0050789,GO:0050790,GO:0051336,GO:0051346,GO:0052547,GO:0052548,GO:0061134,GO:0061135,GO:0065007,GO:0065009			artNOG[6]	03HA0@artNOG,0B3TJ@biNOG,0IP0C@euNOG,0T3SI@inNOG,0WG7Z@meNOG,0ZXUD@NOG,13C0Q@opiNOG	03HA0|1.1e-239|796.8	S	Kazal-type serine protease inhibitor domain
Cluster-37330.0	3.90764	0.453111	0.000118724	0.00530811	0	0	0	0	0	0	0.950744	0.19498	0	0	1.11895	0.116861	1.51467	5.95201	0.104789	2.0173	1.74515	0.18861	7.23683	0.185446	572307.XP_003882759.1	3.4e-40	169.9	RPL27	GO:0000003,GO:0000022,GO:0000184,GO:0000226,GO:0000278,GO:0000956,GO:0002119,GO:0002164,GO:0002181,GO:0003674,GO:0003735,GO:0005198,GO:0005575,GO:0005622,GO:0005623,GO:0005634,GO:0005737,GO:0005829,GO:0005840,GO:0006139,GO:0006401,GO:0006402,GO:0006412,GO:0006413,GO:0006414,GO:0006415,GO:0006605,GO:0006612,GO:0006613,GO:0006614,GO:0006725,GO:0006807,GO:0006810,GO:0006886,GO:0006996,GO:0007010,GO:…	K02901,K05288		euNOG[57]	COG2163@NOG,KOG3418@euNOG	NA|NA|NA	J	60S ribosomal protein L27	7091.BGIBMGA009863-TA	9.3e-41	129.5	RPL27	GO:0000022,GO:0000226,GO:0000278,GO:0003674,GO:0003735,GO:0005198,GO:0005575,GO:0005622,GO:0005623,GO:0005737,GO:0005829,GO:0005840,GO:0006412,GO:0006996,GO:0007010,GO:0007017,GO:0007049,GO:0007051,GO:0007052,GO:0007098,GO:0008150,GO:0008152,GO:0009058,GO:0009059,GO:0009987,GO:0010467,GO:0015934,GO:0016043,GO:0019538,GO:0022402,GO:0022625,GO:0022626,GO:0030529,GO:0031023,GO:0032991,GO:0034645,GO:…	K02901		artNOG[6]	036YB@artNOG,0A6JM@biNOG,0STVD@inNOG,0TCNJ@lepNOG,0VHDT@meNOG,13RXB@opiNOG,COG2163@NOG,KOG3418@euNOG	036YB|8.6e-42|142.3	J	60S ribosomal protein L27
Cluster-54188.7290	3.54649	0.776518	0.000122077	0.00540365	0	0	0.474699	0	0	0	1.1092	0.19498	0	0.252398	3.87329	0	2.06545	3.27968	0.314367	0.60519	5.23544	1.13166	9.29053	0.185446	5911.EAR86332	0	1107.4		GO:0006417,GO:0006446,GO:0006447,GO:0008150,GO:0009889,GO:0010468,GO:0010556,GO:0010608,GO:0019222,GO:0031323,GO:0031326,GO:0032268,GO:0050789,GO:0050794,GO:0051246,GO:0060255,GO:0065007,GO:0080090,GO:2000112	K01681,K03113		euNOG[57]	COG1048@NOG,KOG0452@euNOG	NA|NA|NA	A, J	iron-responsive element binding protein 2	7260.FBpp0251725	0	1221.5		GO:0003674,GO:0003676,GO:0003723,GO:0003729,GO:0003824,GO:0003994,GO:0005488,GO:0005506,GO:0006417,GO:0006446,GO:0006447,GO:0008150,GO:0008152,GO:0009889,GO:0010468,GO:0010556,GO:0010608,GO:0016829,GO:0016835,GO:0016836,GO:0019222,GO:0031323,GO:0031326,GO:0032268,GO:0043167,GO:0043169,GO:0046872,GO:0046914,GO:0050789,GO:0050794,GO:0051246,GO:0060255,GO:0065007,GO:0080090,GO:0097159,GO:1901363,GO:…	K01681		artNOG[6]	03681@artNOG,09YCM@biNOG,0GVMU@dipNOG,0SRH6@inNOG,0V9A4@meNOG,12R3E@opiNOG,COG1048@NOG,KOG0452@euNOG	03681|0.0|1393.3	E	regulation of translational initiation by iron
Cluster-54188.28297	2.16913	1.44763	0.000125786	0.00550918	1.48863	1.05686	0.316466	1.3099	0.858235	0.322934	0.475372	1.55984	0.725582	0.504795	9.72625	2.57094	1.92776	0.12147	4.7155	1.41211	9.5983	2.54624	3.32503	3.89437	5664.LmjF.35.0540	1.2e-26	127.5					euNOG[57]	0IGIF@euNOG,0XQS3@NOG	NA|NA|NA	S	AHNAK nucleoprotein
Cluster-54188.35469	1.97782	3.67199	0.000126389	0.00551625	2.55193	2.28987	10.7598	7.07348	5.05405	1.9376	7.60595	8.38414	3.62791	0.757193	34.9456	14.0233	18.4514	3.27968	16.7662	22.5938	13.9612	4.43234	23.9598	46.5469	6334.EFV61959	3.8e-109	400.2					meNOG[21]	09XKM@biNOG,0V8IG@meNOG,12PBX@opiNOG,COG2801@NOG,KOG0017@euNOG	NA|NA|NA	T	Inherit from opiNOG: to reverse transcriptase	7029.ACYPI43560-PA	2.1e-99	322					artNOG[6]	034GR@artNOG,09XKM@biNOG,0SWM2@inNOG,0V8IG@meNOG,12PBX@opiNOG,COG2801@NOG,KOG0017@euNOG	034GR|8.3e-136|454.5	L	Inherit from opiNOG: to reverse transcriptase
Cluster-49209.0	4.04247	0.176688	0.000127676	0.00554335	0	0.176144	0	0	0	0	0.158457	0	0.725582	0.252398	1.2911	0.467444	0.275394	0.12147	0.209578	0.40346	7.4792	1.50888	0.782361	3.15258	121225.PHUM348630-PA	6.2e-99	366.3		GO:0000981,GO:0000982,GO:0001071,GO:0001077,GO:0001228,GO:0001709,GO:0003674,GO:0003700,GO:0005575,GO:0005622,GO:0005623,GO:0005634,GO:0006139,GO:0006351,GO:0006355,GO:0006357,GO:0006366,GO:0006725,GO:0006807,GO:0007275,GO:0007389,GO:0007399,GO:0007400,GO:0007402,GO:0007417,GO:0007419,GO:0007444,GO:0008150,GO:0008152,GO:0009058,GO:0009059,GO:0009653,GO:0009889,GO:0009891,GO:0009893,GO:0009987,GO:…	K09364		artNOG[6]	034FA@artNOG,09ZXK@biNOG,0SR3W@inNOG,0VAU8@meNOG,0XQ7X@NOG,13KGX@opiNOG,KOG3802@euNOG	NA|NA|NA	K	POU	7425.NV11360-PA	2.5e-116	379.1		GO:0000981,GO:0000982,GO:0001071,GO:0001077,GO:0001228,GO:0001709,GO:0003674,GO:0003700,GO:0005575,GO:0005622,GO:0005623,GO:0005634,GO:0006139,GO:0006351,GO:0006355,GO:0006357,GO:0006366,GO:0006725,GO:0006807,GO:0007275,GO:0007389,GO:0007399,GO:0007400,GO:0007402,GO:0007417,GO:0007419,GO:0007444,GO:0008150,GO:0008152,GO:0009058,GO:0009059,GO:0009653,GO:0009889,GO:0009891,GO:0009893,GO:0009987,GO:…	K09364		artNOG[6]	034FA@artNOG,09ZXK@biNOG,0S4HH@hymNOG,0SR3W@inNOG,0VAU8@meNOG,0XQ7X@NOG,13KGX@opiNOG,KOG3802@euNOG	034FA|3.9e-150|502.1	K	K09364 POU domain transcription factor, class 2
Cluster-55606.0	2.25143	2.05976	0.000128868	0.00557573	2.4456	2.64215	0.158233	0.261981	0.381438	1.9376	1.58457	0.9749	2.90233	0.504795	14.5463	4.32386	4.13091	1.09323	6.39213	1.21038	6.85593	3.30068	16.5274	5.19249	7425.NV15760-PA	8.5e-248	862.1	PAV	GO:0000003,GO:0000226,GO:0000278,GO:0000910,GO:0000912,GO:0000915,GO:0000916,GO:0001709,GO:0003674,GO:0003774,GO:0003777,GO:0003824,GO:0005575,GO:0005622,GO:0005623,GO:0005634,GO:0005813,GO:0005815,GO:0005819,GO:0005828,GO:0005856,GO:0005871,GO:0005874,GO:0005875,GO:0005876,GO:0006928,GO:0006996,GO:0007010,GO:0007017,GO:0007018,GO:0007049,GO:0007051,GO:0007052,GO:0007059,GO:0007098,GO:0007126,GO:…	K17387		artNOG[6]	0346U@artNOG,09UC2@biNOG,0S7UE@hymNOG,0SQVP@inNOG,0V5B6@meNOG,12S15@opiNOG,COG5059@NOG,KOG0247@euNOG	NA|NA|NA	Z	KISc	7425.NV15760-PA	4.9e-283	931.4	PAV	GO:0000003,GO:0000226,GO:0000278,GO:0000910,GO:0000912,GO:0000915,GO:0000916,GO:0001709,GO:0003674,GO:0003774,GO:0003777,GO:0003824,GO:0005575,GO:0005622,GO:0005623,GO:0005634,GO:0005813,GO:0005815,GO:0005819,GO:0005828,GO:0005856,GO:0005871,GO:0005874,GO:0005875,GO:0005876,GO:0006928,GO:0006996,GO:0007010,GO:0007017,GO:0007018,GO:0007049,GO:0007051,GO:0007052,GO:0007059,GO:0007098,GO:0007126,GO:…	K17387		artNOG[6]	0346U@artNOG,09UC2@biNOG,0S7UE@hymNOG,0SQVP@inNOG,0V5B6@meNOG,12S15@opiNOG,COG5059@NOG,KOG0247@euNOG	0346U|0.0|1189.9	Z	KISc
Cluster-43170.0	4.9119	-0.311928	0.000130561	0.00563922	0	0.176144	0	0	0	0	0	0	0	0	0.602511	0	1.51467	2.42939	0	0.20173	2.74237	0.282915	2.24929	0	5811.TGME49_056760	1.7e-99	367.9			K00873		apiNOG[5]	01I9T@apiNOG,0F7TD@cocNOG,COG0469@NOG,KOG2323@euNOG	NA|NA|NA	G	Pyruvate kinase	7244.FBpp0238825	2.7e-65	210.5	PYK	GO:0003674,GO:0003824,GO:0004743,GO:0005575,GO:0005622,GO:0005623,GO:0005737,GO:0005811,GO:0005829,GO:0005975,GO:0005996,GO:0006006,GO:0006007,GO:0006091,GO:0006096,GO:0006793,GO:0006796,GO:0008150,GO:0008152,GO:0009056,GO:0009987,GO:0016052,GO:0016301,GO:0016310,GO:0016740,GO:0016772,GO:0016773,GO:0019318,GO:0019320,GO:0044237,GO:0044238,GO:0044424,GO:0044444,GO:0044464,GO:0044723,GO:0044724,GO:…	K00873		artNOG[6]	035X3@artNOG,09V58@biNOG,0GV7X@dipNOG,0HTUY@droNOG,0SPM2@inNOG,0V64Y@meNOG,12NDD@opiNOG,COG0469@NOG,KOG2323@euNOG	035X3|2.4e-58|198.0	G	Pyruvate kinase
Cluster-50348.1	5.24047	-0.210334	0.000131592	0.00566412	0	0	0	0	0.0953595	0	0	0	0	0	0.258219	1.51919	0	0	0	1.41211	0.249307	0	4.69416	3.33803	7425.NV11326-PA	3.3e-23	113.6	ANLN	GO:0000003,GO:0000910,GO:0000921,GO:0002119,GO:0002164,GO:0003006,GO:0003674,GO:0003779,GO:0005488,GO:0005515,GO:0005575,GO:0005622,GO:0005623,GO:0005634,GO:0005737,GO:0005826,GO:0005856,GO:0005938,GO:0006461,GO:0006810,GO:0006897,GO:0006898,GO:0006915,GO:0006996,GO:0007010,GO:0007049,GO:0007088,GO:0007096,GO:0007126,GO:0007143,GO:0007275,GO:0007276,GO:0007292,GO:0007346,GO:0007548,GO:0008092,GO:…	K18621		meNOG[21]	09W2A@biNOG,0V4B5@meNOG,10J5Z@NOG,12Q91@opiNOG,KOG3640@euNOG	NA|NA|NA	Z	Anillin, actin binding protein	7425.NV13165-PA	1.6e-30	96.3		GO:0000003,GO:0000226,GO:0000910,GO:0003674,GO:0003779,GO:0005488,GO:0005515,GO:0005575,GO:0005576,GO:0005622,GO:0005623,GO:0005634,GO:0005737,GO:0005826,GO:0005856,GO:0005938,GO:0006996,GO:0007009,GO:0007010,GO:0007017,GO:0007049,GO:0007112,GO:0007275,GO:0007276,GO:0007283,GO:0007349,GO:0007399,GO:0007423,GO:0008017,GO:0008092,GO:0008150,GO:0008356,GO:0009653,GO:0009987,GO:0015629,GO:0015631,GO:…	K18621		artNOG[6]	0361V@artNOG,09W2A@biNOG,0S5FS@hymNOG,0SSSF@inNOG,0V4B5@meNOG,10J5Z@NOG,12Q91@opiNOG,KOG3640@euNOG	0361V|9.3e-37|126.8	Z	PH domain
Cluster-59839.0	3.15628	0.424815	0.000135065	0.0057443	0.318992	0.176144	0.158233	0.13099	0.286078	0	0.316915	0.19498	0	0.252398	1.37717	0.116861	0.550788	1.2147	0.419156	0.40346	0.124653	9.43051	4.88975	0.185446	8083.ENSXMAP00000007472	4.4e-71	273.5	SAMHD1	GO:0002252,GO:0002376,GO:0002682,GO:0003674,GO:0003676,GO:0003723,GO:0005488,GO:0005575,GO:0005622,GO:0005623,GO:0005634,GO:0006950,GO:0006952,GO:0008150,GO:0009607,GO:0009615,GO:0031347,GO:0043226,GO:0043227,GO:0043229,GO:0043231,GO:0044424,GO:0044464,GO:0045088,GO:0048583,GO:0050776,GO:0050789,GO:0050896,GO:0051607,GO:0051704,GO:0051707,GO:0065007,GO:0080134,GO:0097159,GO:1901363			fiNOG[1]	09W6A@biNOG,0DHFI@chorNOG,0N0UT@fiNOG,0V74K@meNOG,12RXY@opiNOG,1CS5P@veNOG,COG1078@NOG,KOG2681@euNOG	NA|NA|NA	S	SAM domain and HD domain 1	7029.ACYPI001476-PA	2.6e-87	282.4		GO:0003674,GO:0003824,GO:0003924,GO:0006139,GO:0006152,GO:0006163,GO:0006184,GO:0006195,GO:0006725,GO:0006753,GO:0006793,GO:0006796,GO:0006807,GO:0007275,GO:0007369,GO:0008150,GO:0008152,GO:0009056,GO:0009116,GO:0009117,GO:0009119,GO:0009141,GO:0009143,GO:0009144,GO:0009146,GO:0009150,GO:0009154,GO:0009164,GO:0009166,GO:0009199,GO:0009203,GO:0009205,GO:0009207,GO:0009259,GO:0009261,GO:0009653,GO:…			artNOG[6]	037RP@artNOG,09W6A@biNOG,0SUX8@inNOG,0V74K@meNOG,12RXY@opiNOG,COG1078@NOG,KOG2681@euNOG	037RP|1.8e-103|347.1	S	Sam hd domain protein
Cluster-50601.0	4.09775	1.59792	0.000136682	0.00579334	0	0.176144	0	0	0	0	2.37686	0.19498	0	0	1.80753	0.584305	4.4063	14.0905	0.104789	2.62249	14.8337	0.565831	12.5178	0	5811.TGME49_061570	6.6e-93	345.9		GO:0005575,GO:0005622,GO:0005623,GO:0005737,GO:0005829,GO:0005840,GO:0015934,GO:0022625,GO:0022626,GO:0030529,GO:0032991,GO:0043226,GO:0043228,GO:0043229,GO:0043232,GO:0044391,GO:0044422,GO:0044424,GO:0044444,GO:0044445,GO:0044446,GO:0044464	K02936		apiNOG[5]	01IJH@apiNOG,COG1358@NOG,KOG3166@euNOG	NA|NA|NA	J	ribosomal protein l7a	6669.DappuP231352	5e-82	265.4	RPL7A	GO:0000022,GO:0000226,GO:0000278,GO:0003674,GO:0003735,GO:0005198,GO:0005575,GO:0005622,GO:0005623,GO:0005737,GO:0005829,GO:0005840,GO:0006412,GO:0006996,GO:0007010,GO:0007017,GO:0007049,GO:0007051,GO:0007052,GO:0007098,GO:0008150,GO:0008152,GO:0009058,GO:0009059,GO:0009987,GO:0010467,GO:0015934,GO:0016043,GO:0019538,GO:0022402,GO:0022625,GO:0022626,GO:0030529,GO:0031023,GO:0032991,GO:0034645,GO:…	K02936		artNOG[6]	03451@artNOG,09WYX@biNOG,0V7X1@meNOG,12Q7H@opiNOG,COG1358@NOG,KOG3166@euNOG	03451|5.9e-89|298.1	J	Ribosomal protein L7A
Cluster-35908.1	4.07976	0.94957	0.00013841	0.0058467	0	0	0	0	0	0	1.58457	0	0	0	2.75434	0.467444	2.20315	4.49437	0.523945	0.60519	9.47365	0.471526	9.77951	0	5811.TGME49_049390	2.1e-285	987.3	GDH	GO:0003674,GO:0003824,GO:0004352,GO:0006082,GO:0006520,GO:0006536,GO:0006807,GO:0008150,GO:0008152,GO:0009064,GO:0009987,GO:0016491,GO:0016638,GO:0016639,GO:0019752,GO:0043436,GO:0043648,GO:0044237,GO:0044238,GO:0044281,GO:0044710,GO:0055114,GO:0071704,GO:1901564,GO:1901605	K15371		euNOG[57]	0IT0C@euNOG,COG2902@NOG	NA|NA|NA	E	glutamate dehydrogenase
Cluster-36409.1	4.28872	-0.702215	0.000139845	0.00588741	0	0	0	0	0	0	0.158457	0	0	0	0.258219	0.116861	1.23927	1.5791	0.104789	0.20173	0.37396	0.0943051	2.34708	0	423536.XP_002781007.1	3.1e-82	310.8					euNOG[57]	0IP8V@euNOG,COG4642@NOG	NA|NA|NA	T	whole genome shotgun sequence	7425.NV13173-PA	2.8e-42	135.1			K19755		artNOG[6]	036MQ@artNOG,0A1FX@biNOG,0S7B9@hymNOG,0STJ9@inNOG,0VCBG@meNOG,13IEJ@opiNOG,COG4642@NOG,KOG0231@euNOG	036MQ|7.9e-45|153.3	S	MORN
Cluster-54188.20578	4.34546	4.27161	0.000142738	0.00595896	0.212661	0	11.8675	0.13099	1.33503	2.74494	0	0.38996	0	0.757193	0.946803	1.51919	0.137697	80.6558	3.56282	1.81557	6.60662	87.1379	178.183	1.48357	7070.TC010056-PA	3.6e-33	146.4		GO:0003674,GO:0005198,GO:0005214,GO:0007275,GO:0007399,GO:0008011,GO:0008150,GO:0009987,GO:0022008,GO:0030154,GO:0032501,GO:0032502,GO:0042302,GO:0044699,GO:0044707,GO:0044763,GO:0048731,GO:0048856,GO:0048869	K03006		artNOG[6]	03AGK@artNOG,0A9VV@biNOG,0JG2P@euNOG,0SXEM@inNOG,0VK60@meNOG,0YRDB@NOG,146Y7@opiNOG	NA|NA|NA	S	cuticle protein	7070.TC000723-PA	4e-37	119.8					artNOG[6]	0387Q@artNOG,0A985@biNOG,0JDIF@euNOG,0SX86@inNOG,0VJJ1@meNOG,11VJY@NOG,13V21@opiNOG	0387Q|6.8e-45|154.0	S	Cuticle protein
Cluster-35164.0	4.59945	-0.131126	0.000144508	0.00599173	0	0	0	0	0	0	0.316915	0	0	0	0.774657	0	1.10158	2.67233	0	0.80692	0.249307	0.377221	5.76991	0.185446	2850.Phatr38445	3.4e-31	139.8	ZRT3	GO:0000041,GO:0000322,GO:0000323,GO:0000324,GO:0000329,GO:0003674,GO:0005215,GO:0005385,GO:0005575,GO:0005622,GO:0005623,GO:0005737,GO:0005773,GO:0005774,GO:0005783,GO:0005789,GO:0006810,GO:0006811,GO:0006812,GO:0006829,GO:0006873,GO:0006875,GO:0006882,GO:0008150,GO:0008324,GO:0009987,GO:0012505,GO:0015075,GO:0016020,GO:0016021,GO:0019725,GO:0022857,GO:0022890,GO:0022891,GO:0022892,GO:0030001,GO:…	K07238		euNOG[57]	COG0428@NOG,KOG2474@euNOG	NA|NA|NA	P	Solute carrier family 39 (Metal ion transporter), member 11	7244.FBpp0232315	5.7e-21	64.9			K14717		artNOG[6]	035BP@artNOG,09ZVN@biNOG,0GTHK@dipNOG,0HZD3@droNOG,0SQDN@inNOG,0VDI1@meNOG,13GKS@opiNOG,COG0428@NOG,KOG2474@euNOG	035BP|1.3e-25|90.0	P	ZIP Zinc transporter
Cluster-57702.1	3.06171	0.542401	0.000146212	0.00603336	0.318992	0	0.316466	0	0.286078	0	0.633829	0.19498	0	0.504795	1.72146	1.63606	1.51467	0	1.04789	0	1.12188	1.7918	5.28093	6.8615	7159.AAEL008855-PA	0	1317.8		GO:0003008,GO:0003674,GO:0003774,GO:0003824,GO:0005575,GO:0005622,GO:0005623,GO:0005856,GO:0005858,GO:0005875,GO:0005930,GO:0006139,GO:0006152,GO:0006163,GO:0006195,GO:0006200,GO:0006725,GO:0006753,GO:0006793,GO:0006796,GO:0006807,GO:0006928,GO:0007017,GO:0007018,GO:0007600,GO:0007605,GO:0008150,GO:0008152,GO:0009056,GO:0009116,GO:0009117,GO:0009119,GO:0009123,GO:0009125,GO:0009126,GO:0009128,GO:…	K10408		artNOG[6]	033UI@artNOG,09WPZ@biNOG,0GVI7@dipNOG,0SP03@inNOG,0V7NF@meNOG,12Q50@opiNOG,COG5245@NOG,KOG3595@euNOG	NA|NA|NA	Z	Dynein heavy chain, N-terminal region 1	121225.PHUM292900-PA	0	1469.2			K10408		artNOG[6]	039RB@artNOG,09WPZ@biNOG,0SWEU@inNOG,0V7NF@meNOG,12Q50@opiNOG,COG5245@NOG,KOG3595@euNOG	039RB|0.0|1704.0	Z	Inherit from biNOG: Dynein, axonemal heavy chain
Cluster-1937.0	2.77531	-0.512203	0.000147313	0.00604091	0	0.176144	0.316466	0	0.190719	0	0.158457	0	0	0	0.946803	0.233722	0.275394	0.242939	0.838312	0.40346	1.62049	1.13166	0.58677	1.11268	7425.NV14433-PA	3.2e-10	71.6		GO:0002027,GO:0003674,GO:0005215,GO:0005216,GO:0005261,GO:0005267,GO:0005488,GO:0005515,GO:0005575,GO:0005623,GO:0005886,GO:0006810,GO:0006811,GO:0006812,GO:0006813,GO:0007610,GO:0007622,GO:0007623,GO:0007626,GO:0008016,GO:0008150,GO:0008324,GO:0009987,GO:0015075,GO:0015077,GO:0015079,GO:0015267,GO:0015672,GO:0016020,GO:0016021,GO:0022803,GO:0022838,GO:0022840,GO:0022841,GO:0022842,GO:0022857,GO:…			artNOG[6]	035RG@artNOG,09XEQ@biNOG,0S6SH@hymNOG,0SSG3@inNOG,0V8CW@meNOG,12RDF@opiNOG,COG1226@NOG,KOG1418@euNOG	NA|NA|NA	P	Ion channel
Cluster-54188.5876	5.06344	4.9604	0.000148056	0.00605938	0.425322	0	11.7092	0.13099	2.09791	1.29173	0.158457	0.9749	0	0.757193	0	0.350583	0.413091	203.583	0.628734	0.60519	0.249307	301.871	89.4825	1.11268	4577.GRMZM2G108615_P01	1.2e-55	221.9					virNOG[6]	0JUY4@euNOG,0U575@lilNOG,106F1@NOG,162JK@poaNOG,1C4CT@strNOG,1EHVZ@virNOG	NA|NA|NA
Cluster-57115.0	2.03346	1.17279	0.000153096	0.00621472	1.27597	0.880718	0.949398	1.04792	0.667516	0.645867	1.26766	0.38996	0	0	2.92648	2.68781	7.02254	1.2147	3.87719	1.21038	0.997226	2.35763	7.62802	1.85446	9615.ENSCAFP00000041513	2.1e-17	96.3	FANCM	GO:0000003,GO:0000712,GO:0003674,GO:0003682,GO:0005488,GO:0005575,GO:0005622,GO:0005623,GO:0005634,GO:0005654,GO:0006139,GO:0006259,GO:0006260,GO:0006261,GO:0006281,GO:0006310,GO:0006725,GO:0006807,GO:0006950,GO:0006974,GO:0007049,GO:0007059,GO:0007126,GO:0007127,GO:0007131,GO:0008150,GO:0008152,GO:0009058,GO:0009059,GO:0009987,GO:0022402,GO:0031297,GO:0031974,GO:0031981,GO:0032991,GO:0033554,GO:…	K10896		maNOG[6]	0A14R@biNOG,0CJCP@carNOG,0DPXM@chorNOG,0URZX@maNOG,0VD5C@meNOG,12QUU@opiNOG,1CYX9@veNOG,COG1111@NOG,COG1948@NOG,KOG0354@euNOG,KOG0442@euNOG	NA|NA|NA	L	Fanconi anemia, complementation group M
Cluster-35519.0	4.31217	0.746537	0.000155213	0.00627006	0	0	0.158233	0	0	0	0.950744	0	0	0	0.516438	0.584305	2.34085	8.98875	0.104789	0.40346	11.9667	0.0943051	1.36913	0	5811.TGME49_042330	2.6e-83	313.5		GO:0005575,GO:0005622,GO:0005623,GO:0005737,GO:0005829,GO:0005840,GO:0015935,GO:0022626,GO:0022627,GO:0030529,GO:0032991,GO:0043226,GO:0043228,GO:0043229,GO:0043232,GO:0044391,GO:0044422,GO:0044424,GO:0044444,GO:0044445,GO:0044446,GO:0044464	K02989		apiNOG[5]	01ICS@apiNOG,0F8Q7@cocNOG,COG0049@NOG,KOG3291@euNOG	NA|NA|NA	J	Ribosomal protein S5	121225.PHUM462170-PA	6.1e-97	313.6	RPS5A	GO:0000022,GO:0000226,GO:0000228,GO:0000278,GO:0003674,GO:0003735,GO:0005198,GO:0005575,GO:0005622,GO:0005623,GO:0005634,GO:0005694,GO:0005730,GO:0005737,GO:0005829,GO:0005840,GO:0005856,GO:0005875,GO:0006412,GO:0006996,GO:0007010,GO:0007017,GO:0007049,GO:0007051,GO:0007052,GO:0007275,GO:0007399,GO:0008150,GO:0008152,GO:0009058,GO:0009059,GO:0009987,GO:0010467,GO:0015630,GO:0015935,GO:0016043,GO:…	K02989		artNOG[6]	0349G@artNOG,09VQ6@biNOG,0SSHB@inNOG,0V6P8@meNOG,12QBT@opiNOG,COG0049@NOG,KOG3291@euNOG	0349G|1.6e-105|351.4	J	ribosomal protein
Cluster-35919.0	4.72491	-0.444731	0.00015721	0.00630987	0	0	0	0	0	0	0.158457	0	0	0	0.688584	0	2.20315	3.52262	0.104789	0.20173	0	0.282915	1.66252	0	281687.CJA07932	9.9e-30	136		GO:0000003,GO:0002119,GO:0002164,GO:0006629,GO:0006810,GO:0007275,GO:0008150,GO:0008152,GO:0009790,GO:0009791,GO:0009792,GO:0009987,GO:0010876,GO:0019915,GO:0032501,GO:0032502,GO:0032940,GO:0033036,GO:0040007,GO:0040008,GO:0040009,GO:0040010,GO:0040011,GO:0040012,GO:0040017,GO:0044238,GO:0044699,GO:0044707,GO:0044710,GO:0044763,GO:0044765,GO:0044767,GO:0045927,GO:0046903,GO:0048518,GO:0048856,GO:…			nemNOG[3]	0A4UM@biNOG,0EB2B@chrNOG,0VGDJ@meNOG,0X6U7@nemNOG,0XP5G@NOG,12TDQ@opiNOG,18FF4@rhaNOG,KOG1269@euNOG	NA|NA|NA	I	Nodulation protein S (NodS)	6669.DappuP58148	2.1e-39	122.4					artNOG[6]	03BFF@artNOG,0A4UM@biNOG,0VGDJ@meNOG,0XP5G@NOG,12TDQ@opiNOG,KOG1269@euNOG	03BFF|1e-32|113.7	I	Methyltransferase domain
Cluster-45533.0	4.52074	-0.563215	0.000160759	0.00641544	0	0	0.158233	0	0	0	0	0	0	0	1.03288	0.233722	0.137697	1.5791	0	0.20173	0.249307	0	3.81401	0.185446	353151.XP_666221.1	1.7e-131	475.3			K00850		apiNOG[5]	01IC4@apiNOG,0F8SQ@cocNOG,0FIHN@cryNOG,0K61G@euNOG,COG0205@NOG,KOG2440@euNOG	NA|NA|NA	G	Phosphofructokinase
Cluster-1655.1	4.22676	-0.759202	0.000164504	0.00652917	0	0	0	0.13099	0	0	0	0	0	0	0.430365	0	1.65236	1.09323	0	0.20173	0.498613	0.0943051	1.76031	0.185446	4577.GRMZM5G895362_P01	2e-10	70.5					virNOG[6]	0JK7D@euNOG,0ZAU3@NOG,1EIDX@virNOG	NA|NA|NA			7176.CPIJ007602-PA	5.1e-80	257.8	CAM	GO:0000226,GO:0000278,GO:0000902,GO:0000904,GO:0000922,GO:0001654,GO:0001745,GO:0001751,GO:0001754,GO:0003008,GO:0003674,GO:0005488,GO:0005509,GO:0005513,GO:0005515,GO:0005516,GO:0005575,GO:0005622,GO:0005623,GO:0005737,GO:0005813,GO:0005814,GO:0005815,GO:0005819,GO:0005856,GO:0005875,GO:0006464,GO:0006468,GO:0006793,GO:0006796,GO:0006928,GO:0006935,GO:0006996,GO:0007010,GO:0007017,GO:0007049,GO:…	K02183		artNOG[6]	03257@artNOG,09TY2@biNOG,0SWGQ@inNOG,0V4X2@meNOG,12S0Y@opiNOG,COG5126@NOG,KOG0027@euNOG	03257|5.8e-81|269.9	T	Calmodulin
Cluster-54188.13524	1.53636	1.92961	0.000165881	0.00655256	1.3823	1.40915	1.8988	1.70288	1.43039	4.19814	1.58457	0.77992	2.17675	1.51439	4.99223	4.55758	4.81939	7.04523	5.02987	3.42941	4.36286	6.97858	2.24929	8.90141	7159.AAEL005203-PA	4.3e-102	376.7					artNOG[6]	032KE@artNOG,09UTW@biNOG,0GV7S@dipNOG,0SPQX@inNOG,0V5TE@meNOG,0XRIA@NOG,12NXX@opiNOG,KOG2524@euNOG	NA|NA|NA	H	Protein of unknown function (DUF2419)	7159.AAEL005203-PA	1.2e-124	406.2					artNOG[6]	032KE@artNOG,09UTW@biNOG,0GV7S@dipNOG,0SPQX@inNOG,0V5TE@meNOG,0XRIA@NOG,12NXX@opiNOG,KOG2524@euNOG	032KE|1.8e-152|507.4	H	Protein of unknown function (DUF2419)
Cluster-54188.22049	5.32024	5.27012	0.000167392	0.0066018	0.531653	0.352287	0.316466	0.13099	0	0.322934	14.4196	1.55984	0	0.757193	1.72146	0.116861	733.649	1.09323	1.36226	0.20173	2.74237	4.62095	1.17354	0.556338	7165.AGAP004734-PA	4.8e-09	68.2			K04650		opiNOG[43]	0IMJE@euNOG,0ZUGC@NOG,13AVB@opiNOG	NA|NA|NA	S	SANT
Cluster-54188.27922	2.19729	1.01727	0.000172674	0.00677798	0.637983	0.704574	0.158233	0.785942	0.0953595	0.968801	1.26766	0.77992	0.725582	0	7.40228	2.1035	2.20315	0.607348	2.72451	1.21038	2.24376	1.22597	2.64047	6.11972	7460.GB13899-PA	2e-47	194.1		GO:0000003,GO:0000075,GO:0000226,GO:0000278,GO:0000775,GO:0000776,GO:0000777,GO:0000779,GO:0000793,GO:0000940,GO:0003674,GO:0003824,GO:0004672,GO:0004674,GO:0005575,GO:0005622,GO:0005623,GO:0005694,GO:0005737,GO:0006464,GO:0006468,GO:0006793,GO:0006796,GO:0006996,GO:0007010,GO:0007017,GO:0007049,GO:0007051,GO:0007052,GO:0007059,GO:0007062,GO:0007065,GO:0007066,GO:0007088,GO:0007093,GO:0007094,GO:…	K02178		artNOG[6]	035S3@artNOG,09YI0@biNOG,0S4VR@hymNOG,0SP3F@inNOG,0V9FR@meNOG,0XQ67@NOG,12N6H@opiNOG,KOG1166@euNOG	NA|NA|NA	T	Mad3/BUB1 homology region 1	7460.GB13899-PA	1.7e-62	200.9		GO:0000003,GO:0000075,GO:0000226,GO:0000278,GO:0000775,GO:0000776,GO:0000777,GO:0000779,GO:0000793,GO:0000940,GO:0003674,GO:0003824,GO:0004672,GO:0004674,GO:0005575,GO:0005622,GO:0005623,GO:0005694,GO:0005737,GO:0006464,GO:0006468,GO:0006793,GO:0006796,GO:0006996,GO:0007010,GO:0007017,GO:0007049,GO:0007051,GO:0007052,GO:0007059,GO:0007062,GO:0007065,GO:0007066,GO:0007088,GO:0007093,GO:0007094,GO:…	K02178		artNOG[6]	035S3@artNOG,09YI0@biNOG,0S4VR@hymNOG,0SP3F@inNOG,0V9FR@meNOG,0XQ67@NOG,12N6H@opiNOG,KOG1166@euNOG	035S3|4.1e-79|267.1	D	K02178 checkpoint serine threonine-protein kinase EC 2.7.11.1
Cluster-2014.0	4.41963	0.402954	0.000176714	0.00687859	0	0	0	0	0	0	0.316915	0	0	0.504795	6.11118	0.116861	3.16703	4.49437	0.314367	0	0	0.0943051	4.40078	0.741784	515849.XP_001906536.1	1.6e-12	77.8					opiNOG[43]	0JNC9@euNOG,0ZXSF@NOG,14CRU@opiNOG	NA|NA|NA
Cluster-35588.0	4.34785	1.16725	0.00017689	0.00687859	0	0	0	0	0	0	1.58457	0	0	0	0.774657	0.584305	1.37697	8.98875	0	0.80692	12.8393	0.18861	11.1486	0.370892	5811.TGME49_100000	3.7e-63	246.5		GO:0005575,GO:0005622,GO:0005623,GO:0005737,GO:0005829,GO:0005840,GO:0015934,GO:0022625,GO:0022626,GO:0030529,GO:0032991,GO:0043226,GO:0043228,GO:0043229,GO:0043232,GO:0044391,GO:0044422,GO:0044424,GO:0044444,GO:0044445,GO:0044446,GO:0044464	K02883		apiNOG[5]	01IP7@apiNOG,0FADC@cocNOG,COG1727@NOG,KOG1714@euNOG	NA|NA|NA	J	ribosomal protein L18	6945.ISCW021924-PA	7e-68	218	RPL18	GO:0000022,GO:0000226,GO:0000278,GO:0003674,GO:0003735,GO:0005198,GO:0005575,GO:0005622,GO:0005623,GO:0005737,GO:0005829,GO:0005840,GO:0006412,GO:0006996,GO:0007010,GO:0007017,GO:0007049,GO:0007051,GO:0007052,GO:0008150,GO:0008152,GO:0009058,GO:0009059,GO:0009987,GO:0010467,GO:0015934,GO:0016043,GO:0019538,GO:0022402,GO:0022625,GO:0022626,GO:0030529,GO:0032991,GO:0034645,GO:0043170,GO:0043226,GO:…	K02883		artNOG[6]	035EE@artNOG,09X5S@biNOG,0V848@meNOG,12U4A@opiNOG,COG1727@NOG,KOG1714@euNOG	035EE|2.7e-69|232.4	J	60S ribosomal protein L18
Cluster-36349.0	4.14182	0.0816611	0.000178259	0.00690749	0	0	0	0	0	0	0.633829	0	0	0	0.774657	0.350583	1.37697	3.40115	0	0.60519	4.86148	0	2.83606	0.370892	441375.XP_002141587.1	5.1e-95	353.2		GO:0007049,GO:0007050,GO:0008150,GO:0008283,GO:0009987,GO:0022402,GO:0044699,GO:0044763,GO:0045786,GO:0048519,GO:0048523,GO:0050789,GO:0050794,GO:0051726,GO:0065007			apiNOG[5]	01IHQ@apiNOG,0F9CU@cocNOG,0FIA8@cryNOG,COG0024@NOG,KOG2776@euNOG	NA|NA|NA	J	Metallopeptidase family M24	6669.DappuP308181	2.8e-85	276.8		GO:0003674,GO:0003824,GO:0004177,GO:0008150,GO:0008152,GO:0008233,GO:0008238,GO:0016787,GO:0070011			artNOG[6]	032SW@artNOG,0A176@biNOG,0VC2V@meNOG,12TGK@opiNOG,COG0024@NOG,KOG2776@euNOG	032SW|4.5e-95|318.7	J	Metallopeptidase family M24
Cluster-54188.25390	1.90843	2.8001	0.000181574	0.00699538	3.50891	2.46601	1.8988	2.09585	1.90719	6.62014	0.792287	2.14478	2.17675	4.29076	13.4274	5.60933	2.89164	2.91527	3.03888	5.85017	17.4515	36.4961	8.11699	9.45775	12957.ACEP_00008624-PA	1.1e-158	565.1		GO:0000902,GO:0000904,GO:0000975,GO:0000976,GO:0000977,GO:0000980,GO:0000981,GO:0000982,GO:0001012,GO:0001067,GO:0001071,GO:0001077,GO:0001158,GO:0001228,GO:0001709,GO:0002682,GO:0002697,GO:0002700,GO:0002759,GO:0002784,GO:0002805,GO:0002807,GO:0002831,GO:0002920,GO:0003002,GO:0003674,GO:0003676,GO:0003677,GO:0003700,GO:0005488,GO:0005575,GO:0005622,GO:0005623,GO:0005634,GO:0006139,GO:0006351,GO:…	K09365		artNOG[6]	03350@artNOG,09VX7@biNOG,0S790@hymNOG,0SS7N@inNOG,0V6VN@meNOG,0XQ7X@NOG,12SB4@opiNOG,KOG3802@euNOG	NA|NA|NA	K	POU	7070.TC014350-PA	1.6e-172	565		GO:0000902,GO:0000904,GO:0000975,GO:0000976,GO:0000977,GO:0000980,GO:0000981,GO:0000982,GO:0001012,GO:0001067,GO:0001071,GO:0001077,GO:0001158,GO:0001228,GO:0001709,GO:0002682,GO:0002697,GO:0002700,GO:0002759,GO:0002784,GO:0002805,GO:0002807,GO:0002831,GO:0002920,GO:0003002,GO:0003674,GO:0003676,GO:0003677,GO:0003700,GO:0005488,GO:0005575,GO:0005622,GO:0005623,GO:0005634,GO:0006139,GO:0006351,GO:…	K09365		artNOG[6]	03350@artNOG,09VX7@biNOG,0SS7N@inNOG,0V6VN@meNOG,0XQ7X@NOG,12SB4@opiNOG,KOG3802@euNOG	03350|9.5e-197|655.3	K	POU domain
Cluster-46759.1	4.09921	1.34726	0.000186311	0.00703412	0	0	0.474699	0	0	0	1.74303	0	0	0	1.2911	0.116861	4.544	12.6328	0.104789	1.41211	12.59	0.943051	8.80156	0	441375.XP_002140489.1	2.9e-35	153.7			K02896		apiNOG[5]	01J6S@apiNOG,0F8RE@cocNOG,0FGZT@cryNOG,COG2075@NOG,KOG1722@euNOG	NA|NA|NA	J	ribosomal protein	6945.ISCW020506-PA	3.1e-24	76.2	RPL24	GO:0000022,GO:0000226,GO:0000278,GO:0003674,GO:0003735,GO:0005198,GO:0005575,GO:0005622,GO:0005623,GO:0005737,GO:0005829,GO:0005840,GO:0006412,GO:0006996,GO:0007010,GO:0007017,GO:0007049,GO:0007051,GO:0007052,GO:0007098,GO:0008150,GO:0008152,GO:0009058,GO:0009059,GO:0009987,GO:0010467,GO:0015934,GO:0016043,GO:0019538,GO:0022402,GO:0022625,GO:0022626,GO:0030529,GO:0031023,GO:0032991,GO:0034645,GO:…	K02896		artNOG[6]	03757@artNOG,0A713@biNOG,0VHV2@meNOG,13R9I@opiNOG,COG2075@NOG,KOG1722@euNOG	03757|6.6e-23|81.7	J	ribosomal protein L24
Cluster-37052.1	4.90342	-0.910434	0.000188473	0.00708618	0	0	0	0	0	0	0	0	0	0	1.03288	0	0.413091	1.5791	0	0.40346	0.37396	0	1.07575	0	5811.TGME49_009470	1.3e-29	136					apiNOG[5]	01NTN@apiNOG,0FA34@cocNOG,0JJV6@euNOG,0Z4M7@NOG	NA|NA|NA
Cluster-54035.0	2.37509	2.74875	0.000192339	0.00720981	2.12661	1.40915	5.06346	1.57188	1.23967	1.77613	3.64452	2.33976	0	1.00959	3.70114	1.63606	2.47854	8.62434	1.99099	3.02595	6.48197	59.1293	16.9185	3.70892	7070.TC010500-PA	2.5e-145	521.2		GO:0003674,GO:0004871,GO:0004872,GO:0004888,GO:0005575,GO:0007154,GO:0007165,GO:0007166,GO:0007186,GO:0007215,GO:0007216,GO:0008066,GO:0008150,GO:0009987,GO:0016020,GO:0016021,GO:0023052,GO:0031224,GO:0038023,GO:0044425,GO:0044699,GO:0044700,GO:0044763,GO:0050789,GO:0050794,GO:0050896,GO:0051716,GO:0060089,GO:0065007			artNOG[6]	032ER@artNOG,09W3K@biNOG,0SQP4@inNOG,0V723@meNOG,0XR6W@NOG,13IEX@opiNOG,KOG1056@euNOG	NA|NA|NA	P, T	7 transmembrane sweet-taste receptor of 3 GCPR	7070.TC010500-PA	2e-167	548.2		GO:0003674,GO:0004871,GO:0004872,GO:0004888,GO:0005575,GO:0007154,GO:0007165,GO:0007166,GO:0007186,GO:0007215,GO:0007216,GO:0008066,GO:0008150,GO:0009987,GO:0016020,GO:0016021,GO:0023052,GO:0031224,GO:0038023,GO:0044425,GO:0044699,GO:0044700,GO:0044763,GO:0050789,GO:0050794,GO:0050896,GO:0051716,GO:0060089,GO:0065007			artNOG[6]	032ER@artNOG,09W3K@biNOG,0SQP4@inNOG,0V723@meNOG,0XR6W@NOG,13IEX@opiNOG,KOG1056@euNOG	032ER|2e-209|696.7	P, T	7 transmembrane sweet-taste receptor of 3 GCPR
Cluster-54188.11554	1.59858	1.96875	0.00019682	0.00731194	2.12661	1.05686	1.58233	2.09585	1.14431	3.8752	1.1092	1.55984	2.17675	1.26199	6.71369	4.90817	4.81939	2.55086	3.87719	4.84152	6.85593	10.8451	1.66252	7.41784	7029.ACYPI004707-PA	5.7e-74	283.5			K11271		artNOG[6]	036IZ@artNOG,09UYF@biNOG,0STGQ@inNOG,0V5YC@meNOG,108M8@NOG,13JXT@opiNOG,KOG0798@euNOG	NA|NA|NA	D	Sister chromatid cohesion protein	7029.ACYPI004707-PA	1.2e-90	294.5			K11271		artNOG[6]	036IZ@artNOG,09UYF@biNOG,0STGQ@inNOG,0V5YC@meNOG,108M8@NOG,13JXT@opiNOG,KOG0798@euNOG	036IZ|2.2e-130|435.2	D	Sister chromatid cohesion protein
Cluster-35285.0	4.38689	1.8271	0.000198265	0.00735465	0	0	0	0	0	0	2.69378	0	0	0	2.06575	0.818028	4.6817	19.3137	0.209578	3.63114	17.2022	0.377221	13.6913	0	572307.XP_003884841.1	5.9e-62	242.3		GO:0005575,GO:0005622,GO:0005623,GO:0005737,GO:0005829,GO:0005840,GO:0015934,GO:0022625,GO:0022626,GO:0030529,GO:0032991,GO:0043226,GO:0043228,GO:0043229,GO:0043232,GO:0044391,GO:0044422,GO:0044424,GO:0044444,GO:0044445,GO:0044446,GO:0044464	K02865		apiNOG[5]	01ID0@apiNOG,0F8PK@cocNOG,COG0081@NOG,KOG1570@euNOG	NA|NA|NA	J	ribosomal protein	7176.CPIJ001270-PA	5.9e-67	214.7	RPL10AB	GO:0000022,GO:0000226,GO:0000278,GO:0003674,GO:0003735,GO:0005198,GO:0005575,GO:0005622,GO:0005623,GO:0005737,GO:0005829,GO:0005840,GO:0006412,GO:0006996,GO:0007010,GO:0007017,GO:0007049,GO:0007051,GO:0007052,GO:0007098,GO:0008150,GO:0008152,GO:0009058,GO:0009059,GO:0009987,GO:0010467,GO:0015934,GO:0016043,GO:0019538,GO:0022402,GO:0022625,GO:0022626,GO:0030529,GO:0031023,GO:0032991,GO:0034645,GO:…	K02865		artNOG[6]	033QG@artNOG,0A30H@biNOG,0SSM5@inNOG,0VDVM@meNOG,12PU2@opiNOG,COG0081@NOG,KOG1570@euNOG	033QG|3.4e-69|232.7	J	ribosomal protein
Cluster-54188.6027	1.97704	3.57042	0.00020079	0.00740433	3.50891	5.63659	7.27872	1.44089	1.52575	4.68254	4.11989	8.18916	6.53024	4.29076	16.0096	6.07678	76.4218	14.3334	7.02086	2.62249	27.4237	9.80773	13.6913	11.1268	7029.ACYPI32658-PA	2e-48	199.5	C1ORF65				meNOG[21]	0A33N@biNOG,0IKWT@euNOG,0VDYM@meNOG,0XUIU@NOG,12PSZ@opiNOG	NA|NA|NA	S	coiled-coil domain containing 177
Cluster-57843.1	2.06018	1.94245	0.00020687	0.00756152	3.29625	1.05686	1.26586	0.916933	0.286078	0.161467	3.48606	1.36486	1.45116	0.252398	14.9767	3.97328	4.81939	1.82204	6.07776	1.21038	5.11078	2.35763	9.09494	7.78873	7425.NV13165-PA	4e-169	600.5		GO:0000003,GO:0000226,GO:0000910,GO:0003674,GO:0003779,GO:0005488,GO:0005515,GO:0005575,GO:0005576,GO:0005622,GO:0005623,GO:0005634,GO:0005737,GO:0005826,GO:0005856,GO:0005938,GO:0006996,GO:0007009,GO:0007010,GO:0007017,GO:0007049,GO:0007112,GO:0007275,GO:0007276,GO:0007283,GO:0007349,GO:0007399,GO:0007423,GO:0008017,GO:0008092,GO:0008150,GO:0008356,GO:0009653,GO:0009987,GO:0015629,GO:0015631,GO:…	K18621		artNOG[6]	0361V@artNOG,09W2A@biNOG,0S5FS@hymNOG,0SSSF@inNOG,0V4B5@meNOG,10J5Z@NOG,12Q91@opiNOG,KOG3640@euNOG	NA|NA|NA	T	PH domain	7425.NV13165-PA	1.7e-188	618.6		GO:0000003,GO:0000226,GO:0000910,GO:0003674,GO:0003779,GO:0005488,GO:0005515,GO:0005575,GO:0005576,GO:0005622,GO:0005623,GO:0005634,GO:0005737,GO:0005826,GO:0005856,GO:0005938,GO:0006996,GO:0007009,GO:0007010,GO:0007017,GO:0007049,GO:0007112,GO:0007275,GO:0007276,GO:0007283,GO:0007349,GO:0007399,GO:0007423,GO:0008017,GO:0008092,GO:0008150,GO:0008356,GO:0009653,GO:0009987,GO:0015629,GO:0015631,GO:…	K18621		artNOG[6]	0361V@artNOG,09W2A@biNOG,0S5FS@hymNOG,0SSSF@inNOG,0V4B5@meNOG,10J5Z@NOG,12Q91@opiNOG,KOG3640@euNOG	0361V|1.4e-254|848.0	Z	PH domain
Cluster-1563.1	4.54834	-0.555867	0.000210079	0.00764428	0	0	0	0	0	0	0.158457	0	0	0	0.344292	0	1.23927	3.40115	0	0.80692	0.124653	0.18861	1.56472	0	5811.TGME49_066120	2.1e-22	110.5		GO:0005575,GO:0005622,GO:0005623,GO:0005737,GO:0009536,GO:0020011,GO:0043226,GO:0043227,GO:0043229,GO:0043231,GO:0044424,GO:0044444,GO:0044464	K00432		apiNOG[5]	01J11@apiNOG,0F9H3@cocNOG,COG0386@NOG,KOG1651@euNOG	NA|NA|NA	O	Glutathione peroxidase	7070.TC010355-PA	4.9e-28	88.5	GPX	GO:0003674,GO:0003824,GO:0004601,GO:0004602,GO:0005575,GO:0005622,GO:0005623,GO:0005737,GO:0005739,GO:0005794,GO:0006950,GO:0006979,GO:0006982,GO:0008150,GO:0008152,GO:0010033,GO:0016209,GO:0016491,GO:0016684,GO:0033194,GO:0042221,GO:0043226,GO:0043227,GO:0043229,GO:0043231,GO:0044424,GO:0044444,GO:0044464,GO:0044710,GO:0050896,GO:0055114,GO:1901700	K00432		artNOG[6]	036SG@artNOG,0A8C1@biNOG,0STPZ@inNOG,0VGAE@meNOG,13PTF@opiNOG,COG0386@NOG,KOG1651@euNOG	036SG|4.3e-29|101.4	O	glutathione peroxidase
Cluster-54188.28560	1.68357	2.97293	0.000211036	0.00764662	3.50891	4.57973	0.949398	1.70288	2.76542	8.55774	3.80298	4.28956	3.62791	2.01918	21.0879	8.88144	14.8713	8.01699	7.5448	12.9107	12.4653	9.80773	1.46693	18.3592	121225.PHUM375920-PA	5.7e-79	299.3	HLHMGAMMA	GO:0000122,GO:0000902,GO:0000904,GO:0000981,GO:0000982,GO:0001071,GO:0001078,GO:0001227,GO:0001654,GO:0001964,GO:0002052,GO:0003002,GO:0003008,GO:0003674,GO:0003676,GO:0003677,GO:0003700,GO:0005488,GO:0005515,GO:0005575,GO:0005622,GO:0005623,GO:0005634,GO:0006139,GO:0006351,GO:0006355,GO:0006357,GO:0006366,GO:0006725,GO:0006807,GO:0007154,GO:0007165,GO:0007166,GO:0007219,GO:0007275,GO:0007389,GO:…	K09090		artNOG[6]	037BP@artNOG,0A6GA@biNOG,0STP1@inNOG,0VHAN@meNOG,11F0X@NOG,13R31@opiNOG,KOG4304@euNOG	NA|NA|NA	K	enhancer of split	43151.ADAR010960-PA	4.4e-88	281.5					artNOG[6]	036TG@artNOG,0A6GA@biNOG,0VHAN@meNOG,11F0X@NOG,13R31@opiNOG,KOG4304@euNOG	036TG|5.9e-93|311.0	K	ORANGE
Cluster-36023.1	4.18296	0.318054	0.000211381	0.00764801	0	0	0	0	0	0	0.792287	0	0	0	2.58219	0.350583	1.79006	2.18645	0.104789	1.00865	2.74237	0	7.23683	0	5825.PCHAS_030470	4.3e-106	390.6	HT1	GO:0003674,GO:0005215,GO:0006810,GO:0008150,GO:0008643,GO:0009987,GO:0015144,GO:0015145,GO:0015749,GO:0022857,GO:0022891,GO:0022892,GO:0034219,GO:0044699,GO:0044763,GO:0044765,GO:0051119,GO:0051179,GO:0051234,GO:0055085,GO:0071702,GO:1901476			apiNOG[5]	008EV@acoNOG,01J3N@apiNOG,0RCSS@haeNOG,0XNQK@NOG,KOG0254@euNOG	NA|NA|NA	G	Inherit from acoNOG: hexose transporter	34740.HMEL006954-PA	6.5e-70	226.8	TRET1	GO:0000017,GO:0003674,GO:0005215,GO:0005353,GO:0005355,GO:0005575,GO:0005623,GO:0005886,GO:0006810,GO:0008150,GO:0008643,GO:0008645,GO:0009987,GO:0015144,GO:0015145,GO:0015149,GO:0015151,GO:0015154,GO:0015157,GO:0015574,GO:0015749,GO:0015755,GO:0015758,GO:0015766,GO:0015771,GO:0015772,GO:0016020,GO:0016021,GO:0022857,GO:0022891,GO:0022892,GO:0031224,GO:0034219,GO:0035428,GO:0042946,GO:0042947,GO:…	K08145,K14258		artNOG[6]	032EZ@artNOG,09VQM@biNOG,0SPC5@inNOG,0TBS3@lepNOG,0V8N1@meNOG,0XNQK@NOG,12RBT@opiNOG,KOG0254@euNOG	032EZ|1.8e-59|201.6	P	facilitative transporter for trehalose. Does not transport maltose, sucrose or lactose. Mediates the bidirectional transfer of trehalose. Responsible for the transport of trehalose synthesized in the fat body and the incorporation of trehalose into other tissues that require a carbon source, thereby regulating trehalose levels in the hemolymph
Cluster-56862.0	2.07526	3.09505	0.000212446	0.0076754	2.02028	2.99444	10.6016	3.27476	1.33503	3.3908	3.16915	2.9247	0	1.26199	11.792	2.22036	40.3452	16.7628	4.40114	2.42076	10.9695	15.1831	20.8303	8.71596	121225.PHUM564580-PA	1.5e-102	378.3					artNOG[6]	035PS@artNOG,09VY2@biNOG,0JBT4@euNOG,0SRBG@inNOG,0VD6V@meNOG,11JQ2@NOG,13MEP@opiNOG	NA|NA|NA	S	Chitin binding domain	121225.PHUM564580-PA	1e-128	419.7					artNOG[6]	035PS@artNOG,09VY2@biNOG,0JBT4@euNOG,0SRBG@inNOG,0VD6V@meNOG,11JQ2@NOG,13MEP@opiNOG	035PS|3.3e-140|467.3	S	Chitin binding domain
Cluster-35772.0	4.72526	0.0276123	0.000221357	0.00793992	0	0	0	0	0	0	0.158457	0	0	0.252398	1.20502	0.116861	2.06545	3.88703	0.104789	0	0.249307	0	6.25888	0	140110.NechaP74161	3.3e-24	116.3	FGSG_01599				fuNOG[21]	04BYQ@ascNOG,0KMZX@euNOG,0Q8UX@fuNOG,0SND8@hypNOG,0WVNU@necNOG,114Y2@NOG,138JK@opiNOG,1A1Z3@sordNOG	NA|NA|NA
Cluster-54188.31297	2.05087	1.10503	0.000221849	0.00794616	1.3823	1.05686	0.474699	0.523962	0.286078	0.161467	0.475372	0.58494	0	2.01918	8.95159	1.16861	1.37697	3.52262	1.15268	2.21903	2.74237	3.11207	4.0096	1.66901	7070.TC006862-PA	4.3e-46	190.3					artNOG[6]	039RQ@artNOG,0A6FV@biNOG,0IKG0@euNOG,0SWFA@inNOG,0VDYY@meNOG,11F5X@NOG,13P90@opiNOG	NA|NA|NA	S	ZnF_TTF	7070.TC006862-PA	8.2e-57	180.6					artNOG[6]	039RQ@artNOG,0A6FV@biNOG,0IKG0@euNOG,0SWFA@inNOG,0VDYY@meNOG,11F5X@NOG,13P90@opiNOG	039RQ|4.4e-48|164.2	S	ZnF_TTF
Cluster-36691.0	4.52308	0.574176	0.000222361	0.00795306	0	0	0	0	0	0	0.792287	0	0	0	1.37717	0.233722	2.34085	6.07348	0	0.80692	7.85316	0	4.20519	0	572307.XP_003881782.1	3.4e-38	163.3		GO:0003674,GO:0003676,GO:0003723,GO:0005488,GO:0019843,GO:0097159,GO:1901363	K02893		apiNOG[5]	01JBR@apiNOG,COG0089@NOG,KOG1751@euNOG	NA|NA|NA	J	ribosomal protein L23a	7260.FBpp0246211	5.6e-45	143.4	RPL23A	GO:0000226,GO:0003674,GO:0003735,GO:0005198,GO:0005575,GO:0005622,GO:0005623,GO:0005737,GO:0005829,GO:0005840,GO:0006412,GO:0006996,GO:0007010,GO:0007017,GO:0007049,GO:0007098,GO:0008150,GO:0008152,GO:0009058,GO:0009059,GO:0009987,GO:0010467,GO:0015934,GO:0016043,GO:0019538,GO:0022402,GO:0022625,GO:0022626,GO:0030529,GO:0031023,GO:0032991,GO:0034645,GO:0043170,GO:0043226,GO:0043228,GO:0043229,GO:…	K02893		artNOG[6]	036XF@artNOG,0A45U@biNOG,0GY16@dipNOG,0STP5@inNOG,0VF0Q@meNOG,13KFI@opiNOG,COG0089@NOG,KOG1751@euNOG	036XF|4.5e-51|174.2	J	ribosomal protein
Cluster-54188.1599	1.71779	1.15245	0.000230401	0.00815881	1.06331	1.05686	0.632932	0.916933	0.381438	1.4532	0.792287	1.16988	1.45116	0.252398	4.4758	2.57094	3.71782	1.82204	2.61972	1.81557	4.73682	1.13166	4.40078	2.22535	30611.ENSOGAP00000005138	6e-30	136.7	PRC1	GO:0000022,GO:0000226,GO:0000278,GO:0000910,GO:0000922,GO:0005575,GO:0005622,GO:0005623,GO:0005634,GO:0005737,GO:0005819,GO:0005856,GO:0005874,GO:0005876,GO:0005886,GO:0006996,GO:0007010,GO:0007017,GO:0007049,GO:0007051,GO:0007052,GO:0008150,GO:0009987,GO:0015630,GO:0016020,GO:0016043,GO:0022402,GO:0032991,GO:0043226,GO:0043227,GO:0043228,GO:0043229,GO:0043231,GO:0043232,GO:0043234,GO:0043933,GO:…	K16732		maNOG[6]	09VKY@biNOG,0DGVF@chorNOG,0UNG8@maNOG,0V6K4@meNOG,0YZBK@NOG,13JHI@opiNOG,16CBS@prNOG,1B0BU@spriNOG,1CRJI@veNOG,KOG4302@euNOG	NA|NA|NA	Z	protein regulator of cytokinesis 1	7460.GB17611-PA	1.1e-33	108		GO:0000226,GO:0000910,GO:0000916,GO:0005575,GO:0005622,GO:0005623,GO:0005737,GO:0005813,GO:0005815,GO:0005819,GO:0005856,GO:0006996,GO:0007010,GO:0007017,GO:0007026,GO:0007049,GO:0007098,GO:0007275,GO:0007346,GO:0007399,GO:0008150,GO:0009987,GO:0010564,GO:0010639,GO:0015630,GO:0016043,GO:0022008,GO:0022402,GO:0030154,GO:0031023,GO:0031110,GO:0031111,GO:0031114,GO:0032386,GO:0032388,GO:0032501,GO:…	K16732		artNOG[6]	037BJ@artNOG,09VKY@biNOG,0S6SX@hymNOG,0SU2W@inNOG,0V6K4@meNOG,0YZBK@NOG,13JHI@opiNOG,KOG4302@euNOG	037BJ|3.5e-50|171.3	D, Z	protein regulator of cytokinesis
Cluster-35427.0	4.02577	1.58699	0.000234088	0.00825426	0	0	0	0	0	0	2.85223	0	0	0	2.2379	0.701167	3.58012	12.8758	0.314367	1.21038	16.9528	0.565831	12.1266	0.370892	572307.XP_003882352.1	1e-111	408.3		GO:0005575,GO:0005622,GO:0005623,GO:0005737,GO:0005840,GO:0015934,GO:0030529,GO:0032991,GO:0043226,GO:0043228,GO:0043229,GO:0043232,GO:0044391,GO:0044422,GO:0044424,GO:0044444,GO:0044446,GO:0044464	K02938		apiNOG[5]	01IE2@apiNOG,0FA15@cocNOG,COG0090@NOG,KOG2309@euNOG	NA|NA|NA	J	60S ribosomal protein L8	7070.TC013327-PA	1.4e-126	411.7	RPL8	GO:0000022,GO:0000226,GO:0000228,GO:0000278,GO:0001654,GO:0003674,GO:0003735,GO:0005198,GO:0005575,GO:0005622,GO:0005623,GO:0005634,GO:0005694,GO:0005730,GO:0005737,GO:0005829,GO:0005840,GO:0006412,GO:0006996,GO:0007010,GO:0007017,GO:0007049,GO:0007051,GO:0007052,GO:0007098,GO:0007154,GO:0007165,GO:0007166,GO:0007167,GO:0007169,GO:0007275,GO:0007423,GO:0008150,GO:0008152,GO:0008286,GO:0008361,GO:…	K02938		artNOG[6]	035C5@artNOG,09YXM@biNOG,0SRVF@inNOG,0V9VA@meNOG,12PUU@opiNOG,COG0090@NOG,KOG2309@euNOG	035C5|6.5e-123|409.0	J	ribosomal protein
Cluster-35642.1	4.75814	0.291329	0.000239443	0.00840745	0	0	0	0	0	0	0.475372	0	0	0	0.602511	0.116861	1.10158	4.49437	0	0	8.10246	0.18861	3.32503	0	5811.TGME49_063050	2e-53	214.2		GO:0005575,GO:0005622,GO:0005623,GO:0005737,GO:0005829,GO:0005840,GO:0015934,GO:0022625,GO:0022626,GO:0030529,GO:0032991,GO:0043226,GO:0043228,GO:0043229,GO:0043232,GO:0044391,GO:0044422,GO:0044424,GO:0044444,GO:0044445,GO:0044446,GO:0044464	K02873		apiNOG[5]	01J1P@apiNOG,0FA0N@cocNOG,COG4352@NOG,KOG3295@euNOG	NA|NA|NA	J	60S ribosomal protein L13	7460.GB17286-PA	5.8e-49	156.6	RPL13	GO:0000022,GO:0000226,GO:0000278,GO:0003674,GO:0003735,GO:0005198,GO:0005575,GO:0005622,GO:0005623,GO:0005737,GO:0005829,GO:0005840,GO:0006412,GO:0006996,GO:0007010,GO:0007017,GO:0007049,GO:0007051,GO:0007052,GO:0007098,GO:0008150,GO:0008152,GO:0009058,GO:0009059,GO:0009987,GO:0010467,GO:0015934,GO:0016043,GO:0019538,GO:0022402,GO:0022625,GO:0022626,GO:0030529,GO:0031023,GO:0032991,GO:0034645,GO:…	K02873		artNOG[6]	0327Y@artNOG,09UB3@biNOG,0S3SA@hymNOG,0SPZC@inNOG,0V5A8@meNOG,137DK@opiNOG,COG4352@NOG,KOG3295@euNOG	0327Y|1.4e-53|181.7	J	60S ribosomal protein L13
Cluster-1274.0	5.66753	-0.478999	0.000246798	0.00859319	0	0	0	0	0	0	0	0	0	0	1.03288	0	1.37697	4.3729	0	0	0	0.0943051	1.56472	0	436017.A4RXR0	7.8e-113	412.5					virNOG[6]	0DC2S@chloroNOG,1EANY@virNOG,COG0031@NOG,KOG1252@euNOG	NA|NA|NA	E	Pyridoxal-phosphate dependent enzyme	13037.EHJ70067	1.9e-80	261.5	CBS	GO:0003674,GO:0003824,GO:0004122,GO:0007275,GO:0007568,GO:0008150,GO:0008152,GO:0008340,GO:0010259,GO:0016829,GO:0016835,GO:0016836,GO:0032501,GO:0032502,GO:0044699,GO:0044707,GO:0044767	K01697		artNOG[6]	0347P@artNOG,0A0M7@biNOG,0SSV8@inNOG,0TFID@lepNOG,0VA5B@meNOG,12RSH@opiNOG,COG0031@NOG,KOG1252@euNOG	0347P|1.3e-68|231.8	E	cysteine synthase
Cluster-37056.0	4.53625	-0.171514	0.000250521	0.00865417	0	0	0	0	0	0	0.316915	0	0	0	1.03288	0	0.688485	3.03674	0	0.60519	0.498613	0.660136	4.88975	0	572307.XP_003880350.1	8.3e-23	113.6					apiNOG[5]	01N2R@apiNOG,0F9N7@cocNOG,0JCEF@euNOG,0YIQ0@NOG	NA|NA|NA	S	Inner membrane complex protein
Cluster-54188.12603	2.48496	1.05966	0.000257323	0.00880121	1.06331	0	0.316466	0.654952	0.0953595	0.322934	0.633829	0.19498	1.45116	1.00959	5.59475	1.16861	0.688485	0.728817	2.30536	0.80692	3.49029	1.22597	10.1707	3.89437	502025.Hoch_3611	3.5e-08	63.2					bactNOG[38]	05S1X@bactNOG,0GJ8C@delNOG,0HJ87@dproNOG,0XUTQ@NOG,17J14@proNOG	NA|NA|NA	T	FHA
Cluster-56902.0	2.16294	1.92042	0.000256473	0.00880121	1.27597	2.28987	0.158233	1.17891	0.667516	2.74494	1.58457	1.36486	0	1.00959	3.95936	5.49247	2.34085	0.728817	3.66761	4.0346	3.11633	25.3681	1.27134	7.23239	7460.GB18195-PA	0	1312.4		GO:0003674,GO:0003676,GO:0003677,GO:0003682,GO:0005488,GO:0005575,GO:0005622,GO:0005623,GO:0005634,GO:0005654,GO:0005656,GO:0006139,GO:0006259,GO:0006260,GO:0006261,GO:0006267,GO:0006323,GO:0006725,GO:0006807,GO:0006996,GO:0007049,GO:0007154,GO:0007267,GO:0007275,GO:0007399,GO:0008150,GO:0008152,GO:0008283,GO:0009058,GO:0009059,GO:0009987,GO:0016043,GO:0022008,GO:0022402,GO:0022607,GO:0023052,GO:…	K02540		artNOG[6]	033IG@artNOG,0A0AA@biNOG,0S4DI@hymNOG,0SQAA@inNOG,0VB69@meNOG,12NMS@opiNOG,COG1241@NOG,KOG0477@euNOG	NA|NA|NA	L	Mini-chromosome maintenance protein 2	7460.GB18195-PA	0	1480.5		GO:0003674,GO:0003676,GO:0003677,GO:0003682,GO:0005488,GO:0005575,GO:0005622,GO:0005623,GO:0005634,GO:0005654,GO:0005656,GO:0006139,GO:0006259,GO:0006260,GO:0006261,GO:0006267,GO:0006323,GO:0006725,GO:0006807,GO:0006996,GO:0007049,GO:0007154,GO:0007267,GO:0007275,GO:0007399,GO:0008150,GO:0008152,GO:0008283,GO:0009058,GO:0009059,GO:0009987,GO:0016043,GO:0022008,GO:0022402,GO:0022607,GO:0023052,GO:…	K02540		artNOG[6]	033IG@artNOG,0A0AA@biNOG,0S4DI@hymNOG,0SQAA@inNOG,0VB69@meNOG,12NMS@opiNOG,COG1241@NOG,KOG0477@euNOG	033IG|0.0|1668.8	L	DNA replication licensing factor
Cluster-54188.32119	1.83935	4.54259	0.000263916	0.00898862	16.9066	19.1996	3.48113	9.69329	6.19837	12.5944	6.97212	10.9189	3.62791	10.3483	21.4322	48.3805	13.4943	9.23169	30.7032	34.0924	35.5262	112.223	9.48612	45.4343	7159.AAEL012545-PA	6.3e-122	442.2	MUS209	GO:0000003,GO:0000226,GO:0000278,GO:0002376,GO:0003006,GO:0005575,GO:0005622,GO:0005623,GO:0005634,GO:0005856,GO:0005875,GO:0006139,GO:0006259,GO:0006260,GO:0006261,GO:0006271,GO:0006272,GO:0006277,GO:0006281,GO:0006289,GO:0006298,GO:0006725,GO:0006807,GO:0006950,GO:0006955,GO:0006959,GO:0006974,GO:0006996,GO:0007010,GO:0007017,GO:0007049,GO:0007051,GO:0007052,GO:0007275,GO:0007276,GO:0007292,GO:…	K04802		artNOG[6]	033BN@artNOG,09XJK@biNOG,0GXI9@dipNOG,0SQ47@inNOG,0V8HJ@meNOG,12NN3@opiNOG,COG0592@NOG,KOG1636@euNOG	NA|NA|NA	L	This protein is an auxiliary protein of DNA polymerase delta and is involved in the control of eukaryotic DNA replication by increasing the polymerase's processibility during elongation of the leading strand	7159.AAEL012545-PA	1e-148	483.3	MUS209	GO:0000003,GO:0000226,GO:0000278,GO:0002376,GO:0003006,GO:0005575,GO:0005622,GO:0005623,GO:0005634,GO:0005856,GO:0005875,GO:0006139,GO:0006259,GO:0006260,GO:0006261,GO:0006271,GO:0006272,GO:0006277,GO:0006281,GO:0006289,GO:0006298,GO:0006725,GO:0006807,GO:0006950,GO:0006955,GO:0006959,GO:0006974,GO:0006996,GO:0007010,GO:0007017,GO:0007049,GO:0007051,GO:0007052,GO:0007275,GO:0007276,GO:0007292,GO:…	K04802		artNOG[6]	033BN@artNOG,09XJK@biNOG,0GXI9@dipNOG,0SQ47@inNOG,0V8HJ@meNOG,12NN3@opiNOG,COG0592@NOG,KOG1636@euNOG	033BN|2.3e-158|525.4	L	This protein is an auxiliary protein of DNA polymerase delta and is involved in the control of eukaryotic DNA replication by increasing the polymerase's processibility during elongation of the leading strand
Cluster-54188.8343	2.10577	6.77497	0.000264437	0.00899409	12.1217	10.0402	63.7679	10.3482	32.2315	51.9923	86.3593	19.303	111.74	14.8915	353.674	68.0132	132.051	33.4041	66.017	73.8332	345.04	168.618	297.59	233.476	7425.NV10409-PA	9.5e-127	459.9	DNAPOL-ETA	GO:0000724,GO:0000725,GO:0003674,GO:0003824,GO:0003887,GO:0006139,GO:0006259,GO:0006281,GO:0006301,GO:0006302,GO:0006310,GO:0006725,GO:0006807,GO:0006950,GO:0006974,GO:0008150,GO:0008152,GO:0009058,GO:0009059,GO:0009987,GO:0016740,GO:0016772,GO:0016779,GO:0018130,GO:0019438,GO:0019985,GO:0033554,GO:0034061,GO:0034641,GO:0034645,GO:0034654,GO:0043170,GO:0044237,GO:0044238,GO:0044249,GO:0044260,GO:…	K03509		artNOG[6]	035S2@artNOG,09ZSV@biNOG,0S4KI@hymNOG,0SRNR@inNOG,0VAP4@meNOG,12NC8@opiNOG,COG0389@NOG,COG0666@NOG,KOG0514@euNOG,KOG2095@euNOG	NA|NA|NA	L	impB/mucB/samB family	7425.NV10409-PA	2.5e-152	498.8	DNAPOL-ETA	GO:0000724,GO:0000725,GO:0003674,GO:0003824,GO:0003887,GO:0006139,GO:0006259,GO:0006281,GO:0006301,GO:0006302,GO:0006310,GO:0006725,GO:0006807,GO:0006950,GO:0006974,GO:0008150,GO:0008152,GO:0009058,GO:0009059,GO:0009987,GO:0016740,GO:0016772,GO:0016779,GO:0018130,GO:0019438,GO:0019985,GO:0033554,GO:0034061,GO:0034641,GO:0034645,GO:0034654,GO:0043170,GO:0044237,GO:0044238,GO:0044249,GO:0044260,GO:…	K03509		artNOG[6]	035S2@artNOG,09ZSV@biNOG,0S4KI@hymNOG,0SRNR@inNOG,0VAP4@meNOG,12NC8@opiNOG,COG0389@NOG,COG0666@NOG,KOG0514@euNOG,KOG2095@euNOG	035S2|3.3e-223|743.4	L	DNA polymerase eta
Cluster-54188.16012	3.82396	2.39105	0.000269616	0.00914534	0	0.176144	1.58233	0.523962	2.57471	0.4844	0	0	0	0.757193	0.086073	1.40233	0.550788	5.95201	0.209578	2.42076	1.12188	77.4245	2.34708	0.556338	7425.NV17916-PA	4.8e-31	139					artNOG[6]	033YU@artNOG,0A0TR@biNOG,0S5Q1@hymNOG,0SQMW@inNOG,0VBQE@meNOG,12TZW@opiNOG,COG0477@NOG,KOG1330@euNOG	NA|NA|NA	G	Sugar (and other) transporter	7425.NV17916-PA	8.1e-43	135.7					artNOG[6]	033YU@artNOG,0A0TR@biNOG,0S5Q1@hymNOG,0SQMW@inNOG,0VBQE@meNOG,12TZW@opiNOG,COG0477@NOG,KOG1330@euNOG	033YU|4.4e-42|144.2	G	Sugar (and other) transporter
Cluster-41679.1	3.5881	0.454735	0.000270402	0.00915954	0	0	0.316466	0	0	0	1.1092	0	0	0	1.80753	0.233722	1.92776	5.95201	0.209578	0.60519	1.99445	0.848746	6.25888	0	572307.XP_003880350.1	2.9e-25	121.7					apiNOG[5]	01N2R@apiNOG,0F9N7@cocNOG,0JCEF@euNOG,0YIQ0@NOG	NA|NA|NA	S	Inner membrane complex protein
Cluster-1298.0	5.73749	-0.438267	0.000279227	0.00933185	0	0	0	0	0	0	0	0	0	0	0.258219	0	2.61624	3.76556	0	0	0	0.0943051	2.15149	0	5306.JGI67315	7.5e-15	85.9	HTB1	GO:0000122,GO:0000228,GO:0000785,GO:0000786,GO:0000788,GO:0000790,GO:0003674,GO:0003676,GO:0003677,GO:0005488,GO:0005575,GO:0005622,GO:0005623,GO:0005634,GO:0005657,GO:0005694,GO:0006139,GO:0006259,GO:0006281,GO:0006301,GO:0006325,GO:0006333,GO:0006355,GO:0006357,GO:0006725,GO:0006807,GO:0006950,GO:0006974,GO:0006996,GO:0008150,GO:0008152,GO:0009889,GO:0009890,GO:0009892,GO:0009987,GO:0010468,GO:…	K11252		fuNOG[21]	01EEZ@agarNOG,093C5@basNOG,0PNT7@fuNOG,11NV5@NOG,13SS1@opiNOG,KOG1744@euNOG	NA|NA|NA	B	Core component of nucleosome. Nucleosomes wrap and compact DNA into chromatin, limiting DNA accessibility to the cellular machineries which require DNA as a template. Histones thereby play a central role in transcription regulation, DNA repair, DNA replication and chromosomal stability. DNA accessibility is regulated via a complex set of post-translational modifications of histones, also called h…	6945.ISCW021730-PA	1.5e-19	64.1		GO:0000785,GO:0000786,GO:0003674,GO:0003676,GO:0003677,GO:0005488,GO:0005575,GO:0005622,GO:0005623,GO:0005634,GO:0005694,GO:0005737,GO:0005811,GO:0006325,GO:0006333,GO:0006996,GO:0008150,GO:0009987,GO:0016043,GO:0032991,GO:0032993,GO:0043226,GO:0043227,GO:0043228,GO:0043229,GO:0043231,GO:0043232,GO:0044422,GO:0044424,GO:0044427,GO:0044444,GO:0044446,GO:0044464,GO:0044699,GO:0044763,GO:0051276,GO:…	K11252,K11275		artNOG[6]	0377V@artNOG,0A7GM@biNOG,0VI9I@meNOG,11NV5@NOG,13R30@opiNOG,KOG1744@euNOG	0377V|1.1e-15|58.3	B	Core component of nucleosome. Nucleosomes wrap and compact DNA into chromatin, limiting DNA accessibility to the cellular machineries which require DNA as a template. Histones thereby play a central role in transcription regulation, DNA repair, DNA replication and chromosomal stability. DNA accessibility is regulated via a complex set of post-translational modifications of histones, also called h…
Cluster-54188.3950	1.78489	4.3767	0.000282659	0.00938529	14.461	9.33561	12.1839	9.16933	13.6364	9.52654	2.85223	7.40924	2.17675	10.6007	40.1961	17.0617	6.47176	16.5199	16.6614	20.7782	58.3377	85.1575	36.1842	20.3991	7425.NV17941-PA	0	1157.9	FORM3	GO:0001763,GO:0002009,GO:0003674,GO:0003779,GO:0005488,GO:0005515,GO:0007275,GO:0007424,GO:0008092,GO:0008150,GO:0009653,GO:0009888,GO:0032501,GO:0032502,GO:0035146,GO:0035147,GO:0035239,GO:0035295,GO:0044699,GO:0044707,GO:0044767,GO:0048729,GO:0048731,GO:0048754,GO:0048856,GO:0060429,GO:0060446,GO:0060541,GO:0060562,GO:0061138			artNOG[6]	034G8@artNOG,09ZKZ@biNOG,0S45Z@hymNOG,0SR4K@inNOG,0VAHM@meNOG,0XQR0@NOG,12RNU@opiNOG,KOG1922@euNOG	NA|NA|NA	T, Z	FH2	121225.PHUM491810-PA	0	1366.2	FORM3	GO:0001763,GO:0002009,GO:0003674,GO:0003779,GO:0005488,GO:0005515,GO:0007275,GO:0007424,GO:0008092,GO:0008150,GO:0009653,GO:0009888,GO:0032501,GO:0032502,GO:0035146,GO:0035147,GO:0035239,GO:0035295,GO:0044699,GO:0044707,GO:0044767,GO:0048729,GO:0048731,GO:0048754,GO:0048856,GO:0060429,GO:0060446,GO:0060541,GO:0060562,GO:0061138			artNOG[6]	034G8@artNOG,09ZKZ@biNOG,0SR4K@inNOG,0VAHM@meNOG,0XQR0@NOG,12RNU@opiNOG,KOG1922@euNOG	034G8|0.0|1631.1	T, Z	FH2
Cluster-54188.9178	2.4437	1.29779	0.000282203	0.00938529	0	1.40915	0	0.654952	0.286078	0.968801	1.1092	0	2.90233	0.252398	3.70114	1.40233	2.06545	1.82204	1.99099	3.22768	6.10801	2.26332	6.35668	7.23239	5811.TGME49_088540	4.6e-14	84.7		GO:0003674,GO:0005215,GO:0005337,GO:0005575,GO:0006810,GO:0008150,GO:0009987,GO:0015858,GO:0015931,GO:0015932,GO:0016020,GO:0022857,GO:0022891,GO:0022892,GO:0044699,GO:0044763,GO:0044765,GO:0051179,GO:0051234,GO:0055085,GO:0071702,GO:0071705,GO:1901264,GO:1901505			apiNOG[5]	01K5S@apiNOG,0JJ3E@euNOG,0ZH4E@NOG	NA|NA|NA	P	Nucleoside transporter
Cluster-36615.1	4.1126	-0.447934	0.000287866	0.00953126	0	0	0	0	0	0	0.316915	0	0	0	0.86073	0	1.51467	1.5791	0.314367	0.40346	0.249307	0.377221	3.12944	0	572307.XP_003886284.1	5.2e-171	605.9		GO:0006950,GO:0006986,GO:0008150,GO:0009266,GO:0009408,GO:0009628,GO:0010033,GO:0035966,GO:0042221,GO:0050896	K04043		apiNOG[5]	01I8Y@apiNOG,COG0443@NOG,KOG0102@euNOG	NA|NA|NA	O	Heat Shock Protein	7029.ACYPI004693-PA	9.9e-173	564.4	HSC70-5	GO:0003674,GO:0003824,GO:0005488,GO:0005515,GO:0005575,GO:0005622,GO:0005623,GO:0005737,GO:0005739,GO:0005811,GO:0005856,GO:0005875,GO:0006139,GO:0006152,GO:0006163,GO:0006195,GO:0006200,GO:0006457,GO:0006725,GO:0006753,GO:0006793,GO:0006796,GO:0006807,GO:0006950,GO:0008150,GO:0008152,GO:0009056,GO:0009116,GO:0009117,GO:0009119,GO:0009123,GO:0009125,GO:0009126,GO:0009128,GO:0009141,GO:0009143,GO:…	K04043		artNOG[6]	033YV@artNOG,09WNI@biNOG,0SQMX@inNOG,0V7M3@meNOG,12NHX@opiNOG,COG0443@NOG,KOG0102@euNOG	033YV|9.6e-190|632.1	O	heat shock 70 kDa protein cognate
Cluster-54188.29952	1.7498	6.80829	0.000290785	0.00961517	58.3755	64.4685	27.2161	44.2748	16.3065	50.5391	56.4108	60.6388	109.563	25.4922	301.514	102.955	240.694	56.1189	153.83	100.663	163.794	318.186	52.9071	231.807	12957.ACEP_00000656-PA	6.7e-14	82					meNOG[21]	0AIH8@biNOG,0KG50@euNOG,0VVYN@meNOG,10SNK@NOG,12XNM@opiNOG	NA|NA|NA	S	AT_hook
Cluster-54188.25397	1.7463	1.4473	0.000295004	0.00972377	1.70129	1.05686	1.10763	0.654952	0.953595	0.322934	3.01069	0.58494	0.725582	0.757193	8.34908	2.80467	2.61624	1.94351	2.51493	1.61384	2.86703	2.82915	7.43242	4.63615	12957.ACEP_00011403-PA	1.3e-48	199.9					artNOG[6]	03HFT@artNOG,0B4D7@biNOG,0IQ1I@euNOG,0T3X5@inNOG,0WGVX@meNOG,0ZXQR@NOG,13CYQ@opiNOG	NA|NA|NA			12957.ACEP_00011403-PA	2.2e-46	146.5					artNOG[6]	03HFT@artNOG,0B4D7@biNOG,0IQ1I@euNOG,0T3X5@inNOG,0WGVX@meNOG,0ZXQR@NOG,13CYQ@opiNOG	03HFT|1.5e-56|191.4	S	NA
Cluster-643.2	4.28145	-0.0546453	0.000301404	0.009836	0	0	0	0	0	0	0.475372	0	0	0	1.03288	0	2.06545	3.76556	0	0.80692	1.24653	0.377221	3.52062	0	3055.EDP00393	2.3e-10	70.5	OSI_23838				virNOG[6]	0DB1A@chloroNOG,1E2VZ@virNOG,COG5038@NOG,KOG1030@euNOG	NA|NA|NA	S	C2 domain
Cluster-54188.10514	1.55997	3.70907	0.000303247	0.00985751	5.31653	4.93202	10.9181	5.23962	12.4921	2.26054	10.1413	2.9247	3.62791	6.30994	45.4465	12.0367	21.4807	12.7543	10.3741	13.5159	23.8088	20.2756	19.4612	12.054	7029.ACYPI004174-PA	5.9e-69	266.5		GO:0003674,GO:0003824,GO:0004175,GO:0004222,GO:0008150,GO:0008152,GO:0008233,GO:0008237,GO:0016787,GO:0070011	K08624		artNOG[6]	033GN@artNOG,09U5N@biNOG,0SQ8K@inNOG,0V69U@meNOG,0XPKZ@NOG,12PII@opiNOG,KOG3538@euNOG	NA|NA|NA	O	a disintegrin and metalloproteinase with thrombospondin motifs	7029.ACYPI004174-PA	1.2e-96	313.9		GO:0003674,GO:0003824,GO:0004175,GO:0004222,GO:0008150,GO:0008152,GO:0008233,GO:0008237,GO:0016787,GO:0070011	K08624		artNOG[6]	033GN@artNOG,09U5N@biNOG,0SQ8K@inNOG,0V69U@meNOG,0XPKZ@NOG,12PII@opiNOG,KOG3538@euNOG	033GN|1.5e-90|304.6	O	a disintegrin and metalloproteinase with thrombospondin motifs
Cluster-54188.10547	2.83492	0.238525	0.000305671	0.00989489	0	1.05686	0.158233	0.261981	0.286078	0.161467	0	0	0	0	2.41004	1.98664	0.275394	0.364409	0.943101	1.61384	0.249307	6.12983	0.880156	0.741784	7091.BGIBMGA002922-TA	1.2e-215	754.6					artNOG[6]	03H6J@artNOG,0B3EB@biNOG,0IN8P@euNOG,0T3PK@inNOG,0WFT8@meNOG,13BEB@opiNOG,COG0842@NOG	NA|NA|NA	Q	Inherit from biNOG: ATP-binding cassette sub-family G (WHITE) member 2	7091.BGIBMGA002922-TA	8e-259	846.6					artNOG[6]	03H6J@artNOG,0B3EB@biNOG,0IN8P@euNOG,0T3PK@inNOG,0WFT8@meNOG,13BEB@opiNOG,COG0842@NOG	03H6J|6.3e-290|963.2	Q	Inherit from biNOG: ATP-binding cassette sub-family G (WHITE) member 2
Cluster-54188.18916	3.37924	0.442994	0.000312775	0.010031	0	0.352287	0.316466	0.13099	0.286078	0.161467	0.158457	0.19498	0	0	9.72625	0	2.34085	0.12147	3.56282	0	0.623266	2.07471	0.782361	0	12957.ACEP_00006136-PA	6.3e-21	106.3					artNOG[6]	03BJV@artNOG,0APV3@biNOG,0JPVK@euNOG,0S86M@hymNOG,0SYA2@inNOG,0VZJD@meNOG,0XPJ1@NOG,14E6P@opiNOG	NA|NA|NA	S	Lectin C-type domain	34740.HMEL005432-PA	8.7e-62	197.3					artNOG[6]	03BGQ@artNOG,0APV3@biNOG,0JPVK@euNOG,0SYCE@inNOG,0TF74@lepNOG,0VZJD@meNOG,0XPJ1@NOG,14E6P@opiNOG	03BGQ|1.3e-34|119.8	S	Lectin C-type domain
Cluster-54188.28751	1.81798	2.75361	0.00031734	0.0101006	2.55193	0.352287	3.95583	1.83387	2.09791	4.52107	6.65521	1.36486	0	4.54316	19.2804	10.1669	6.88485	3.15821	6.39213	7.26228	20.1938	7.45011	6.16109	13.9084	7425.NV17954-PA	3.3e-46	190.7					artNOG[6]	037TF@artNOG,0A8JE@biNOG,0IXRN@euNOG,0S9BD@hymNOG,0SYEY@inNOG,0VJ5U@meNOG,11IWV@NOG,13R7Y@opiNOG	NA|NA|NA	S	Inherit from opiNOG: protein Hydra magnipapillata	7425.NV17954-PA	2e-60	194.4					artNOG[6]	037TF@artNOG,0A8JE@biNOG,0IXRN@euNOG,0S9BD@hymNOG,0SYEY@inNOG,0VJ5U@meNOG,11IWV@NOG,13R7Y@opiNOG	037TF|2.4e-86|290.5	S	Inherit from opiNOG: protein Hydra magnipapillata
Cluster-1735.0	5.71141	-0.452369	0.000319554	0.0101239	0	0	0	0	0	0	0	0	0	0	0.688584	0	0.137697	0.607348	0	1.61384	0	0	5.67211	0	7227.FBpp0084219	8.7e-19	99.8		GO:0003674,GO:0005198,GO:0005201,GO:0005575,GO:0031012			artNOG[6]	03EZB@artNOG,0AXYX@biNOG,0H117@dipNOG,0I1JS@droNOG,0KBET@euNOG,0T1WH@inNOG,0WA66@meNOG,10NBN@NOG,14RG7@opiNOG	NA|NA|NA	S	ChtBD2
Cluster-37140.1	3.90958	0.618284	0.000320352	0.0101364	0	0	0	0	0	0	1.1092	0	0	0.252398	1.20502	0	2.20315	4.3729	0.209578	1.00865	1.74515	0.282915	11.931	0.185446	353151.XP_668352.1	9.3e-98	361.7		GO:0003674,GO:0003824,GO:0003924,GO:0005575,GO:0005622,GO:0005623,GO:0005634,GO:0006139,GO:0006152,GO:0006163,GO:0006184,GO:0006195,GO:0006403,GO:0006405,GO:0006725,GO:0006753,GO:0006793,GO:0006796,GO:0006807,GO:0006810,GO:0006913,GO:0008150,GO:0008152,GO:0009056,GO:0009116,GO:0009117,GO:0009119,GO:0009141,GO:0009143,GO:0009144,GO:0009146,GO:0009150,GO:0009154,GO:0009164,GO:0009166,GO:0009199,GO:…	K07936		apiNOG[5]	01IAH@apiNOG,0FA0H@cocNOG,0FI8P@cryNOG,0XNRS@NOG,KOG0096@euNOG	NA|NA|NA	U	GTP-binding nuclear protein ran tc4	6669.DappuP305970	3e-104	337.6	RAN	GO:0000003,GO:0000166,GO:0000212,GO:0000226,GO:0000902,GO:0001882,GO:0001883,GO:0003674,GO:0003824,GO:0003924,GO:0005488,GO:0005515,GO:0005525,GO:0005575,GO:0005622,GO:0005623,GO:0005634,GO:0005737,GO:0005811,GO:0005819,GO:0005856,GO:0005874,GO:0005875,GO:0005880,GO:0006139,GO:0006152,GO:0006163,GO:0006184,GO:0006195,GO:0006725,GO:0006753,GO:0006793,GO:0006796,GO:0006807,GO:0006996,GO:0007010,GO:…	K07936		artNOG[6]	032ZI@artNOG,09W02@biNOG,0V6YH@meNOG,0XNRS@NOG,12NEU@opiNOG,KOG0096@euNOG	032ZI|4.3e-112|375.3	U	GTP-binding nuclear protein
Cluster-43459.0	4.0977	3.36877	0.000325137	0.01023	0	0	0.949398	0	0.0953595	0	9.6659	0	0	0	22.0347	4.67444	12.1173	20.7713	0.943101	1.61384	85.1382	3.96082	37.5533	0.556338	572307.XP_003880886.1	2e-161	573.9	IDP1	GO:0003674,GO:0003824,GO:0004448,GO:0004450,GO:0005488,GO:0005507,GO:0005575,GO:0005576,GO:0005622,GO:0005623,GO:0005737,GO:0005739,GO:0005759,GO:0005777,GO:0005829,GO:0005886,GO:0005911,GO:0006082,GO:0006102,GO:0006139,GO:0006520,GO:0006536,GO:0006537,GO:0006629,GO:0006631,GO:0006635,GO:0006725,GO:0006732,GO:0006733,GO:0006739,GO:0006740,GO:0006753,GO:0006793,GO:0006796,GO:0006807,GO:0006950,GO:…	K00031	ICDHyr	euNOG[57]	COG0538@NOG,KOG1526@euNOG	NA|NA|NA	C	isocitrate dehydrogenase nadp	13037.EHJ66121	6.6e-194	632.7			K00031		artNOG[6]	0325E@artNOG,09THE@biNOG,0SP4F@inNOG,0V4GD@meNOG,12N84@opiNOG,COG0538@NOG,KOG1526@euNOG	0325E|1e-203|676.7	C	Isocitrate dehydrogenase NADP
Cluster-52771.0	2.18206	1.84428	0.000334716	0.0104062	1.59496	1.58529	0.316466	0.785942	3.0515	1.4532	0	1.75482	0	0.757193	3.27077	1.63606	0.137697	6.07348	10.7933	3.02595	5.6094	7.45011	12.1266	4.07981	12957.ACEP_00001774-PA	1.5e-118	431.4	TSL	GO:0000578,GO:0003002,GO:0003674,GO:0005102,GO:0005122,GO:0005488,GO:0005515,GO:0005575,GO:0005576,GO:0006355,GO:0006357,GO:0007154,GO:0007165,GO:0007166,GO:0007167,GO:0007169,GO:0007275,GO:0007350,GO:0007351,GO:0007354,GO:0007362,GO:0007389,GO:0008150,GO:0008293,GO:0008595,GO:0009790,GO:0009798,GO:0009880,GO:0009889,GO:0009948,GO:0009952,GO:0009987,GO:0010468,GO:0010556,GO:0019219,GO:0019222,GO:…	K12377		artNOG[6]	033E6@artNOG,09WZH@biNOG,0IE5M@euNOG,0S5MU@hymNOG,0SQU0@inNOG,0V7XI@meNOG,0Y4G3@NOG,12Q7Q@opiNOG	NA|NA|NA	S	Inherit from inNOG: torso-like protein	12957.ACEP_00001774-PA	1.4e-145	474.9	TSL	GO:0000578,GO:0003002,GO:0003674,GO:0005102,GO:0005122,GO:0005488,GO:0005515,GO:0005575,GO:0005576,GO:0006355,GO:0006357,GO:0007154,GO:0007165,GO:0007166,GO:0007167,GO:0007169,GO:0007275,GO:0007350,GO:0007351,GO:0007354,GO:0007362,GO:0007389,GO:0008150,GO:0008293,GO:0008595,GO:0009790,GO:0009798,GO:0009880,GO:0009889,GO:0009948,GO:0009952,GO:0009987,GO:0010468,GO:0010556,GO:0019219,GO:0019222,GO:…	K12377		artNOG[6]	033E6@artNOG,09WZH@biNOG,0IE5M@euNOG,0S5MU@hymNOG,0SQU0@inNOG,0V7XI@meNOG,0Y4G3@NOG,12Q7Q@opiNOG	033E6|6.7e-165|549.9	S	torso-like protein
Cluster-1907.0	5.89114	-0.340199	0.000335663	0.0104207	0	0	0	0	0	0	0	0	0	0	0.602511	0	3.44242	4.0085	0	0	0	0	1.85811	0	5786.XP_003293744.1	3.3e-107	394	SUCLA2	GO:0000226,GO:0000278,GO:0003674,GO:0003824,GO:0004774,GO:0004775,GO:0005575,GO:0005622,GO:0005623,GO:0005737,GO:0005739,GO:0005759,GO:0005813,GO:0005815,GO:0005856,GO:0005875,GO:0006082,GO:0006091,GO:0006099,GO:0006104,GO:0006105,GO:0006637,GO:0006725,GO:0006732,GO:0006778,GO:0006779,GO:0006780,GO:0006781,GO:0006793,GO:0006807,GO:0006996,GO:0007010,GO:0007017,GO:0007049,GO:0007051,GO:0007052,GO:…	K01900		euNOG[57]	COG0045@NOG,KOG2799@euNOG	NA|NA|NA	C	beta' subunit	6945.ISCW015999-PA	6.5e-118	384.5		GO:0003674,GO:0003824,GO:0004774,GO:0004776,GO:0005575,GO:0005622,GO:0005623,GO:0005737,GO:0005739,GO:0005759,GO:0005811,GO:0006091,GO:0006099,GO:0008150,GO:0008152,GO:0009060,GO:0009987,GO:0015980,GO:0016405,GO:0016874,GO:0016877,GO:0016878,GO:0030062,GO:0031974,GO:0032991,GO:0042709,GO:0043226,GO:0043227,GO:0043229,GO:0043231,GO:0043233,GO:0043234,GO:0044237,GO:0044238,GO:0044422,GO:0044424,GO:…	K01900		artNOG[6]	0332T@artNOG,09VRD@biNOG,0V6QA@meNOG,12PFG@opiNOG,COG0045@NOG,KOG2799@euNOG	0332T|3.4e-140|467.6	C	ATP-grasp domain
Cluster-54188.5190	3.13748	1.31928	0.000336434	0.0104207	0.106331	0	0	0	0	0	0	0.77992	1.45116	2.77637	4.04543	4.55758	2.61624	0.607348	1.57183	1.21038	6.60662	3.6779	9.09494	5.00704	7217.FBpp0114262	1.8e-11	77		GO:0000022,GO:0000226,GO:0000278,GO:0001700,GO:0002252,GO:0002376,GO:0003008,GO:0003674,GO:0005488,GO:0005515,GO:0005575,GO:0005622,GO:0005623,GO:0005737,GO:0005856,GO:0005874,GO:0005875,GO:0006461,GO:0006582,GO:0006725,GO:0006950,GO:0006952,GO:0006955,GO:0006996,GO:0007010,GO:0007017,GO:0007049,GO:0007051,GO:0007052,GO:0007059,GO:0007163,GO:0007275,GO:0007423,GO:0007600,GO:0007605,GO:0007610,GO:…	K10436		euNOG[57]	COG5217@NOG,KOG3000@euNOG	NA|NA|NA	Z	microtubule-associated protein RP EB family member	121225.PHUM477840-PA	7e-25	77.8		GO:0000022,GO:0000226,GO:0000278,GO:0001700,GO:0002252,GO:0002376,GO:0003008,GO:0003674,GO:0005488,GO:0005515,GO:0005575,GO:0005622,GO:0005623,GO:0005737,GO:0005856,GO:0005874,GO:0005875,GO:0006461,GO:0006582,GO:0006725,GO:0006950,GO:0006952,GO:0006955,GO:0006996,GO:0007010,GO:0007017,GO:0007049,GO:0007051,GO:0007052,GO:0007059,GO:0007163,GO:0007275,GO:0007423,GO:0007600,GO:0007605,GO:0007610,GO:…	K10436		artNOG[6]	032YA@artNOG,09XCH@biNOG,0SQ5P@inNOG,0V74H@meNOG,12QG6@opiNOG,COG5217@NOG,KOG3000@euNOG	032YA|3.6e-19|69.5	Z	Microtubule-associated protein RP EB family
Cluster-44764.0	5.91314	3.00094	0.000338188	0.010449	0	0	1.58233	0	0.190719	0.4844	0	0	0	0	0	0	3.16703	105.071	0	0	0	0.943051	41.7585	0.370892	44689.DDB0230105	9.5e-17	92.8		GO:0003674,GO:0003824,GO:0004672,GO:0004674,GO:0006464,GO:0006468,GO:0006793,GO:0006796,GO:0008150,GO:0008152,GO:0009987,GO:0016301,GO:0016310,GO:0016740,GO:0016772,GO:0016773,GO:0019538,GO:0036211,GO:0043170,GO:0043412,GO:0044237,GO:0044238,GO:0044260,GO:0044267,GO:0071704	K00924,K08287,K08823		euNOG[57]	0XQF2@NOG,KOG0671@euNOG	NA|NA|NA	T	CDC-like kinase	7460.GB30318-PA	3.8e-41	132.1					artNOG[6]	03ATH@artNOG,0A9VD@biNOG,0J1SY@euNOG,0SXDE@inNOG,0VKT7@meNOG,120ID@NOG,13UME@opiNOG	03ATH|4e-41|141.3	S	Insect cuticle protein
Cluster-54188.26858	4.17368	-0.126884	0.000338605	0.010449	0	0	0	0	0	0	0.475372	0	0	0	0.86073	0	2.06545	3.40115	0.104789	0.20173	1.62049	0.377221	3.22724	0	3218.PP1S381_21V6.1	2.1e-47	193.4	ACT1	GO:0003674,GO:0005198,GO:0005200,GO:0005575,GO:0005576,GO:0005618,GO:0005622,GO:0005623,GO:0005634,GO:0005730,GO:0005737,GO:0005739,GO:0005829,GO:0005856,GO:0005886,GO:0005911,GO:0006950,GO:0007275,GO:0008150,GO:0008544,GO:0009314,GO:0009416,GO:0009506,GO:0009507,GO:0009526,GO:0009532,GO:0009536,GO:0009570,GO:0009611,GO:0009628,GO:0009653,GO:0009719,GO:0009725,GO:0009733,GO:0009791,GO:0009845,GO:…	K10355		virNOG[6]	1BCKR@strNOG,1DQIC@virNOG,COG5277@NOG,KOG0676@euNOG	NA|NA|NA	Z	Actins are highly conserved proteins that are involved in various types of cell motility and are ubiquitously expressed in all eukaryotic cells	7222.FBpp0148343	1.6e-62	197		GO:0003674,GO:0005198,GO:0005200,GO:0005575,GO:0005622,GO:0005623,GO:0005856,GO:0005884,GO:0006996,GO:0007010,GO:0008150,GO:0009987,GO:0015629,GO:0016043,GO:0032991,GO:0043226,GO:0043228,GO:0043229,GO:0043232,GO:0043234,GO:0044422,GO:0044424,GO:0044430,GO:0044446,GO:0044464,GO:0044699,GO:0044763,GO:0071840	K05692		artNOG[6]	03FC4@artNOG,0AXMQ@biNOG,0H1H3@dipNOG,0HXPC@droNOG,0T1HK@inNOG,0WAH6@meNOG,14R5W@opiNOG,COG5277@NOG,KOG0676@euNOG	03FC4|2.7e-60|204.3	Z	ACTIN
Cluster-481.1	3.7328	2.62772	0.000340704	0.0104735	0	0	1.4241	0	0	0	6.02138	0.19498	0	0.252398	4.21758	2.1035	5.64557	31.0962	0.419156	4.23633	37.1467	1.50888	22.7863	0.185446	5811.TGME49_027360	7.5e-175	618.6		GO:0005575,GO:0005622,GO:0005623,GO:0005737,GO:0005829,GO:0005840,GO:0015934,GO:0022625,GO:0022626,GO:0030529,GO:0032991,GO:0043226,GO:0043228,GO:0043229,GO:0043232,GO:0044391,GO:0044422,GO:0044424,GO:0044444,GO:0044445,GO:0044446,GO:0044464	K02925		apiNOG[5]	01I8W@apiNOG,0F7TG@cocNOG,COG0087@NOG,KOG0746@euNOG	NA|NA|NA	J	Ribosomal protein L3	7070.TC005395-PA	1.2e-175	574.4	RPL3	GO:0000022,GO:0000226,GO:0000278,GO:0003674,GO:0003735,GO:0005198,GO:0005575,GO:0005622,GO:0005623,GO:0005737,GO:0005829,GO:0005840,GO:0006412,GO:0006996,GO:0007010,GO:0007017,GO:0007049,GO:0007051,GO:0007052,GO:0007098,GO:0008150,GO:0008152,GO:0009058,GO:0009059,GO:0009987,GO:0010467,GO:0015934,GO:0016043,GO:0019538,GO:0022402,GO:0022625,GO:0022626,GO:0030529,GO:0031023,GO:0032991,GO:0034645,GO:…	K02925		artNOG[6]	033SJ@artNOG,0A03M@biNOG,0SRUW@inNOG,0VAZV@meNOG,12P3I@opiNOG,COG0087@NOG,KOG0746@euNOG	033SJ|9.9e-186|617.5	J	ribosomal protein L3
Cluster-1101.0	5.15354	-0.789468	0.000341594	0.0104765	0	0	0	0	0	0	0	0	0	0	0.430365	0	1.23927	0.971756	0	1.41211	0	0	1.85811	0	5811.TGME49_094670	2.1e-32	144.8		GO:0003674,GO:0003676,GO:0003723,GO:0003743,GO:0005488,GO:0005575,GO:0005622,GO:0005623,GO:0005737,GO:0006412,GO:0006413,GO:0008135,GO:0008150,GO:0008152,GO:0009058,GO:0009059,GO:0009987,GO:0010467,GO:0019538,GO:0034645,GO:0043170,GO:0044237,GO:0044238,GO:0044249,GO:0044260,GO:0044267,GO:0044424,GO:0044464,GO:0071704,GO:0097159,GO:1901363,GO:1901576	K03248		apiNOG[5]	01J3V@apiNOG,0F940@cocNOG,0Y3CW@NOG,KOG0122@euNOG	NA|NA|NA	J	Component of the eukaryotic translation initiation factor 3 (eIF-3) complex (By similarity)	6669.DappuP230293	6.4e-33	105.3		GO:0000022,GO:0000226,GO:0000278,GO:0000280,GO:0003674,GO:0003676,GO:0003723,GO:0003729,GO:0003743,GO:0005488,GO:0005575,GO:0005622,GO:0005623,GO:0005737,GO:0005852,GO:0006412,GO:0006413,GO:0006996,GO:0007010,GO:0007017,GO:0007049,GO:0007051,GO:0007052,GO:0007067,GO:0008135,GO:0008150,GO:0008152,GO:0009058,GO:0009059,GO:0009987,GO:0010467,GO:0016043,GO:0019538,GO:0022402,GO:0032991,GO:0034645,GO:…	K03248		artNOG[6]	033FX@artNOG,09VF3@biNOG,0V6E6@meNOG,0Y3CW@NOG,13JQK@opiNOG,KOG0122@euNOG	033FX|2.9e-35|121.8	J	Component of the eukaryotic translation initiation factor 3 (eIF-3) complex, which is involved in protein synthesis and, together with other initiation factors, stimulates binding of mRNA and methionyl-tRNAi to the 40S ribosome. This subunit can bind 18S rRNA (By similarity)
Cluster-55598.0	1.69215	1.07499	0.000350574	0.0106343	1.3823	0.352287	1.26586	1.04792	0.667516	0.645867	1.74303	0.19498	0.725582	0.252398	4.82009	2.45408	2.06545	1.5791	3.66761	2.82422	4.61217	1.8861	1.27134	2.78169	7029.ACYPI009820-PA	5.8e-13	81.3			K11579		artNOG[6]	03C82@artNOG,09WUK@biNOG,0V7SJ@meNOG,0Y8MB@NOG,12U9W@opiNOG,KOG4803@euNOG	NA|NA|NA	S	Uncharacterized conserved protein (DUF2352)
Cluster-61001.0	2.31344	-0.256995	0.000357627	0.0107828	0.212661	0.176144	0.158233	0.13099	0.190719	0.161467	0.158457	0.19498	0	0.252398	1.37717	0.467444	0.963878	0.485878	0.943101	0	2.11911	0.754441	0.684565	1.48357	7176.CPIJ015575-PA	4.4e-12	76.6		GO:0000003,GO:0000902,GO:0000904,GO:0001071,GO:0001654,GO:0001736,GO:0001738,GO:0001745,GO:0001751,GO:0001752,GO:0001754,GO:0001964,GO:0002009,GO:0002118,GO:0002121,GO:0002376,GO:0003006,GO:0003008,GO:0003674,GO:0003700,GO:0005488,GO:0005515,GO:0005575,GO:0005622,GO:0005623,GO:0005634,GO:0006355,GO:0006357,GO:0006915,GO:0006928,GO:0006935,GO:0006955,GO:0006959,GO:0007163,GO:0007164,GO:0007275,GO:…			artNOG[6]	0370P@artNOG,0A7QS@biNOG,0IXYF@euNOG,0STXT@inNOG,0VIM0@meNOG,11M67@NOG,13RI0@opiNOG	NA|NA|NA	S	BTB/POZ domain	7460.GB14763-PA	3.1e-45	144.8					artNOG[6]	038K4@artNOG,0AA0D@biNOG,0J18I@euNOG,0S845@hymNOG,0SVHK@inNOG,0VKY3@meNOG,0YPVD@NOG,13VJ6@opiNOG	038K4|5e-19|68.7	S	ZnF_C2H2
Cluster-54188.1965	2.9372	0.832871	0.000359502	0.0108111	0	0.176144	0.949398	0.13099	0.381438	0.161467	0.158457	0.77992	0	0.504795	0.344292	0.584305	0.137697	0.364409	1.46705	6.25363	9.09969	0.18861	0.977951	7.41784	7070.TC009400-PA	4.3e-129	466.8					meNOG[21]	0VENC@meNOG,12PBX@opiNOG,COG2801@NOG,KOG0017@euNOG	NA|NA|NA	A	multicellular organismal development	7070.TC009401-PA	7.6e-213	699.2					artNOG[6]	039HQ@artNOG,09VST@biNOG,0SP0B@inNOG,0VENC@meNOG,12PBX@opiNOG,COG2801@NOG,KOG0017@euNOG	039HQ|4.2e-109|366.1	L	Reverse transcriptase (RNA-dependent DNA polymerase)
Cluster-54188.22747	1.59187	3.04568	0.000363106	0.0108692	6.37983	5.63659	1.8988	3.14377	2.57471	4.19814	1.90149	4.09458	4.35349	5.55275	7.31621	18.6978	5.78327	3.40115	6.39213	13.3142	13.9612	30.8378	4.49857	15.392	6669.DappuP227386	0	1164.8	MCM5	GO:0000003,GO:0000712,GO:0003674,GO:0003682,GO:0005488,GO:0005575,GO:0005622,GO:0005623,GO:0005634,GO:0005654,GO:0005656,GO:0006139,GO:0006259,GO:0006260,GO:0006261,GO:0006267,GO:0006310,GO:0006323,GO:0006725,GO:0006807,GO:0006996,GO:0007049,GO:0007059,GO:0007126,GO:0007127,GO:0007131,GO:0008150,GO:0008152,GO:0009058,GO:0009059,GO:0009987,GO:0016043,GO:0022402,GO:0022607,GO:0030261,GO:0031974,GO:…	K02209		artNOG[6]	032I7@artNOG,09TZ7@biNOG,0VA8I@meNOG,12RV6@opiNOG,COG1241@NOG,KOG0481@euNOG	NA|NA|NA	L	DNA replication licensing factor mcm5	6669.DappuP227386	0	1318.4	MCM5	GO:0000003,GO:0000712,GO:0003674,GO:0003682,GO:0005488,GO:0005575,GO:0005622,GO:0005623,GO:0005634,GO:0005654,GO:0005656,GO:0006139,GO:0006259,GO:0006260,GO:0006261,GO:0006267,GO:0006310,GO:0006323,GO:0006725,GO:0006807,GO:0006996,GO:0007049,GO:0007059,GO:0007126,GO:0007127,GO:0007131,GO:0008150,GO:0008152,GO:0009058,GO:0009059,GO:0009987,GO:0016043,GO:0022402,GO:0022607,GO:0030261,GO:0031974,GO:…	K02209		artNOG[6]	032I7@artNOG,09TZ7@biNOG,0VA8I@meNOG,12RV6@opiNOG,COG1241@NOG,KOG0481@euNOG	032I7|0.0|1463.4	L	DNA replication licensing factor mcm5
Cluster-41697.0	4.39926	0.281239	0.000365038	0.0108879	0	0	0.316466	0	0	0.161467	0.158457	0	0	0	1.37717	0	1.37697	3.15821	0	0.40346	0	0.565831	10.5619	0	573413.Spirs_3974	2.5e-69	268.1	ADHE	GO:0003674,GO:0003824,GO:0004022,GO:0004025,GO:0004028,GO:0005575,GO:0005622,GO:0005623,GO:0005737,GO:0005829,GO:0006066,GO:0006067,GO:0006091,GO:0006113,GO:0006115,GO:0008150,GO:0008152,GO:0008774,GO:0009058,GO:0009987,GO:0015980,GO:0016020,GO:0016491,GO:0016614,GO:0016616,GO:0016620,GO:0016903,GO:0034308,GO:0034309,GO:0044237,GO:0044281,GO:0044283,GO:0044424,GO:0044444,GO:0044464,GO:0044710,GO:…	K04072,K13954	ACALD,ADHEr,ALCD2x,CHOLD,LCADi	bactNOG[38]	05C0A@bactNOG,1AMCY@spiNOG,COG1012@NOG,COG1454@NOG	NA|NA|NA	C	alcohol dehydrogenase
Cluster-34958.0	4.42552	-0.245729	0.000372562	0.0110201	0	0	0	0	0	0	0.316915	0	0	0	1.37717	0.116861	1.37697	4.3729	0.104789	0.40346	0	0	2.83606	0	5850.PKH_134520	5.1e-64	250.8		GO:0003674,GO:0003824,GO:0004103,GO:0006066,GO:0006576,GO:0006629,GO:0006644,GO:0006650,GO:0006656,GO:0006657,GO:0006793,GO:0006796,GO:0006807,GO:0008150,GO:0008152,GO:0008610,GO:0008654,GO:0009058,GO:0009308,GO:0009987,GO:0016301,GO:0016310,GO:0016740,GO:0016772,GO:0016773,GO:0019637,GO:0034641,GO:0042439,GO:0044106,GO:0044237,GO:0044238,GO:0044249,GO:0044255,GO:0044281,GO:0044283,GO:0044710,GO:…	K00866		euNOG[57]	COG0510@NOG,KOG2686@euNOG	NA|NA|NA	I	choline kinase	7029.ACYPI010072-PA	2.1e-39	125.9		GO:0003674,GO:0003824,GO:0004103,GO:0004305,GO:0006066,GO:0006576,GO:0006629,GO:0006644,GO:0006650,GO:0006656,GO:0006657,GO:0006793,GO:0006796,GO:0006807,GO:0008150,GO:0008152,GO:0008610,GO:0008654,GO:0009058,GO:0009308,GO:0009987,GO:0016301,GO:0016310,GO:0016740,GO:0016772,GO:0016773,GO:0019637,GO:0034641,GO:0042439,GO:0044106,GO:0044237,GO:0044238,GO:0044249,GO:0044255,GO:0044281,GO:0044283,GO:…	K14156		artNOG[6]	035W1@artNOG,09YMM@biNOG,0SSMA@inNOG,0V9JE@meNOG,12TK5@opiNOG,COG0510@NOG,KOG2686@euNOG	035W1|6.6e-45|153.5	I	choline ethanolamine
Cluster-54188.12607	2.42221	1.27979	0.000374435	0.0110624	1.06331	0	0	0.785942	0.286078	0.645867	1.58457	0.77992	1.45116	0.252398	4.73402	1.28547	0.826182	0.485878	3.03888	1.00865	3.36564	1.69749	13.5935	5.74883	7029.ACYPI46168-PA	9.7e-45	186.8					meNOG[21]	0AB9W@biNOG,0J429@euNOG,0VKRV@meNOG,12BST@NOG,13Y6A@opiNOG	NA|NA|NA	S	MULE transposase domain	6669.DappuP311987	2.6e-46	145.6					artNOG[6]	03AEZ@artNOG,0AB9W@biNOG,0J429@euNOG,0VKRV@meNOG,12BST@NOG,13Y6A@opiNOG	03AEZ|3.8e-58|197.0	O	MULE transposase domain
Cluster-54188.33986	2.45628	1.11131	0.000375414	0.0110783	1.06331	0.352287	1.4241	0.654952	0.190719	0	1.42612	0.19498	0	0	7.83264	0.934889	0.688485	1.2147	0.733523	0.40346	5.23544	3.6779	3.81401	7.23239	7425.NV10871-PA	6.1e-55	220.7	HR83	GO:0000981,GO:0001071,GO:0003674,GO:0003700,GO:0003707,GO:0004871,GO:0004872,GO:0004879,GO:0005575,GO:0005622,GO:0005623,GO:0005634,GO:0006139,GO:0006351,GO:0006355,GO:0006357,GO:0006366,GO:0006725,GO:0006807,GO:0007154,GO:0007165,GO:0008150,GO:0008152,GO:0009058,GO:0009059,GO:0009719,GO:0009725,GO:0009755,GO:0009889,GO:0009987,GO:0010033,GO:0010467,GO:0010468,GO:0010556,GO:0014070,GO:0016070,GO:…	K08709		artNOG[6]	03739@artNOG,0A7NG@biNOG,0S73A@hymNOG,0SUA5@inNOG,0VIQW@meNOG,0XRZC@NOG,13S3R@opiNOG,KOG3575@euNOG	NA|NA|NA	T	ZnF_C4	7425.NV10871-PA	1.4e-82	267.2	HR83	GO:0000981,GO:0001071,GO:0003674,GO:0003700,GO:0003707,GO:0004871,GO:0004872,GO:0004879,GO:0005575,GO:0005622,GO:0005623,GO:0005634,GO:0006139,GO:0006351,GO:0006355,GO:0006357,GO:0006366,GO:0006725,GO:0006807,GO:0007154,GO:0007165,GO:0008150,GO:0008152,GO:0009058,GO:0009059,GO:0009719,GO:0009725,GO:0009755,GO:0009889,GO:0009987,GO:0010033,GO:0010467,GO:0010468,GO:0010556,GO:0014070,GO:0016070,GO:…	K08709		artNOG[6]	03739@artNOG,0A7NG@biNOG,0S73A@hymNOG,0SUA5@inNOG,0VIQW@meNOG,0XRZC@NOG,13S3R@opiNOG,KOG3575@euNOG	03739|6.6e-61|206.2	K	ZnF_C4
Cluster-35222.3	3.68573	0.0060776	0.000381715	0.0111849	0	0	0.158233	0	0	0	0.475372	0	0	0.252398	1.20502	0.116861	0.413091	3.76556	0.104789	0.40346	0.997226	0.848746	5.28093	0	216594.MMAR_4911	4.1e-50	203.8	ADHA	GO:0003674,GO:0003824,GO:0004345,GO:0005975,GO:0005996,GO:0006006,GO:0006007,GO:0006082,GO:0006091,GO:0006094,GO:0006096,GO:0006520,GO:0006570,GO:0006629,GO:0006631,GO:0006725,GO:0006807,GO:0008150,GO:0008152,GO:0009056,GO:0009058,GO:0009072,GO:0009987,GO:0016051,GO:0016052,GO:0016491,GO:0016614,GO:0016616,GO:0019318,GO:0019319,GO:0019320,GO:0019752,GO:0032787,GO:0043436,GO:0044237,GO:0044238,GO:…	K13953		bactNOG[38]	00BR1@actNOG,05DQ4@bactNOG,COG1064@NOG	NA|NA|NA	C	alcohol dehydrogenase
Cluster-43774.0	2.29519	0.953297	0.000391348	0.0113605	0.318992	0.880718	0.316466	0.523962	0.190719	0.161467	0.633829	0.58494	2.17675	0.504795	0.688584	1.40233	2.75394	2.06498	3.35325	0.60519	0.498613	7.92163	5.08534	2.4108	7955.ENSDARP00000110119	1.3e-154	552.4					meNOG[21]	0B0BX@biNOG,0KDBJ@euNOG,0WCUR@meNOG,0ZYAK@NOG,14THT@opiNOG	NA|NA|NA	S	Integrase core domain	7070.TC001807-PA	3.5e-88	285.6					artNOG[6]	034GR@artNOG,09XKM@biNOG,0SWM2@inNOG,0V8IG@meNOG,12PBX@opiNOG,COG2801@NOG,KOG0017@euNOG	034GR|2.9e-155|519.0	L	Inherit from opiNOG: to reverse transcriptase
Cluster-54188.4635	1.94137	4.0157	0.00039042	0.0113605	3.8279	5.81274	19.4627	8.51438	4.0051	6.45867	6.02138	4.09458	5.07907	2.01918	29.523	3.15525	51.4986	58.7913	3.66761	12.1038	12.3407	28.1029	42.8342	10.0141	7460.GB14178-PA	3.3e-60	236.5		GO:0000003,GO:0001700,GO:0005575,GO:0005622,GO:0005623,GO:0005737,GO:0006915,GO:0006950,GO:0006974,GO:0006979,GO:0007275,GO:0008150,GO:0008219,GO:0008258,GO:0009653,GO:0009790,GO:0009792,GO:0009966,GO:0009987,GO:0010646,GO:0012501,GO:0016265,GO:0023051,GO:0032006,GO:0032501,GO:0032502,GO:0032504,GO:0033554,GO:0040008,GO:0044424,GO:0044464,GO:0044699,GO:0044707,GO:0044763,GO:0044767,GO:0045926,GO:…			artNOG[6]	038AE@artNOG,09Z1Y@biNOG,0J0CV@euNOG,0SV20@inNOG,0VDPK@meNOG,11V50@NOG,13UEI@opiNOG	NA|NA|NA	S	Inhibits cell growth by regulating the Tor pathway upstream of the Tsc1-Tsc2 complex and downstream of Akt1. Acts as cell death activator during head development	7460.GB14178-PA	1.2e-78	253.4		GO:0000003,GO:0001700,GO:0005575,GO:0005622,GO:0005623,GO:0005737,GO:0006915,GO:0006950,GO:0006974,GO:0006979,GO:0007275,GO:0008150,GO:0008219,GO:0008258,GO:0009653,GO:0009790,GO:0009792,GO:0009966,GO:0009987,GO:0010646,GO:0012501,GO:0016265,GO:0023051,GO:0032006,GO:0032501,GO:0032502,GO:0032504,GO:0033554,GO:0040008,GO:0044424,GO:0044464,GO:0044699,GO:0044707,GO:0044763,GO:0044767,GO:0045926,GO:…			artNOG[6]	038AE@artNOG,09Z1Y@biNOG,0J0CV@euNOG,0SV20@inNOG,0VDPK@meNOG,11V50@NOG,13UEI@opiNOG	038AE|5.3e-70|235.2	S	Inhibits cell growth by regulating the Tor pathway upstream of the Tsc1-Tsc2 complex and downstream of Akt1. Acts as cell death activator during head development
Cluster-37078.0	4.39945	0.986071	0.000393418	0.0113941	0	0	0	0	0	0	0.950744	0	0.725582	0	0.774657	0.467444	2.20315	10.6893	0	0.40346	12.7146	0.377221	4.30298	0	333668.XP_764651.1	1.2e-103	381.7		GO:0005575,GO:0005622,GO:0005623,GO:0005737,GO:0005829,GO:0005840,GO:0015934,GO:0022625,GO:0022626,GO:0030529,GO:0032991,GO:0043226,GO:0043228,GO:0043229,GO:0043232,GO:0044391,GO:0044422,GO:0044424,GO:0044444,GO:0044445,GO:0044446,GO:0044464	K02932		apiNOG[5]	008RW@acoNOG,01IEF@apiNOG,COG0256@NOG,KOG0875@euNOG	NA|NA|NA	J	ribosomal protein	6669.DappuP299917	1.2e-102	333.4	RPL5	GO:0003674,GO:0003676,GO:0003723,GO:0003735,GO:0005198,GO:0005488,GO:0005515,GO:0005575,GO:0005622,GO:0005623,GO:0005737,GO:0005829,GO:0005840,GO:0006412,GO:0008097,GO:0008150,GO:0008152,GO:0009058,GO:0009059,GO:0009987,GO:0010467,GO:0015934,GO:0019538,GO:0019843,GO:0022625,GO:0022626,GO:0030529,GO:0032991,GO:0034645,GO:0043170,GO:0043226,GO:0043228,GO:0043229,GO:0043232,GO:0044237,GO:0044238,GO:…	K02932		artNOG[6]	0338D@artNOG,09VZV@biNOG,0V6YB@meNOG,12PKP@opiNOG,COG0256@NOG,KOG0875@euNOG	0338D|3.9e-130|435.9	J	ribosomal protein L5
Cluster-54188.26704	3.98898	1.60716	0.000395343	0.0114233	0.318992	0	1.4241	0.13099	0.0953595	0.161467	0.158457	0.19498	0	0.504795	0.774657	0.350583	0	3.88703	0.104789	0.40346	0	0.943051	44.6923	0.185446	7165.AGAP002453-PA	6.2e-38	163.3					meNOG[21]	0ARF2@biNOG,0J2WE@euNOG,0W440@meNOG,11YPH@NOG,14E1Z@opiNOG	NA|NA|NA	S	Inherit from euNOG: extracellular matrix structural constituent	7029.ACYPI007347-PA	1.8e-23	74.5					artNOG[6]	038M4@artNOG,0A64V@biNOG,0J0FB@euNOG,0SVEH@inNOG,0VGZK@meNOG,11M7J@NOG,13VSQ@opiNOG	038M4|1.2e-26|94.2	S	cuticular protein
Cluster-35226.0	3.82043	0.628461	0.000396543	0.0114447	0	0	0	0	0	0	1.42612	0	0	0	0.946803	0.350583	2.06545	7.77405	0.209578	0.20173	5.8587	0.18861	5.57432	0.185446	3847.GLYMA02G11540.1	1.4e-54	217.6	RPS16	GO:0005575,GO:0005618,GO:0005622,GO:0005623,GO:0005737,GO:0005829,GO:0005840,GO:0005911,GO:0009506,GO:0009507,GO:0009536,GO:0015935,GO:0016020,GO:0022626,GO:0022627,GO:0030054,GO:0030312,GO:0030529,GO:0032991,GO:0043226,GO:0043227,GO:0043228,GO:0043229,GO:0043231,GO:0043232,GO:0044391,GO:0044422,GO:0044424,GO:0044444,GO:0044445,GO:0044446,GO:0044464,GO:0055044,GO:0071944	K02960		virNOG[6]	1BQY9@strNOG,1E2S2@virNOG,COG0103@NOG,KOG1753@euNOG	NA|NA|NA	J	40s ribosomal protein	7237.FBpp0277797	5.2e-65	208.3	RPS16	GO:0000022,GO:0000226,GO:0000278,GO:0003674,GO:0003735,GO:0005198,GO:0005575,GO:0005622,GO:0005623,GO:0005737,GO:0005829,GO:0005840,GO:0006412,GO:0006996,GO:0007010,GO:0007017,GO:0007049,GO:0007051,GO:0007052,GO:0008150,GO:0008152,GO:0009058,GO:0009059,GO:0009987,GO:0010467,GO:0015935,GO:0016043,GO:0019538,GO:0022402,GO:0022626,GO:0022627,GO:0030529,GO:0032991,GO:0034645,GO:0043170,GO:0043226,GO:…	K02960		artNOG[6]	036JR@artNOG,0A16V@biNOG,0GWU4@dipNOG,0STP9@inNOG,0VC2P@meNOG,13PTX@opiNOG,COG0103@NOG,KOG1753@euNOG	036JR|1.1e-65|220.1	J	Ribosomal protein S16
Cluster-54188.6123	1.79105	2.68475	0.000398844	0.0114846	4.35955	3.69901	1.58233	3.40575	2.19327	5.00547	2.69378	2.53474	0	1.26199	17.2146	10.2838	5.78327	1.09323	12.5747	10.8934	4.73682	18.9553	2.0537	12.054	28377.ENSACAP00000004964	4.2e-54	216.1	DUT	GO:0000003,GO:0000166,GO:0000910,GO:0001889,GO:0003674,GO:0003824,GO:0004170,GO:0005488,GO:0005575,GO:0005622,GO:0005623,GO:0005634,GO:0005654,GO:0005737,GO:0005739,GO:0005829,GO:0006139,GO:0006206,GO:0006213,GO:0006220,GO:0006221,GO:0006226,GO:0006244,GO:0006259,GO:0006260,GO:0006461,GO:0006725,GO:0006753,GO:0006793,GO:0006796,GO:0006807,GO:0006914,GO:0006915,GO:0007049,GO:0007275,GO:0008150,GO:…	K01520		meNOG[21]	09VYD@biNOG,0DH73@chorNOG,0V6WT@meNOG,13SGX@opiNOG,1CRX7@veNOG,COG0756@NOG,KOG3370@euNOG	NA|NA|NA	F	Deoxyuridine triphosphatase	7244.FBpp0224872	8.7e-192	619		GO:0003674,GO:0003824,GO:0004170,GO:0008150,GO:0008152,GO:0016462,GO:0016787,GO:0016817,GO:0016818,GO:0047429	K01520		artNOG[6]	0377J@artNOG,09VYD@biNOG,0GXW4@dipNOG,0HXM7@droNOG,0SU4U@inNOG,0V6WT@meNOG,13SGX@opiNOG,COG0756@NOG,KOG3370@euNOG	0377J|9.5e-83|276.5	F	deoxyuridine 5'-triphosphate nucleotidohydrolase
Cluster-35968.2	3.38406	1.35157	0.000399978	0.0114907	0	0	0.791165	0	0.0953595	0	2.05995	0	0	0.757193	4.56187	0.233722	4.81939	10.9323	0.523945	0.20173	4.23821	0.848746	14.2781	0.370892	944559.HMPREF9413_5777	4e-34	151.8			K01183		bactNOG[38]	0662T@bactNOG,COG3325@NOG	NA|NA|NA	G	chitinase	7222.FBpp0154435	8.2e-23	71.4		GO:0003674,GO:0003824,GO:0004553,GO:0004568,GO:0008150,GO:0008152,GO:0016787,GO:0016798	K01183		artNOG[6]	033ZB@artNOG,09V3C@biNOG,0GX0D@dipNOG,0HSX1@droNOG,0SQNE@inNOG,0VCM7@meNOG,13MMB@opiNOG,COG3325@NOG,KOG2806@euNOG	033ZB|2.9e-28|98.9	G	chitinase
Cluster-511.1	3.66093	0.507333	0.000403081	0.0115373	0	0	0.316466	0	0	0	1.1092	0	0	0	1.46324	0	1.79006	6.07348	0.209578	1.41211	1.74515	0.18861	7.82361	0.185446	5811.TGME49_023050	8.1e-43	178.3		GO:0005575,GO:0005622,GO:0005623,GO:0005737,GO:0005829,GO:0005840,GO:0015935,GO:0022626,GO:0022627,GO:0030529,GO:0032991,GO:0043226,GO:0043228,GO:0043229,GO:0043232,GO:0044391,GO:0044422,GO:0044424,GO:0044444,GO:0044445,GO:0044446,GO:0044464	K02969		apiNOG[5]	01IYG@apiNOG,0F8AR@cocNOG,COG0051@NOG,KOG0900@euNOG	NA|NA|NA	J	ribosomal protein S20	6945.ISCW010752-PA	4e-53	169.2	RPS20	GO:0003674,GO:0003735,GO:0005198,GO:0005575,GO:0005622,GO:0005623,GO:0005737,GO:0005829,GO:0005840,GO:0006412,GO:0008150,GO:0008152,GO:0009058,GO:0009059,GO:0009987,GO:0010467,GO:0015935,GO:0019538,GO:0022626,GO:0022627,GO:0030529,GO:0032991,GO:0034645,GO:0043170,GO:0043226,GO:0043228,GO:0043229,GO:0043232,GO:0044237,GO:0044238,GO:0044249,GO:0044260,GO:0044267,GO:0044391,GO:0044422,GO:0044424,GO:…	K02969		artNOG[6]	037ES@artNOG,0A7RN@biNOG,0VIES@meNOG,13SUF@opiNOG,COG0051@NOG,KOG0900@euNOG	037ES|2.6e-54|182.6	J	Ribosomal protein S20
Cluster-59477.0	2.59298	1.79011	0.000416555	0.0117639	0.212661	0	2.84819	0.13099	0.286078	2.9064	0.475372	0.77992	0	1.00959	1.37717	2.33722	4.81939	10.4464	0.838312	2.42076	0.997226	10.9394	19.2656	0.741784	7425.NV15735-PA	1.8e-28	131		GO:0003674,GO:0005488,GO:0005496,GO:0006810,GO:0006869,GO:0007275,GO:0007399,GO:0008150,GO:0008289,GO:0009987,GO:0010876,GO:0015850,GO:0015918,GO:0022008,GO:0030154,GO:0032501,GO:0032502,GO:0032934,GO:0033036,GO:0036094,GO:0043178,GO:0044699,GO:0044707,GO:0044763,GO:0044765,GO:0048731,GO:0048856,GO:0048869,GO:0051179,GO:0051234,GO:0071702,GO:0097159	K13443		artNOG[6]	03905@artNOG,0AAM4@biNOG,0S91D@hymNOG,0SVY6@inNOG,0VMMY@meNOG,11Q8S@NOG,1489I@opiNOG,KOG4063@euNOG	NA|NA|NA	S	ML domain	7425.NV15735-PA	2.4e-41	131		GO:0003674,GO:0005488,GO:0005496,GO:0006810,GO:0006869,GO:0007275,GO:0007399,GO:0008150,GO:0008289,GO:0009987,GO:0010876,GO:0015850,GO:0015918,GO:0022008,GO:0030154,GO:0032501,GO:0032502,GO:0032934,GO:0033036,GO:0036094,GO:0043178,GO:0044699,GO:0044707,GO:0044763,GO:0044765,GO:0048731,GO:0048856,GO:0048869,GO:0051179,GO:0051234,GO:0071702,GO:0097159	K13443		artNOG[6]	03905@artNOG,0AAM4@biNOG,0S91D@hymNOG,0SVY6@inNOG,0VMMY@meNOG,11Q8S@NOG,1489I@opiNOG,KOG4063@euNOG	03905|4.9e-37|127.1	S	ML domain
Cluster-42232.0	3.52728	1.24778	0.000433278	0.0120541	0	0	0.158233	0	0	0	2.69378	0.19498	0	0	1.46324	0.350583	3.58012	10.3249	0.314367	2.0173	11.8421	0.377221	7.82361	0.185446	5811.TGME49_084560	6.1e-65	252.7		GO:0003674,GO:0003676,GO:0003723,GO:0005488,GO:0005575,GO:0005622,GO:0005623,GO:0005737,GO:0005840,GO:0015934,GO:0030529,GO:0032991,GO:0043226,GO:0043228,GO:0043229,GO:0043232,GO:0044391,GO:0044422,GO:0044424,GO:0044444,GO:0044446,GO:0044464,GO:0097159,GO:1901363	K02940		apiNOG[5]	01INV@apiNOG,COG0097@NOG,KOG3255@euNOG	NA|NA|NA	J	ribosomal protein	7165.AGAP009508-PA	2.2e-64	207.5	RPL9	GO:0000022,GO:0000226,GO:0000278,GO:0003674,GO:0003735,GO:0005198,GO:0005575,GO:0005622,GO:0005623,GO:0005737,GO:0005829,GO:0005840,GO:0006412,GO:0006996,GO:0007010,GO:0007017,GO:0007049,GO:0007051,GO:0007052,GO:0007098,GO:0008150,GO:0008152,GO:0009058,GO:0009059,GO:0009987,GO:0010467,GO:0015934,GO:0016043,GO:0019538,GO:0022402,GO:0022625,GO:0022626,GO:0030529,GO:0031023,GO:0032991,GO:0034645,GO:…	K02940		artNOG[6]	0329X@artNOG,09ZYF@biNOG,0SP81@inNOG,0VAV7@meNOG,12P22@opiNOG,COG0097@NOG,KOG3255@euNOG	0329X|1.5e-66|224.8	J	ribosomal protein
Cluster-54188.21114	3.14544	4.19716	0.000433332	0.0120541	2.02028	1.93758	2.3735	1.44089	2.00255	1.4532	19.3318	1.9498	2.90233	1.00959	13.8578	2.33722	285.17	2.7938	3.24846	3.22768	5.36009	2.35763	3.61842	2.4108	7029.ACYPI004063-PA	6.7e-49	199.1					artNOG[6]	033Q0@artNOG,0A4I5@biNOG,0IINJ@euNOG,0SSTH@inNOG,0VFDC@meNOG,10JEQ@NOG,13NF6@opiNOG	NA|NA|NA			7029.ACYPI004063-PA	3.5e-63	203.1					artNOG[6]	033Q0@artNOG,0A4I5@biNOG,0IINJ@euNOG,0SSTH@inNOG,0VFDC@meNOG,10JEQ@NOG,13NF6@opiNOG	033Q0|2.2e-55|188.3	S	NA
Cluster-43361.0	3.75752	0.795205	0.000440698	0.0121151	0	0	0.158233	0	0	0	1.58457	0	0	0	1.03288	0.233722	1.10158	5.10172	0.209578	0.60519	11.5928	0.0943051	6.65006	0.185446	353152.XP_627241.1	1.8e-35	154.1			K02915		apiNOG[5]	01J7C@apiNOG,0F8VD@cocNOG,0FH3J@cryNOG,COG2174@NOG,KOG1790@euNOG	NA|NA|NA	J	Ribosomal protein L34e	7227.FBpp0081527	8.2e-36	114	RPL34	GO:0003674,GO:0003735,GO:0005198,GO:0005488,GO:0005515,GO:0005575,GO:0005622,GO:0005623,GO:0005737,GO:0005829,GO:0005840,GO:0006412,GO:0008092,GO:0008150,GO:0008152,GO:0009058,GO:0009059,GO:0009987,GO:0010467,GO:0015934,GO:0017022,GO:0019538,GO:0022625,GO:0022626,GO:0030529,GO:0032991,GO:0034645,GO:0043170,GO:0043226,GO:0043228,GO:0043229,GO:0043232,GO:0044237,GO:0044238,GO:0044249,GO:0044260,GO:…	K02915		artNOG[6]	037VJ@artNOG,0A7UA@biNOG,0GYGA@dipNOG,0I0FT@droNOG,0SUDG@inNOG,0VINW@meNOG,13SK1@opiNOG,COG2174@NOG,KOG1790@euNOG	037VJ|1.4e-38|131.6	J	ribosomal protein
Cluster-54188.29328	2.1852	4.85346	0.000438718	0.0121151	13.7166	4.40359	1.58233	20.5655	4.29118	5.16694	29.79	5.45944	15.9628	2.27158	93.2171	19.1652	117.318	4.98025	34.1612	11.2969	70.0551	5.84692	51.7336	61.1972	7070.TC002883-PA	6.1e-114	415.6					meNOG[21]	0AE66@biNOG,0VRDU@meNOG,0XQQV@NOG,14VRP@opiNOG,KOG1052@euNOG	NA|NA|NA	E, P, T	Inherit from KOG: glutamate receptor	121225.PHUM536820-PA	9.7e-134	433.8			K05202		artNOG[6]	033W0@artNOG,09UD2@biNOG,0SQJG@inNOG,0V5CD@meNOG,0XPSH@NOG,12SMD@opiNOG,KOG1054@euNOG	033W0|2.4e-131|439.5	E, P, T	glutamate receptor, ionotropic kainate
Cluster-54188.30881	1.73102	5.78214	0.000441208	0.0121151	35.7271	28.7114	25.6338	34.1885	10.9663	30.3558	41.1989	18.1331	16.6884	11.3579	73.1621	30.1502	54.3903	77.4976	34.0564	39.9426	42.3821	212.847	225.907	50.9976	121225.PHUM344210-PA	1.5e-39	167.2	MHC2		K10352		artNOG[6]	034DG@artNOG,09T3R@biNOG,0SR25@inNOG,0V42H@meNOG,12P08@opiNOG,COG5022@NOG,KOG0161@euNOG	NA|NA|NA	Z	Myosin heavy chain	121225.PHUM344210-PA	4e-47	148.3	MHC2		K10352		artNOG[6]	034DG@artNOG,09T3R@biNOG,0SR25@inNOG,0V42H@meNOG,12P08@opiNOG,COG5022@NOG,KOG0161@euNOG	034DG|4.3e-46|156.6	Z	Myosin heavy chain
Cluster-54188.3930	3.96128	-0.0410106	0.000440655	0.0121151	0	0	0	0	0	0	0.633829	0	0	0	0.172146	0	0.688485	2.30792	0.104789	0.80692	2.11911	0.282915	5.9655	0.370892	5811.TGME49_012290	4.7e-37	159.5			K02966		apiNOG[5]	01IXJ@apiNOG,0F816@cocNOG,COG2238@NOG,KOG3411@euNOG	NA|NA|NA	J	40S ribosomal protein s19	12957.ACEP_00001340-PA	2.9e-40	128	RPS19A	GO:0003674,GO:0003735,GO:0005198,GO:0005575,GO:0005622,GO:0005623,GO:0005737,GO:0005829,GO:0005840,GO:0006412,GO:0008150,GO:0008152,GO:0009058,GO:0009059,GO:0009987,GO:0010467,GO:0015935,GO:0019538,GO:0022626,GO:0022627,GO:0030529,GO:0032991,GO:0034645,GO:0043170,GO:0043226,GO:0043228,GO:0043229,GO:0043232,GO:0044237,GO:0044238,GO:0044249,GO:0044260,GO:0044267,GO:0044391,GO:0044422,GO:0044424,GO:…	K02966		artNOG[6]	0370K@artNOG,0A04B@biNOG,0STXN@inNOG,0VB0J@meNOG,13RNY@opiNOG,COG2238@NOG,KOG3411@euNOG	0370K|1.7e-43|149.1	J	ribosomal protein
Cluster-47607.1	4.76823	2.26674	0.000447373	0.0121566	0	0	1.10763	0	0	0.161467	0.950744	0	0	0.757193	0	0.233722	10.1896	4.0085	0.733523	0	0.124653	0	70.4124	0.92723	34740.HMEL002002-PA	5.7e-12	76.6					artNOG[6]	0394P@artNOG,0AA0B@biNOG,0J4W4@euNOG,0SW0Z@inNOG,0TH6Y@lepNOG,0VKY2@meNOG,125Q2@NOG,13XUV@opiNOG	NA|NA|NA			7222.FBpp0150376	1.5e-24	77.1					artNOG[6]	0394P@artNOG,0AA0B@biNOG,0GYES@dipNOG,0HY30@droNOG,0J4W4@euNOG,0SW0Z@inNOG,0VKY2@meNOG,125Q2@NOG,13XUV@opiNOG	0394P|1e-29|103.8	S	NA
Cluster-54188.12976	4.33062	6.52466	0.000451016	0.0122242	11.4837	5.98888	5.22169	3.40575	27.3682	26.1576	2.69378	4.09458	0	0	5.25045	5.49247	21.8938	0.364409	4.29635	3.63114	2.24376	1698.06	4.30298	2.4108	13037.EHJ78987	1.2e-53	215.3		GO:0005575,GO:0005576,GO:0005615,GO:0044421			artNOG[6]	037B8@artNOG,0A8ZU@biNOG,0IX3T@euNOG,0STVI@inNOG,0TGUK@lepNOG,0VJWA@meNOG,11QHV@NOG,13SDU@opiNOG	NA|NA|NA	S	Haemolymph juvenile hormone binding protein (JHBP)	13037.EHJ78987	1.5e-69	223.9		GO:0005575,GO:0005576,GO:0005615,GO:0044421			artNOG[6]	037B8@artNOG,0A8ZU@biNOG,0IX3T@euNOG,0STVI@inNOG,0TGUK@lepNOG,0VJWA@meNOG,11QHV@NOG,13SDU@opiNOG	037B8|6.7e-87|290.9	S	Haemolymph juvenile hormone binding protein (JHBP)
Cluster-37364.0	3.22288	-0.324051	0.000458788	0.0123687	0	0	0.158233	0	0	0	0.475372	0.19498	0	0	1.20502	0.116861	0.826182	0.971756	0.104789	0.60519	2.11911	0.18861	2.93385	0.185446	3694.POPTR_0001s31470.1	7.6e-102	375.9		GO:0003674,GO:0003824,GO:0005575,GO:0005576,GO:0006725,GO:0008150,GO:0008152,GO:0009058,GO:0009698,GO:0009699,GO:0009808,GO:0009809,GO:0009987,GO:0016491,GO:0016614,GO:0016616,GO:0019438,GO:0019748,GO:0044237,GO:0044249,GO:0044550,GO:0044710,GO:0044711,GO:0045551,GO:0048046,GO:0055114,GO:0071704,GO:1901360,GO:1901362,GO:1901576	K00083		virNOG[6]	1BDDG@strNOG,1DRAS@virNOG,COG1064@NOG,KOG0023@euNOG	NA|NA|NA	Q	Cinnamyl alcohol dehydrogenase	7460.GB18719-PA	4.5e-24	74.4					artNOG[6]	032GG@artNOG,09V8K@biNOG,0S6JF@hymNOG,0SPDA@inNOG,0V683@meNOG,12NS6@opiNOG,COG1063@NOG,KOG0024@euNOG	032GG|1.8e-33|116.0	Q	Inherit from biNOG: Sorbitol dehydrogenase
Cluster-53445.1	2.4397	1.27863	0.000459275	0.0123687	2.02028	0.352287	0.632932	0.785942	0.476797	0.161467	0.633829	0.58494	0	0.504795	8.26301	0.350583	0.826182	0.12147	2.41015	0.40346	14.4598	4.24373	3.12944	1.85446	400682.PAC_15710276	1.3e-24	119.8					meNOG[21]	0JNEH@euNOG,0VP6P@meNOG,0Y15I@NOG,13ZR9@opiNOG	NA|NA|NA			7029.ACYPI27998-PA	3.3e-26	81.4					artNOG[6]	036XD@artNOG,0AQ45@biNOG,0JN97@euNOG,0STEH@inNOG,0W2WP@meNOG,0ZW89@NOG,13NFT@opiNOG	036XD|5.1e-47|160.9	S	MULE transposase domain
Cluster-53963.0	2.1485	1.07034	0.000458737	0.0123687	0.637983	0.880718	0.316466	0.654952	0.286078	0.968801	0	0.9749	0.725582	1.26199	6.28333	1.05175	0.413091	1.45763	2.30536	1.61384	9.47365	1.03736	2.44488	3.33803	7070.TC011803-PA	3.3e-26	125.2		GO:0002164,GO:0007275,GO:0007507,GO:0007508,GO:0008150,GO:0009791,GO:0032501,GO:0032502,GO:0044699,GO:0044707,GO:0044767,GO:0048513,GO:0048569,GO:0048731,GO:0048856,GO:0072358,GO:0072359	K17725		artNOG[6]	03HZM@artNOG,0B65Q@biNOG,0IT9X@euNOG,0T4C3@inNOG,0WIVF@meNOG,11GGX@NOG,13FSW@opiNOG	NA|NA|NA			7070.TC011803-PA	1.4e-33	106.3		GO:0002164,GO:0007275,GO:0007507,GO:0007508,GO:0008150,GO:0009791,GO:0032501,GO:0032502,GO:0044699,GO:0044707,GO:0044767,GO:0048513,GO:0048569,GO:0048731,GO:0048856,GO:0072358,GO:0072359	K17725		artNOG[6]	03HZM@artNOG,0B65Q@biNOG,0IT9X@euNOG,0T4C3@inNOG,0WIVF@meNOG,11GGX@NOG,13FSW@opiNOG	03HZM|1.9e-62|212.1	S	NA
Cluster-54188.30877	5.48564	5.89337	0.000458133	0.0123687	1.27597	0	12.5004	0.785942	0.762876	4.68254	0	1.55984	3.62791	0.504795	0.086073	0.116861	0.413091	867.05	0.628734	0	0	1.32027	286.54	0.370892	7070.TC013826-PA	7.3e-36	155.6					artNOG[6]	03C0D@artNOG,0AMR7@biNOG,0JNRZ@euNOG,0SYQM@inNOG,0VZJA@meNOG,0ZM6M@NOG,14D5M@opiNOG	NA|NA|NA	S	Inherit from biNOG: Insect cuticle protein	7091.BGIBMGA000252-TA	4.7e-56	181.4		GO:0003674,GO:0005198,GO:0005214,GO:0008010,GO:0042302			artNOG[6]	038EX@artNOG,0A9YB@biNOG,0J0VI@euNOG,0SVB0@inNOG,0VKVZ@meNOG,0YSFI@NOG,13UJ3@opiNOG	038EX|1.8e-48|165.1	S	Cuticular protein
Cluster-56340.0	1.56265	2.66087	0.000465367	0.0125193	4.04056	2.99444	2.05703	3.79872	3.43294	4.844	2.69378	2.9247	0.725582	2.27158	8.34908	7.94655	4.2686	2.91527	8.48791	9.27958	11.8421	13.6742	1.36913	22.6244	7159.AAEL012669-PA	1.8e-122	444.9		GO:0000226,GO:0000228,GO:0000278,GO:0003674,GO:0003824,GO:0003887,GO:0005575,GO:0005622,GO:0005623,GO:0005634,GO:0005657,GO:0005694,GO:0005856,GO:0005875,GO:0006139,GO:0006259,GO:0006260,GO:0006725,GO:0006807,GO:0006950,GO:0006974,GO:0006996,GO:0007010,GO:0007017,GO:0007049,GO:0007051,GO:0007052,GO:0008150,GO:0008152,GO:0009058,GO:0009059,GO:0009987,GO:0015630,GO:0016043,GO:0016740,GO:0016772,GO:…	K02328		artNOG[6]	0354Y@artNOG,09YWQ@biNOG,0GVU7@dipNOG,0SRNN@inNOG,0V9UF@meNOG,12NKU@opiNOG,COG1311@NOG,KOG2732@euNOG	NA|NA|NA	L	DNA polymerase delta small subunit	7159.AAEL012669-PA	3.1e-150	491.5		GO:0000226,GO:0000228,GO:0000278,GO:0003674,GO:0003824,GO:0003887,GO:0005575,GO:0005622,GO:0005623,GO:0005634,GO:0005657,GO:0005694,GO:0005856,GO:0005875,GO:0006139,GO:0006259,GO:0006260,GO:0006725,GO:0006807,GO:0006950,GO:0006974,GO:0006996,GO:0007010,GO:0007017,GO:0007049,GO:0007051,GO:0007052,GO:0008150,GO:0008152,GO:0009058,GO:0009059,GO:0009987,GO:0015630,GO:0016043,GO:0016740,GO:0016772,GO:…	K02328		artNOG[6]	0354Y@artNOG,09YWQ@biNOG,0GVU7@dipNOG,0SRNN@inNOG,0V9UF@meNOG,12NKU@opiNOG,COG1311@NOG,KOG2732@euNOG	0354Y|2.1e-183|610.1	L	DNA polymerase delta small
Cluster-54188.38414	3.66734	4.00879	0.000466792	0.0125306	0.531653	1.233	8.38635	4.0607	4.38654	0.968801	0.316915	0.77992	0.725582	1.26199	0.430365	3.97328	0.275394	2.42939	2.30536	2.0173	0.37396	277.54	1.76031	1.29812	121225.PHUM478270-PA	3.5e-19	99.8					artNOG[6]	038TI@artNOG,0ABE1@biNOG,0J3E9@euNOG,0SVMR@inNOG,0VNEY@meNOG,0Y7NC@NOG,13YBI@opiNOG	NA|NA|NA			121225.PHUM478270-PA	1.1e-30	96.1					artNOG[6]	038TI@artNOG,0ABE1@biNOG,0J3E9@euNOG,0SVMR@inNOG,0VNEY@meNOG,0Y7NC@NOG,13YBI@opiNOG	038TI|3.6e-39|133.9	S	NA
Cluster-36036.0	4.03483	-0.838095	0.000469742	0.0125424	0	0	0	0	0	0	0.158457	0	0	0	0.344292	0.233722	0.413091	1.94351	0	0.20173	1.37119	0	0.782361	0	7237.FBpp0274560	2.1e-41	173.7		GO:0000375,GO:0000377,GO:0000398,GO:0005575,GO:0005622,GO:0005623,GO:0005634,GO:0005681,GO:0006139,GO:0006396,GO:0006397,GO:0006725,GO:0006807,GO:0008150,GO:0008152,GO:0008380,GO:0009987,GO:0010467,GO:0016070,GO:0016071,GO:0030529,GO:0030532,GO:0032991,GO:0034641,GO:0043170,GO:0043226,GO:0043227,GO:0043229,GO:0043231,GO:0044237,GO:0044238,GO:0044260,GO:0044422,GO:0044424,GO:0044428,GO:0044446,GO:…	K11087		artNOG[6]	037IR@artNOG,0A7RH@biNOG,0GYQ9@dipNOG,0I0YF@droNOG,0SUGM@inNOG,0VIJW@meNOG,13U99@opiNOG,COG1958@NOG,KOG3428@euNOG	NA|NA|NA	A	Sm	7237.FBpp0274560	1.6e-54	174.1		GO:0000375,GO:0000377,GO:0000398,GO:0005575,GO:0005622,GO:0005623,GO:0005634,GO:0005681,GO:0006139,GO:0006396,GO:0006397,GO:0006725,GO:0006807,GO:0008150,GO:0008152,GO:0008380,GO:0009987,GO:0010467,GO:0016070,GO:0016071,GO:0030529,GO:0030532,GO:0032991,GO:0034641,GO:0043170,GO:0043226,GO:0043227,GO:0043229,GO:0043231,GO:0044237,GO:0044238,GO:0044260,GO:0044422,GO:0044424,GO:0044428,GO:0044446,GO:…	K11087		artNOG[6]	037IR@artNOG,0A7RH@biNOG,0GYQ9@dipNOG,0I0YF@droNOG,0SUGM@inNOG,0VIJW@meNOG,13U99@opiNOG,COG1958@NOG,KOG3428@euNOG	037IR|8.6e-56|187.1	A	Small nuclear ribonucleoprotein
Cluster-54188.16140	2.78146	0.890214	0.000468618	0.0125424	0.212661	0.704574	0	1.04792	0.190719	0	0.633829	0.38996	0	0.504795	0.602511	2.1035	10.465	0.728817	10.0597	1.41211	0.498613	0.282915	0.293385	0.92723	34740.HMEL008925-PA	2.1e-38	164.5		GO:0003674,GO:0005215,GO:0005216,GO:0005261,GO:0005272,GO:0005575,GO:0006810,GO:0006811,GO:0006812,GO:0006814,GO:0008150,GO:0008324,GO:0009987,GO:0015075,GO:0015077,GO:0015081,GO:0015267,GO:0015276,GO:0015280,GO:0015672,GO:0016020,GO:0016021,GO:0022803,GO:0022834,GO:0022836,GO:0022838,GO:0022839,GO:0022857,GO:0022890,GO:0022891,GO:0022892,GO:0030001,GO:0031224,GO:0034220,GO:0035725,GO:0044425,GO:…	K03440		artNOG[6]	0362R@artNOG,0APQD@biNOG,0SSW0@inNOG,0TFBP@lepNOG,0W21J@meNOG,0ZNFK@NOG,13IAK@opiNOG,KOG4294@euNOG	NA|NA|NA	P, T	Amiloride-sensitive sodium channel	7237.FBpp0281544	4.3e-43	137.1		GO:0003008,GO:0003674,GO:0005215,GO:0005216,GO:0005261,GO:0005272,GO:0005575,GO:0005623,GO:0006810,GO:0006811,GO:0006812,GO:0006814,GO:0007600,GO:0008150,GO:0008324,GO:0009987,GO:0015075,GO:0015077,GO:0015081,GO:0015267,GO:0015276,GO:0015280,GO:0015672,GO:0016020,GO:0016021,GO:0022803,GO:0022834,GO:0022836,GO:0022838,GO:0022839,GO:0022857,GO:0022890,GO:0022891,GO:0022892,GO:0030001,GO:0030424,GO:…	K03440		artNOG[6]	03ADX@artNOG,0AN44@biNOG,0H26H@dipNOG,0HZKJ@droNOG,0SX0T@inNOG,0VN6C@meNOG,0ZNFK@NOG,1458G@opiNOG,KOG4294@euNOG	03ADX|1.3e-58|199.0	P, T	Amiloride-sensitive sodium channel
Cluster-54188.6466	1.62287	3.56218	0.00046898	0.0125424	4.99753	3.52287	3.00643	5.89457	6.38908	10.1724	4.91218	6.04438	3.62791	7.57193	16.4399	5.14189	7.02254	5.70907	7.75438	6.45536	31.5373	37.9107	26.4047	29.6714	7425.NV15494-PA	2.9e-209	733.4		GO:0003674,GO:0005083,GO:0005085,GO:0005086,GO:0007275,GO:0007399,GO:0008150,GO:0009987,GO:0019222,GO:0022008,GO:0030154,GO:0030182,GO:0030234,GO:0030695,GO:0032501,GO:0032502,GO:0044699,GO:0044707,GO:0044763,GO:0048699,GO:0048731,GO:0048856,GO:0048869,GO:0050789,GO:0050790,GO:0060589,GO:0065007,GO:0065009	K12494		artNOG[6]	033AW@artNOG,09W1G@biNOG,0S5IM@hymNOG,0SQ3M@inNOG,0V6ZS@meNOG,12PMY@opiNOG,COG5307@NOG,KOG0932@euNOG	NA|NA|NA	U	Sec7 domain	7159.AAEL004236-PA	0	1382.3		GO:0003674,GO:0005083,GO:0005085,GO:0005086,GO:0007275,GO:0007399,GO:0008150,GO:0009987,GO:0019222,GO:0022008,GO:0030154,GO:0030182,GO:0030234,GO:0030695,GO:0032501,GO:0032502,GO:0044699,GO:0044707,GO:0044763,GO:0048699,GO:0048731,GO:0048856,GO:0048869,GO:0050789,GO:0050790,GO:0060589,GO:0065007,GO:0065009	K12494		artNOG[6]	033AW@artNOG,09W1G@biNOG,0GW37@dipNOG,0SQ3M@inNOG,0V6ZS@meNOG,12PMY@opiNOG,COG5307@NOG,KOG0932@euNOG	033AW|1.9e-298|993.6	U	arf6 guanine nucleotide exchange factor
Cluster-40937.0	4.10759	2.97374	0.000474184	0.0126042	0	0	0.632932	0	0	0	7.13058	0.19498	0	0	5.4226	5.25875	6.74715	15.3052	0.523945	1.61384	94.2379	0.377221	13.1045	0.185446	423536.XP_002787417.1	5.5e-150	535.8	GAPDH	GO:0000003,GO:0000226,GO:0000740,GO:0002119,GO:0002164,GO:0003006,GO:0003674,GO:0003824,GO:0004365,GO:0005488,GO:0005515,GO:0005575,GO:0005622,GO:0005623,GO:0005634,GO:0005737,GO:0005829,GO:0005856,GO:0005975,GO:0005996,GO:0006006,GO:0006007,GO:0006091,GO:0006094,GO:0006096,GO:0006464,GO:0006915,GO:0006944,GO:0006996,GO:0007010,GO:0007017,GO:0007275,GO:0007548,GO:0007568,GO:0008017,GO:0008092,GO:…	K00134		euNOG[57]	COG0057@NOG,KOG0657@euNOG	NA|NA|NA	G	glyceraldehyde3phosphate dehydrogenase	43151.ADAR001859-PA	3.1e-155	506.7	GAPDH2	GO:0003674,GO:0003824,GO:0004365,GO:0005575,GO:0005622,GO:0005623,GO:0005737,GO:0005811,GO:0005856,GO:0005875,GO:0005975,GO:0005996,GO:0006006,GO:0006007,GO:0006091,GO:0006096,GO:0008150,GO:0008152,GO:0009056,GO:0009987,GO:0015630,GO:0016052,GO:0016491,GO:0016620,GO:0016903,GO:0019318,GO:0019320,GO:0030016,GO:0030017,GO:0030018,GO:0031430,GO:0031672,GO:0031674,GO:0032991,GO:0043226,GO:0043228,GO:…	K00134		artNOG[6]	035ZK@artNOG,09WMQ@biNOG,0SSQ4@inNOG,0V7KE@meNOG,12QVQ@opiNOG,COG0057@NOG,KOG0657@euNOG	035ZK|7.2e-168|557.9	G	Glyceraldehyde-3-phosphate dehydrogenase
Cluster-54188.20366	4.54731	4.25273	0.000475045	0.0126042	0	0.352287	9.17752	0.261981	0.667516	2.422	0	1.16988	0	1.00959	0.086073	0.233722	0.137697	66.2009	0.419156	0.40346	0.249307	139.949	151.485	0.185446	121225.PHUM600940-PA	4.7e-55	219.5		GO:0003674,GO:0005488,GO:0008061,GO:0097367			artNOG[6]	03817@artNOG,0A7RF@biNOG,0IZ2X@euNOG,0SUXF@inNOG,0VIJU@meNOG,11KS1@NOG,13U23@opiNOG	NA|NA|NA	S	Chitin binding Peritrophin-A domain	121225.PHUM600940-PA	6.7e-73	234.6		GO:0003674,GO:0005488,GO:0008061,GO:0097367			artNOG[6]	03817@artNOG,0A7RF@biNOG,0IZ2X@euNOG,0SUXF@inNOG,0VIJU@meNOG,11KS1@NOG,13U23@opiNOG	03817|7.3e-75|252.4	S	Chitin binding Peritrophin-A domain
Cluster-54188.28875	4.75226	5.20773	0.000475231	0.0126042	1.48863	0.352287	0	0.261981	8.96379	3.71374	0.158457	0.19498	0.725582	10.0959	0.172146	1.51919	0	0.485878	2.30536	1.81557	4.86148	689.936	3.03165	2.03991	12957.ACEP_00001174-PA	1.8e-09	67.4					artNOG[6]	0387Q@artNOG,0A985@biNOG,0JDIF@euNOG,0SX86@inNOG,0VJJ1@meNOG,11VJY@NOG,13V21@opiNOG	NA|NA|NA	S	cuticle protein
Cluster-54188.4148	4.38456	0.467346	0.000474338	0.0126042	0	0	0	0	0	0	0.792287	0	0	0	0.946803	0	4.6817	9.35316	0	0	1.12188	0.471526	4.0096	0.185446	423536.XP_002773533.1	6.6e-91	338.6		GO:0000003,GO:0002119,GO:0002164,GO:0006915,GO:0007275,GO:0008150,GO:0008219,GO:0009790,GO:0009791,GO:0009792,GO:0009987,GO:0012501,GO:0016265,GO:0032501,GO:0032502,GO:0040007,GO:0044699,GO:0044707,GO:0044763,GO:0044767,GO:0048856	K08770		euNOG[57]	COG5272@NOG,KOG0001@euNOG	NA|NA|NA	O	ubiquitin	7165.AGAP001971-PA	0	3816.7		GO:0005575,GO:0005622,GO:0005623,GO:0005856,GO:0005875,GO:0006810,GO:0006897,GO:0006909,GO:0008150,GO:0009987,GO:0015630,GO:0016192,GO:0032991,GO:0043226,GO:0043228,GO:0043229,GO:0043232,GO:0043234,GO:0044422,GO:0044424,GO:0044430,GO:0044446,GO:0044464,GO:0044699,GO:0044765,GO:0051179,GO:0051234	K08770		artNOG[6]	032W7@artNOG,09XHH@biNOG,0GUB4@dipNOG,0SR8C@inNOG,0V8FJ@meNOG,12PSF@opiNOG,COG5272@NOG,KOG0001@euNOG	032W7|2.5e-121|405.7	O	K08770 ubiquitin C
Cluster-61603.0	3.85664	1.43756	0.000476097	0.0126042	0.106331	0	0	0	0	0	2.53532	0.19498	0	0	1.46324	1.05175	1.37697	9.9605	0.209578	0	14.8337	0.565831	15.1582	0.370892	423536.XP_002769858.1	1.7e-75	288.1	RPS0	GO:0000003,GO:0000022,GO:0000028,GO:0000226,GO:0000278,GO:0000447,GO:0000460,GO:0000461,GO:0000462,GO:0000466,GO:0000469,GO:0000478,GO:0000479,GO:0002119,GO:0002164,GO:0002181,GO:0003006,GO:0003674,GO:0003735,GO:0005198,GO:0005488,GO:0005515,GO:0005575,GO:0005622,GO:0005623,GO:0005634,GO:0005737,GO:0005829,GO:0005840,GO:0005856,GO:0005875,GO:0005886,GO:0005911,GO:0006139,GO:0006364,GO:0006396,GO:…	K02998		euNOG[57]	COG0052@NOG,KOG0830@euNOG	NA|NA|NA	J	Required for the assembly and or stability of the 40S ribosomal subunit. Required for the processing of the 20S rRNA- precursor to mature 18S rRNA in a late step of the maturation of 40S ribosomal subunits	7091.BGIBMGA007311-TA	4.1e-86	278.9	STA	GO:0000022,GO:0000028,GO:0000226,GO:0000278,GO:0000447,GO:0000460,GO:0000461,GO:0000462,GO:0000466,GO:0000469,GO:0000478,GO:0000479,GO:0003674,GO:0003735,GO:0005198,GO:0005488,GO:0005575,GO:0005622,GO:0005623,GO:0005634,GO:0005737,GO:0005829,GO:0005840,GO:0005856,GO:0005875,GO:0006139,GO:0006364,GO:0006396,GO:0006403,GO:0006405,GO:0006407,GO:0006412,GO:0006725,GO:0006807,GO:0006810,GO:0006913,GO:…	K02998		artNOG[6]	035KN@artNOG,09WB7@biNOG,0SS9N@inNOG,0TBE1@lepNOG,0V79H@meNOG,12QB0@opiNOG,COG0052@NOG,KOG0830@euNOG	035KN|2.4e-98|329.0	J	Required for the assembly and or stability of the 40S ribosomal subunit. Required for the processing of the 20S rRNA- precursor to mature 18S rRNA in a late step of the maturation of 40S ribosomal subunits
Cluster-54188.17463	2.60895	1.27483	0.000477423	0.0126259	1.16964	0.352287	0	1.57188	0.190719	1.61467	0	0.38996	0	0.252398	12.1363	2.22036	0.137697	0.242939	2.20057	1.21038	3.61494	10.0906	1.46693	3.15258	7070.TC010155-PA	2.8e-138	497.3		GO:0000122,GO:0000902,GO:0000904,GO:0001664,GO:0003002,GO:0003674,GO:0005102,GO:0005109,GO:0005488,GO:0005515,GO:0005575,GO:0005576,GO:0005578,GO:0005615,GO:0005623,GO:0005886,GO:0006355,GO:0006357,GO:0007154,GO:0007165,GO:0007166,GO:0007275,GO:0007389,GO:0007399,GO:0007409,GO:0007424,GO:0007517,GO:0008150,GO:0009653,GO:0009798,GO:0009889,GO:0009890,GO:0009892,GO:0009952,GO:0009987,GO:0010468,GO:…	K00572		artNOG[6]	033RT@artNOG,09V80@biNOG,0SQG9@inNOG,0V67H@meNOG,0XQZ1@NOG,12R4V@opiNOG,KOG3913@euNOG	NA|NA|NA	T	Ligand for members of the frizzled family of seven transmembrane receptors (By similarity)	7070.TC010155-PA	1.3e-165	541.4		GO:0000122,GO:0000902,GO:0000904,GO:0001664,GO:0003002,GO:0003674,GO:0005102,GO:0005109,GO:0005488,GO:0005515,GO:0005575,GO:0005576,GO:0005578,GO:0005615,GO:0005623,GO:0005886,GO:0006355,GO:0006357,GO:0007154,GO:0007165,GO:0007166,GO:0007275,GO:0007389,GO:0007399,GO:0007409,GO:0007424,GO:0007517,GO:0008150,GO:0009653,GO:0009798,GO:0009889,GO:0009890,GO:0009892,GO:0009952,GO:0009987,GO:0010468,GO:…	K00572		artNOG[6]	033RT@artNOG,09V80@biNOG,0SQG9@inNOG,0V67H@meNOG,0XQZ1@NOG,12R4V@opiNOG,KOG3913@euNOG	033RT|5.1e-169|562.0	T	Ligand for members of the frizzled family of seven transmembrane receptors (By similarity)
Cluster-54188.18042	2.63713	0.694207	0.000487279	0.0128052	0.956975	0	0	0	0.0953595	0.4844	0.316915	0.58494	0	1.00959	3.44292	1.98664	0.413091	0	4.29635	1.00865	5.11078	4.24373	1.17354	1.11268	7165.AGAP004734-PA	2.4e-24	118.6			K04650		opiNOG[43]	0IMJE@euNOG,0ZUGC@NOG,13AVB@opiNOG	NA|NA|NA	S	SANT
Cluster-54188.556	2.0447	1.58423	0.000487156	0.0128052	0.425322	1.05686	0.316466	1.17891	0.190719	2.422	1.74303	1.36486	0.725582	1.00959	4.1315	2.22036	3.85551	0.242939	2.30536	3.02595	1.8698	16.3148	2.54267	7.04695	13037.EHJ73217	1.7e-79	301.6		GO:0008104,GO:0008150,GO:0009987,GO:0031144,GO:0031503,GO:0033036,GO:0034613,GO:0034629,GO:0044699,GO:0044763,GO:0051179,GO:0051641,GO:0070727			artNOG[6]	036XC@artNOG,0A1QB@biNOG,0IWKN@euNOG,0STUQ@inNOG,0TCJI@lepNOG,0VCJY@meNOG,11UI9@NOG,13Q6A@opiNOG	NA|NA|NA	S	Pfam:Cut8	13037.EHJ73217	2.7e-94	306.3		GO:0008104,GO:0008150,GO:0009987,GO:0031144,GO:0031503,GO:0033036,GO:0034613,GO:0034629,GO:0044699,GO:0044763,GO:0051179,GO:0051641,GO:0070727			artNOG[6]	036XC@artNOG,0A1QB@biNOG,0IWKN@euNOG,0STUQ@inNOG,0TCJI@lepNOG,0VCJY@meNOG,11UI9@NOG,13Q6A@opiNOG	036XC|2.3e-111|372.3	S	Pfam:Cut8
Cluster-35158.0	3.8246	1.71276	0.00050036	0.013052	0	0	0	0	0	0	3.16915	0	0.725582	0	2.41004	1.05175	4.81939	15.6696	0.209578	2.21903	17.3268	0.660136	10.953	0.185446	5811.TGME49_105520	7e-106	389		GO:0005575,GO:0005622,GO:0005623,GO:0005737,GO:0005829,GO:0005840,GO:0015935,GO:0022626,GO:0022627,GO:0030529,GO:0032991,GO:0043226,GO:0043228,GO:0043229,GO:0043232,GO:0044391,GO:0044422,GO:0044424,GO:0044444,GO:0044445,GO:0044446,GO:0044464	K02981		apiNOG[5]	01ID9@apiNOG,0F8TV@cocNOG,COG0098@NOG,KOG0877@euNOG	NA|NA|NA	J	40S ribosomal protein S2	12957.ACEP_00009146-PA	1.3e-107	349.7	RPS2	GO:0000228,GO:0003674,GO:0003735,GO:0005198,GO:0005575,GO:0005622,GO:0005623,GO:0005634,GO:0005694,GO:0005730,GO:0005737,GO:0005829,GO:0005840,GO:0006412,GO:0008150,GO:0008152,GO:0009058,GO:0009059,GO:0009987,GO:0010467,GO:0015935,GO:0019538,GO:0022626,GO:0022627,GO:0030529,GO:0031974,GO:0031981,GO:0032991,GO:0034645,GO:0043170,GO:0043226,GO:0043227,GO:0043228,GO:0043229,GO:0043231,GO:0043232,GO:…	K02981		artNOG[6]	034SI@artNOG,0A0IM@biNOG,0S5WP@hymNOG,0SQ91@inNOG,0V67Q@meNOG,13HIA@opiNOG,COG0098@NOG,KOG0877@euNOG	034SI|3.1e-116|387.3	J	ribosomal protein
Cluster-54188.22108	3.79208	1.45981	0.000503767	0.0131142	0	0.176144	0	0	0	0	2.85223	0	0	0	1.97968	0.934889	2.34085	10.8108	0.209578	0.80692	19.5706	0.282915	8.60597	0.185446	5811.TGME49_028470	4.9e-93	345.9			K02877		apiNOG[5]	01IJW@apiNOG,0F9UC@cocNOG,COG1632@NOG,KOG1678@euNOG	NA|NA|NA	J	Ribosomal protein L15	6945.ISCW008173-PA	6.4e-90	290.5	RPL15	GO:0003674,GO:0003735,GO:0005198,GO:0005575,GO:0005622,GO:0005623,GO:0005737,GO:0005829,GO:0005840,GO:0006412,GO:0008150,GO:0008152,GO:0009058,GO:0009059,GO:0009987,GO:0010467,GO:0015934,GO:0019538,GO:0022625,GO:0022626,GO:0030529,GO:0032991,GO:0034645,GO:0043170,GO:0043226,GO:0043228,GO:0043229,GO:0043232,GO:0044237,GO:0044238,GO:0044249,GO:0044260,GO:0044267,GO:0044391,GO:0044422,GO:0044424,GO:…	K02877		artNOG[6]	033N4@artNOG,09VM5@biNOG,0V6KA@meNOG,12PD8@opiNOG,COG1632@NOG,KOG1678@euNOG	033N4|3.1e-91|304.6	J	Ribosomal protein L15
Cluster-35519.1	3.44864	0.458839	0.000510284	0.0131876	0	0	0.158233	0	0	0	1.42612	0	0	0	0.430365	0.116861	2.20315	4.73731	0.104789	0.80692	1.99445	0.565831	8.11699	0.741784	5811.TGME49_042330	2.6e-83	313.5		GO:0005575,GO:0005622,GO:0005623,GO:0005737,GO:0005829,GO:0005840,GO:0015935,GO:0022626,GO:0022627,GO:0030529,GO:0032991,GO:0043226,GO:0043228,GO:0043229,GO:0043232,GO:0044391,GO:0044422,GO:0044424,GO:0044444,GO:0044445,GO:0044446,GO:0044464	K02989		apiNOG[5]	01ICS@apiNOG,0F8Q7@cocNOG,COG0049@NOG,KOG3291@euNOG	NA|NA|NA	J	Ribosomal protein S5	121225.PHUM462170-PA	6.1e-97	313.6	RPS5A	GO:0000022,GO:0000226,GO:0000228,GO:0000278,GO:0003674,GO:0003735,GO:0005198,GO:0005575,GO:0005622,GO:0005623,GO:0005634,GO:0005694,GO:0005730,GO:0005737,GO:0005829,GO:0005840,GO:0005856,GO:0005875,GO:0006412,GO:0006996,GO:0007010,GO:0007017,GO:0007049,GO:0007051,GO:0007052,GO:0007275,GO:0007399,GO:0008150,GO:0008152,GO:0009058,GO:0009059,GO:0009987,GO:0010467,GO:0015630,GO:0015935,GO:0016043,GO:…	K02989		artNOG[6]	0349G@artNOG,09VQ6@biNOG,0SSHB@inNOG,0V6P8@meNOG,12QBT@opiNOG,COG0049@NOG,KOG3291@euNOG	0349G|1.6e-105|351.4	J	ribosomal protein
Cluster-41402.0	3.84839	1.13771	0.000509475	0.0131876	0	0	0.158233	0	0	0	2.05995	0	0	0	0.602511	0.233722	3.44242	10.3249	0	1.61384	11.2188	0.377221	7.62802	0.185446	572307.XP_003881572.1	8.4e-53	211.8	RPS15	GO:0000003,GO:0000022,GO:0000028,GO:0000054,GO:0000056,GO:0000184,GO:0000226,GO:0000228,GO:0000278,GO:0000956,GO:0002119,GO:0002164,GO:0002181,GO:0003674,GO:0003676,GO:0003677,GO:0003723,GO:0003735,GO:0005198,GO:0005488,GO:0005575,GO:0005622,GO:0005623,GO:0005634,GO:0005654,GO:0005694,GO:0005730,GO:0005737,GO:0005773,GO:0005774,GO:0005829,GO:0005840,GO:0005886,GO:0005911,GO:0006139,GO:0006364,GO:…	K02958		euNOG[57]	COG0185@NOG,KOG0898@euNOG	NA|NA|NA	J	ribosomal protein S15	34740.HMEL014605-PA	2.9e-64	205.7	RPS15	GO:0000022,GO:0000226,GO:0000228,GO:0000278,GO:0003674,GO:0003735,GO:0005198,GO:0005575,GO:0005622,GO:0005623,GO:0005634,GO:0005694,GO:0005730,GO:0005737,GO:0005829,GO:0005840,GO:0006412,GO:0006996,GO:0007010,GO:0007017,GO:0007049,GO:0007051,GO:0007052,GO:0008150,GO:0008152,GO:0009058,GO:0009059,GO:0009987,GO:0010467,GO:0015935,GO:0016043,GO:0019538,GO:0022402,GO:0022626,GO:0022627,GO:0030529,GO:…	K02958		artNOG[6]	036VT@artNOG,0A6KQ@biNOG,0STSV@inNOG,0VHEU@meNOG,13PPD@opiNOG,COG0185@NOG,KOG0898@euNOG	036VT|3.3e-66|221.4	J	Ribosomal protein S15
Cluster-54188.15812	1.55127	5.66266	0.000509907	0.0131876	31.1548	40.1607	17.7221	27.508	21.6466	28.2567	32.9591	32.9516	11.6093	11.6103	87.3641	71.4021	99.968	38.6273	63.1877	58.9052	69.9305	187.29	23.862	50.8122	7425.NV11973-PA	4.4e-198	696.4	LAMC	GO:0000003,GO:0000226,GO:0000278,GO:0001654,GO:0001745,GO:0001763,GO:0002009,GO:0003006,GO:0003674,GO:0005198,GO:0005488,GO:0005515,GO:0005575,GO:0005622,GO:0005623,GO:0005634,GO:0005635,GO:0005638,GO:0005652,GO:0005737,GO:0005811,GO:0005813,GO:0005815,GO:0005819,GO:0005856,GO:0005875,GO:0005882,GO:0006325,GO:0006342,GO:0006355,GO:0006996,GO:0006997,GO:0006998,GO:0007010,GO:0007017,GO:0007049,GO:…	K07611		artNOG[6]	035IS@artNOG,09VTI@biNOG,0S5FZ@hymNOG,0SS75@inNOG,0V6SA@meNOG,0Y2H6@NOG,12PTX@opiNOG,KOG0977@euNOG	NA|NA|NA	D, Y	Intermediate filament protein	7425.NV11973-PA	2.1e-216	710.8	LAMC	GO:0000003,GO:0000226,GO:0000278,GO:0001654,GO:0001745,GO:0001763,GO:0002009,GO:0003006,GO:0003674,GO:0005198,GO:0005488,GO:0005515,GO:0005575,GO:0005622,GO:0005623,GO:0005634,GO:0005635,GO:0005638,GO:0005652,GO:0005737,GO:0005811,GO:0005813,GO:0005815,GO:0005819,GO:0005856,GO:0005875,GO:0005882,GO:0006325,GO:0006342,GO:0006355,GO:0006996,GO:0006997,GO:0006998,GO:0007010,GO:0007017,GO:0007049,GO:…	K07611		artNOG[6]	035IS@artNOG,09VTI@biNOG,0S5FZ@hymNOG,0SS75@inNOG,0V6SA@meNOG,0Y2H6@NOG,12PTX@opiNOG,KOG0977@euNOG	035IS|4.6e-247|821.2	D, Y	mitotic nuclear envelope reassembly
Cluster-54188.7807	1.62771	5.6523	0.000518608	0.0133063	20.6281	26.5977	59.8121	24.1022	16.4972	20.3448	33.593	26.9072	5.07907	10.0959	116.887	39.499	62.5144	100.212	51.2418	39.9426	47.3682	128.255	124.689	45.2488	7460.GB10503-PA	3.1e-73	279.6	MLC-C	GO:0003674,GO:0005488,GO:0005515,GO:0005575,GO:0005622,GO:0005623,GO:0005856,GO:0006928,GO:0008092,GO:0008150,GO:0009987,GO:0015629,GO:0016459,GO:0016460,GO:0016461,GO:0017022,GO:0030029,GO:0030048,GO:0031475,GO:0031476,GO:0031477,GO:0032036,GO:0032991,GO:0043226,GO:0043228,GO:0043229,GO:0043232,GO:0043234,GO:0044422,GO:0044424,GO:0044430,GO:0044446,GO:0044464,GO:0044699,GO:0044763	K12751		artNOG[6]	036PI@artNOG,09T7N@biNOG,0S6H3@hymNOG,0STIY@inNOG,0V46K@meNOG,12P9P@opiNOG,COG5126@NOG,KOG0030@euNOG	NA|NA|NA	Z	Pfam:efhand	7460.GB10503-PA	1.7e-93	300.6	MLC-C	GO:0003674,GO:0005488,GO:0005515,GO:0005575,GO:0005622,GO:0005623,GO:0005856,GO:0006928,GO:0008092,GO:0008150,GO:0009987,GO:0015629,GO:0016459,GO:0016460,GO:0016461,GO:0017022,GO:0030029,GO:0030048,GO:0031475,GO:0031476,GO:0031477,GO:0032036,GO:0032991,GO:0043226,GO:0043228,GO:0043229,GO:0043232,GO:0043234,GO:0044422,GO:0044424,GO:0044430,GO:0044446,GO:0044464,GO:0044699,GO:0044763	K12751		artNOG[6]	036PI@artNOG,09T7N@biNOG,0S6H3@hymNOG,0STIY@inNOG,0V46K@meNOG,12P9P@opiNOG,COG5126@NOG,KOG0030@euNOG	036PI|4.5e-92|305.6	Z	light chain
Cluster-267.1	4.13435	2.08016	0.000525437	0.0134539	0.425322	0.704574	0	0	0	0	0.158457	0.77992	0	2.01918	0.774657	0.116861	0.137697	0.364409	0.104789	2.42076	1.37119	0.0943051	66.3051	2.22535	6085.XP_002160170	1.9e-75	289.3					meNOG[21]	0JN8Z@euNOG,0VGRA@meNOG,0XRA9@NOG,13MNY@opiNOG	NA|NA|NA	S	Inherit from opiNOG: to transposase domaincontaining protein	7425.NV21025-PA	5.3e-76	245.3					artNOG[6]	03A5B@artNOG,0A705@biNOG,0JN8Z@euNOG,0SX2M@inNOG,0VGRA@meNOG,0XRA9@NOG,13MNY@opiNOG	03A5B|1.4e-122|410.3	S	Inherit from opiNOG: to transposase domaincontaining protein
Cluster-54188.18760	1.65405	6.8434	0.000534678	0.0135929	65.2869	66.0538	42.7229	58.8147	42.435	61.8418	50.5479	68.243	50.0652	46.1888	201.841	72.2202	58.5212	63.7715	69.2655	109.136	169.902	476.618	386.095	130.925	12957.ACEP_00000765-PA	4.5e-140	504.2					meNOG[21]	09YQB@biNOG,0IKTE@euNOG,0V9N3@meNOG,0XS0C@NOG,13JIX@opiNOG	NA|NA|NA			7460.GB17761-PA	0	1974.9					artNOG[6]	033RI@artNOG,09YQB@biNOG,0IKTE@euNOG,0S75P@hymNOG,0SQG2@inNOG,0V9N3@meNOG,0XS0C@NOG,13JIX@opiNOG	033RI|1.8e-148|496.1	S	NA
Cluster-59860.0	1.50711	1.9732	0.000535352	0.0135962	3.40258	2.28987	2.05703	1.17891	0.762876	3.3908	1.74303	2.14478	0	1.26199	9.03767	3.15525	6.47176	2.91527	7.23044	3.42941	6.85593	3.77221	3.9118	7.41784	12957.ACEP_00012447-PA	2.5e-62	245.4		GO:0003674,GO:0005198,GO:0005575,GO:0005622,GO:0005623,GO:0005634,GO:0005635,GO:0005643,GO:0006461,GO:0006996,GO:0006997,GO:0006999,GO:0007275,GO:0007399,GO:0008150,GO:0009987,GO:0012505,GO:0016020,GO:0016021,GO:0016043,GO:0017056,GO:0022008,GO:0022607,GO:0030154,GO:0031090,GO:0031224,GO:0031965,GO:0031967,GO:0031975,GO:0032501,GO:0032502,GO:0032991,GO:0034622,GO:0043226,GO:0043227,GO:0043229,GO:…	K14315		artNOG[6]	037D9@artNOG,0A2K2@biNOG,0SUAG@inNOG,0VDG2@meNOG,10XEC@NOG,131F4@opiNOG,KOG4358@euNOG	NA|NA|NA	U	biological_process	12957.ACEP_00012447-PA	7.3e-71	229.6		GO:0003674,GO:0005198,GO:0005575,GO:0005622,GO:0005623,GO:0005634,GO:0005635,GO:0005643,GO:0006461,GO:0006996,GO:0006997,GO:0006999,GO:0007275,GO:0007399,GO:0008150,GO:0009987,GO:0012505,GO:0016020,GO:0016021,GO:0016043,GO:0017056,GO:0022008,GO:0022607,GO:0030154,GO:0031090,GO:0031224,GO:0031965,GO:0031967,GO:0031975,GO:0032501,GO:0032502,GO:0032991,GO:0034622,GO:0043226,GO:0043227,GO:0043229,GO:…	K14315		artNOG[6]	037D9@artNOG,0A2K2@biNOG,0SUAG@inNOG,0VDG2@meNOG,10XEC@NOG,131F4@opiNOG,KOG4358@euNOG	037D9|3.6e-120|402.3	U	biological_process
Cluster-54188.32329	3.1405	1.01837	0.000536582	0.0136136	0	0.528431	0.316466	0.785942	0.0953595	0.4844	0.158457	0	0.725582	0.504795	0.516438	0.467444	0.413091	0.485878	0.943101	0.20173	21.939	0.377221	0.782361	5.00704	43151.ADAR005274-PA	1.1e-20	104.8					meNOG[21]	0AYUP@biNOG,0KD42@euNOG,0WCME@meNOG,113KB@NOG,14TA8@opiNOG	NA|NA|NA
Cluster-1528.0	5.05275	-0.828042	0.000546802	0.0138167	0	0	0	0	0	0	0	0	0	0	1.03288	0	0.963878	1.45763	0.104789	0	0	0	1.85811	0	353152.XP_625673.1	5.2e-71	273.9		GO:0003674,GO:0003824,GO:0005575,GO:0005622,GO:0005623,GO:0005737,GO:0005739,GO:0006082,GO:0006090,GO:0006091,GO:0008150,GO:0008152,GO:0009987,GO:0015980,GO:0016491,GO:0019752,GO:0032787,GO:0043226,GO:0043227,GO:0043229,GO:0043231,GO:0043436,GO:0044237,GO:0044281,GO:0044424,GO:0044444,GO:0044464,GO:0044710,GO:0045333,GO:0055114,GO:0071704	K00327		apiNOG[5]	01MNN@apiNOG,0FA7D@cocNOG,0FIG3@cryNOG,COG0369@NOG,COG0674@NOG,COG1013@NOG,COG1014@NOG,KOG1158@euNOG,KOG1159@euNOG	NA|NA|NA	C	Oxidoreductase NAD-binding domain	6669.DappuP311674	1.1e-49	159.5		GO:0003674,GO:0003824,GO:0003958,GO:0004497,GO:0005575,GO:0005622,GO:0005623,GO:0005737,GO:0005829,GO:0008150,GO:0008152,GO:0016491,GO:0016651,GO:0016653,GO:0016705,GO:0016709,GO:0044424,GO:0044444,GO:0044464,GO:0044710,GO:0055114			artNOG[6]	034IY@artNOG,09Y5H@biNOG,0V930@meNOG,12NV0@opiNOG,COG0369@NOG,KOG1159@euNOG	034IY|1e-60|205.8	C	FAD binding domain
Cluster-54188.4847	1.61691	2.83228	0.000547364	0.0138169	4.25322	2.28987	4.74699	5.10863	4.38654	5.65134	2.2184	1.75482	0	2.27158	20.055	5.49247	9.63878	3.27968	9.11664	4.0346	16.7035	16.8806	12.42	5.74883	6669.DappuP301268	9.1e-61	240.4					artNOG[6]	03BXC@artNOG,0AB9R@biNOG,0JNAI@euNOG,0VNAE@meNOG,128ZY@NOG,14CQA@opiNOG	NA|NA|NA			121225.PHUM405430-PA	1.2e-75	243.1					artNOG[6]	03BXC@artNOG,0AB9R@biNOG,0JNAI@euNOG,0VNAE@meNOG,128ZY@NOG,14CQA@opiNOG	03BXC|2.5e-99|334.1	S	NA
Cluster-62049.0	1.75969	2.97563	0.000550363	0.0138646	2.87092	3.34673	10.1269	1.57188	1.14431	1.61467	7.76441	2.53474	0.725582	2.27158	23.8422	2.92153	21.8938	9.11022	3.56282	6.45536	8.85038	10.185	22.6885	7.60329	12957.ACEP_00010223-PA	1.1e-246	857.8		GO:0006810,GO:0006897,GO:0006909,GO:0008150,GO:0016192,GO:0044699,GO:0044765,GO:0051179,GO:0051234	K10442		artNOG[6]	0337X@artNOG,09XKR@biNOG,0S4D3@hymNOG,0SQ10@inNOG,0V74M@meNOG,0XNX8@NOG,12QM0@opiNOG,KOG4441@euNOG	NA|NA|NA	T	BACK	12957.ACEP_00010223-PA	7.9e-294	965.9		GO:0006810,GO:0006897,GO:0006909,GO:0008150,GO:0016192,GO:0044699,GO:0044765,GO:0051179,GO:0051234	K10442		artNOG[6]	0337X@artNOG,09XKR@biNOG,0S4D3@hymNOG,0SQ10@inNOG,0V74M@meNOG,0XNX8@NOG,12QM0@opiNOG,KOG4441@euNOG	0337X|0.0|1063.8	T	BACK
Cluster-54188.19245	1.76435	3.85253	0.000551368	0.013873	4.67854	5.98888	22.1526	4.45367	3.5283	6.94307	2.53532	5.06948	5.80466	3.02877	17.645	6.19364	61.6882	30.8533	6.07776	6.85882	20.8171	29.1403	23.6664	15.7629	7460.GB16616-PA	0	2146.7		GO:0000003,GO:0003006,GO:0003674,GO:0005488,GO:0005509,GO:0005575,GO:0005623,GO:0005886,GO:0005887,GO:0005902,GO:0007154,GO:0007155,GO:0007165,GO:0007166,GO:0007224,GO:0007276,GO:0007292,GO:0007304,GO:0007305,GO:0008150,GO:0009653,GO:0009987,GO:0010927,GO:0016020,GO:0016021,GO:0016043,GO:0016324,GO:0016337,GO:0016339,GO:0019953,GO:0022412,GO:0022414,GO:0022607,GO:0022610,GO:0023052,GO:0030030,GO:…	K16500		artNOG[6]	035MR@artNOG,09Y5J@biNOG,0SPRP@inNOG,0V933@meNOG,0XQHI@NOG,12SP8@opiNOG,KOG3594@euNOG	NA|NA|NA	U	Cadherin domain	7460.GB16616-PA	0	2372.8		GO:0000003,GO:0003006,GO:0003674,GO:0005488,GO:0005509,GO:0005575,GO:0005623,GO:0005886,GO:0005887,GO:0005902,GO:0007154,GO:0007155,GO:0007165,GO:0007166,GO:0007224,GO:0007276,GO:0007292,GO:0007304,GO:0007305,GO:0008150,GO:0009653,GO:0009987,GO:0010927,GO:0016020,GO:0016021,GO:0016043,GO:0016324,GO:0016337,GO:0016339,GO:0019953,GO:0022412,GO:0022414,GO:0022607,GO:0022610,GO:0023052,GO:0030030,GO:…	K16500		artNOG[6]	035MR@artNOG,09Y5J@biNOG,0SPRP@inNOG,0V933@meNOG,0XQHI@NOG,12SP8@opiNOG,KOG3594@euNOG	035MR|0.0|2466.7	U	Cadherin domain
Cluster-36079.0	3.9848	-0.862979	0.000557344	0.0139526	0	0	0	0	0	0	0.158457	0	0	0	0.430365	0	0.275394	1.2147	0	0.20173	1.62049	0	1.17354	0.185446	5811.TGME49_051600	2e-88	331.3	RPF1	GO:0000003,GO:0000027,GO:0000054,GO:0000055,GO:0000460,GO:0000463,GO:0000466,GO:0000470,GO:0002119,GO:0002164,GO:0003006,GO:0003674,GO:0003676,GO:0003723,GO:0005488,GO:0005575,GO:0005622,GO:0005623,GO:0005634,GO:0005730,GO:0005732,GO:0005737,GO:0005829,GO:0006139,GO:0006364,GO:0006396,GO:0006725,GO:0006807,GO:0006810,GO:0006897,GO:0006898,GO:0006913,GO:0006996,GO:0007275,GO:0008150,GO:0008152,GO:…	K14846		euNOG[57]	COG2136@NOG,KOG2780@euNOG	NA|NA|NA	J	ribosome production factor 1	6669.DappuP228440	7e-81	262.1		GO:0003674,GO:0003676,GO:0003723,GO:0005488,GO:0005575,GO:0005622,GO:0005623,GO:0005634,GO:0005730,GO:0031974,GO:0031981,GO:0043226,GO:0043227,GO:0043228,GO:0043229,GO:0043231,GO:0043232,GO:0043233,GO:0044422,GO:0044424,GO:0044428,GO:0044446,GO:0044464,GO:0070013,GO:0097159,GO:1901363	K14846		artNOG[6]	034GE@artNOG,09TAG@biNOG,0V49K@meNOG,12SGN@opiNOG,COG2136@NOG,KOG2780@euNOG	034GE|3.5e-93|312.3	J	Brix
Cluster-54188.32956	4.2823	7.07535	0.000560046	0.0139815	2.65826	2.11372	0.632932	6.02556	70.4706	17.7613	0.158457	6.8243	5.07907	19.4346	1.97968	14.6076	0	4.0085	12.6795	18.7609	13.3379	2453.25	31.1966	9.2723	7176.CPIJ002801-PA	2.7e-21	107.8					artNOG[6]	03BP3@artNOG,0AK3F@biNOG,0JJRN@euNOG,0VZ53@meNOG,0ZCSN@NOG,14A8M@opiNOG	NA|NA|NA	S	larval pupal cuticle protein H1C precursor
Cluster-54188.6336	2.06454	6.39584	0.000562948	0.0140119	12.9723	16.7336	73.7366	6.94249	34.1387	85.7389	2.53532	11.6988	51.5163	28.0161	49.4059	65.5591	177.216	209.535	54.1759	68.1848	42.7561	451.25	135.642	100.326	7029.ACYPI004741-PA	1e-282	977.6	GLD	GO:0000003,GO:0002165,GO:0003674,GO:0003824,GO:0004344,GO:0005575,GO:0005576,GO:0005975,GO:0005996,GO:0006006,GO:0007275,GO:0007320,GO:0007591,GO:0007618,GO:0007620,GO:0008150,GO:0008152,GO:0008364,GO:0009791,GO:0016491,GO:0016614,GO:0019318,GO:0022414,GO:0032501,GO:0032502,GO:0032504,GO:0035209,GO:0040003,GO:0042303,GO:0042335,GO:0042337,GO:0044238,GO:0044699,GO:0044703,GO:0044706,GO:0044707,GO:…	K00108		artNOG[6]	035U5@artNOG,0A109@biNOG,0ST6U@inNOG,0V5FT@meNOG,12S4K@opiNOG,COG2303@NOG,KOG1238@euNOG	NA|NA|NA	E	Glucose dehydrogenase	7029.ACYPI004741-PA	0	1104.6	GLD	GO:0000003,GO:0002165,GO:0003674,GO:0003824,GO:0004344,GO:0005575,GO:0005576,GO:0005975,GO:0005996,GO:0006006,GO:0007275,GO:0007320,GO:0007591,GO:0007618,GO:0007620,GO:0008150,GO:0008152,GO:0008364,GO:0009791,GO:0016491,GO:0016614,GO:0019318,GO:0022414,GO:0032501,GO:0032502,GO:0032504,GO:0035209,GO:0040003,GO:0042303,GO:0042335,GO:0042337,GO:0044238,GO:0044699,GO:0044703,GO:0044706,GO:0044707,GO:…	K00108		artNOG[6]	035U5@artNOG,0A109@biNOG,0ST6U@inNOG,0V5FT@meNOG,12S4K@opiNOG,COG2303@NOG,KOG1238@euNOG	035U5|0.0|1259.1	E	glucose dehydrogenase
Cluster-36149.0	4.11817	1.44132	0.000566366	0.014069	0	0	0	0	0	0	2.37686	0	0	0	1.63539	0.701167	4.81939	16.6413	0	2.82422	10.7202	0.282915	8.11699	0	5811.TGME49_045460	1.8e-79	300.8	RPS8	GO:0003674,GO:0003735,GO:0005198,GO:0005575,GO:0005622,GO:0005623,GO:0005737,GO:0005829,GO:0005840,GO:0006412,GO:0008150,GO:0008152,GO:0009058,GO:0009059,GO:0009987,GO:0010467,GO:0015935,GO:0019538,GO:0022626,GO:0022627,GO:0030529,GO:0032991,GO:0034645,GO:0043170,GO:0043226,GO:0043228,GO:0043229,GO:0043232,GO:0044237,GO:0044238,GO:0044249,GO:0044260,GO:0044267,GO:0044391,GO:0044422,GO:0044424,GO:…	K02995		apiNOG[5]	01IRW@apiNOG,0F9JX@cocNOG,COG2007@NOG,KOG3283@euNOG	NA|NA|NA	J	40S ribosomal protein S8	7165.AGAP002437-PA	1.3e-88	286.2	RPS8	GO:0000462,GO:0003674,GO:0003735,GO:0005198,GO:0005575,GO:0005622,GO:0005623,GO:0005737,GO:0005829,GO:0005840,GO:0006139,GO:0006364,GO:0006396,GO:0006412,GO:0006414,GO:0006725,GO:0006807,GO:0007275,GO:0007399,GO:0008150,GO:0008152,GO:0009058,GO:0009059,GO:0009987,GO:0010467,GO:0015935,GO:0016070,GO:0016072,GO:0019538,GO:0022008,GO:0022613,GO:0022626,GO:0022627,GO:0030154,GO:0030490,GO:0030529,GO:…	K02995		artNOG[6]	0351T@artNOG,09WP6@biNOG,0SPKF@inNOG,0V5XF@meNOG,12QT6@opiNOG,COG2007@NOG,KOG3283@euNOG	0351T|5e-93|310.7	J	40S ribosomal protein S8
Cluster-37210.0	3.21418	1.04956	0.000569349	0.014101	0	0	0.316466	0	0.0953595	0	2.37686	0.38996	0	0	1.03288	0.467444	1.51467	6.80229	0.314367	1.21038	11.9667	0.377221	7.82361	0.556338	5855.PVX_094400	1.4e-58	231.5		GO:0005575,GO:0005622,GO:0005623,GO:0005737,GO:0005829,GO:0005840,GO:0015934,GO:0022625,GO:0022626,GO:0030529,GO:0032991,GO:0043226,GO:0043228,GO:0043229,GO:0043232,GO:0044391,GO:0044422,GO:0044424,GO:0044444,GO:0044445,GO:0044446,GO:0044464	K02872		apiNOG[5]	007VN@acoNOG,01INY@apiNOG,0RBMI@haeNOG,COG0102@NOG,KOG3204@euNOG	NA|NA|NA	J	ribosomal protein	6945.ISCW019130-PA	1.5e-66	214	RPL13A	GO:0000226,GO:0003674,GO:0003735,GO:0005198,GO:0005575,GO:0005622,GO:0005623,GO:0005737,GO:0005829,GO:0005840,GO:0006412,GO:0006996,GO:0007010,GO:0007017,GO:0007049,GO:0007098,GO:0007154,GO:0007165,GO:0007166,GO:0007219,GO:0007275,GO:0007423,GO:0008150,GO:0008152,GO:0008407,GO:0009058,GO:0009059,GO:0009653,GO:0009887,GO:0009987,GO:0010467,GO:0015934,GO:0016043,GO:0019538,GO:0022402,GO:0022416,GO:…	K02872		artNOG[6]	033P7@artNOG,0A3RB@biNOG,0VEJY@meNOG,12PR4@opiNOG,COG0102@NOG,KOG3204@euNOG	033P7|1.7e-71|240.1	J	ribosomal protein
Cluster-54188.23028	2.06434	1.50471	0.000575954	0.0142223	1.59496	1.40915	0.316466	1.17891	0.667516	2.09907	0.475372	1.55984	0	0	5.76689	4.90817	1.51467	0.12147	3.98198	3.02595	1.8698	11.4109	2.73826	5.93427	7460.GB11171-PA	3.8e-43	181.8		GO:0000070,GO:0000226,GO:0000278,GO:0000280,GO:0000775,GO:0000776,GO:0000819,GO:0005575,GO:0005622,GO:0005623,GO:0005694,GO:0006996,GO:0007010,GO:0007017,GO:0007049,GO:0007051,GO:0007052,GO:0007059,GO:0007067,GO:0007080,GO:0007275,GO:0007399,GO:0008150,GO:0009987,GO:0016043,GO:0022008,GO:0022402,GO:0030154,GO:0031262,GO:0032501,GO:0032502,GO:0032991,GO:0043226,GO:0043228,GO:0043229,GO:0043232,GO:…	K11547		artNOG[6]	0393V@artNOG,09WVB@biNOG,0S6VN@hymNOG,0SVZ7@inNOG,0V7TB@meNOG,12T3S@opiNOG,COG5185@NOG,KOG0995@euNOG	NA|NA|NA	D	HEC/Ndc80p family	7460.GB11171-PA	1.8e-47	152.1		GO:0000070,GO:0000226,GO:0000278,GO:0000280,GO:0000775,GO:0000776,GO:0000819,GO:0005575,GO:0005622,GO:0005623,GO:0005694,GO:0006996,GO:0007010,GO:0007017,GO:0007049,GO:0007051,GO:0007052,GO:0007059,GO:0007067,GO:0007080,GO:0007275,GO:0007399,GO:0008150,GO:0009987,GO:0016043,GO:0022008,GO:0022402,GO:0030154,GO:0031262,GO:0032501,GO:0032502,GO:0032991,GO:0043226,GO:0043228,GO:0043229,GO:0043232,GO:…	K11547		artNOG[6]	0393V@artNOG,09WVB@biNOG,0S6VN@hymNOG,0SVZ7@inNOG,0V7TB@meNOG,12T3S@opiNOG,COG5185@NOG,KOG0995@euNOG	0393V|1.4e-72|245.3	D	HEC/Ndc80p family
Cluster-54188.12512	1.73478	1.52712	0.000580302	0.0142937	1.48863	2.64215	0.316466	2.48882	1.04895	0.4844	0.950744	0.9749	0.725582	0.504795	6.62762	5.84305	1.51467	2.06498	3.87719	1.41211	3.49029	10.0906	2.34708	2.59624	6669.DappuP302612	0	1331.6		GO:0003674,GO:0003824,GO:0004748,GO:0005575,GO:0005622,GO:0005623,GO:0005737,GO:0005971,GO:0006139,GO:0006259,GO:0006260,GO:0006725,GO:0006807,GO:0006915,GO:0006919,GO:0006950,GO:0008150,GO:0008152,GO:0008219,GO:0009058,GO:0009059,GO:0009611,GO:0009888,GO:0009987,GO:0010941,GO:0010950,GO:0010952,GO:0012501,GO:0016265,GO:0016491,GO:0016725,GO:0016728,GO:0019222,GO:0031099,GO:0032502,GO:0032991,GO:…	K10807		artNOG[6]	032DR@artNOG,09TTN@biNOG,0V4SY@meNOG,12P2W@opiNOG,COG0209@NOG,KOG1112@euNOG	NA|NA|NA	F	Provides the precursors necessary for DNA synthesis. Catalyzes the biosynthesis of deoxyribonucleotides from the corresponding ribonucleotides (By similarity)	6669.DappuP302612	0	1510.7		GO:0003674,GO:0003824,GO:0004748,GO:0005575,GO:0005622,GO:0005623,GO:0005737,GO:0005971,GO:0006139,GO:0006259,GO:0006260,GO:0006725,GO:0006807,GO:0006915,GO:0006919,GO:0006950,GO:0008150,GO:0008152,GO:0008219,GO:0009058,GO:0009059,GO:0009611,GO:0009888,GO:0009987,GO:0010941,GO:0010950,GO:0010952,GO:0012501,GO:0016265,GO:0016491,GO:0016725,GO:0016728,GO:0019222,GO:0031099,GO:0032502,GO:0032991,GO:…	K10807		artNOG[6]	032DR@artNOG,09TTN@biNOG,0V4SY@meNOG,12P2W@opiNOG,COG0209@NOG,KOG1112@euNOG	032DR|0.0|1619.3	F	Provides the precursors necessary for DNA synthesis. Catalyzes the biosynthesis of deoxyribonucleotides from the corresponding ribonucleotides (By similarity)
Cluster-54188.19511	4.93687	0.988015	0.000581139	0.0142937	0	0	0.632932	0	0.190719	0	0	0	0	0	0	0.116861	0	7.28817	0.104789	0	0.37396	1.50888	22.9818	0	6238.CBG21647	5.2e-13	79.7	OPR1	GO:0000302,GO:0003674,GO:0003824,GO:0003959,GO:0005575,GO:0005622,GO:0005623,GO:0005634,GO:0005737,GO:0005739,GO:0005777,GO:0005829,GO:0006082,GO:0006091,GO:0006629,GO:0006631,GO:0006633,GO:0006915,GO:0006950,GO:0006952,GO:0006979,GO:0008150,GO:0008152,GO:0008219,GO:0008610,GO:0009058,GO:0009607,GO:0009611,GO:0009620,GO:0009694,GO:0009695,GO:0009751,GO:0009987,GO:0010033,GO:0010035,GO:0010038,GO:…	K00354,K05894,K19182		euNOG[57]	COG1902@NOG,KOG0134@euNOG	NA|NA|NA	C	12-oxophytodienoate reductase
Cluster-35240.0	3.7427	0.969263	0.000581777	0.0142953	0	0	0	0	0	0	2.05995	0	0	0	0.946803	0.233722	2.34085	6.68083	0.209578	0.40346	11.7174	0.377221	7.62802	0.370892	5811.TGME49_060260	1.2e-27	127.9		GO:0005575,GO:0005622,GO:0005623,GO:0005737,GO:0005840,GO:0015934,GO:0030529,GO:0032991,GO:0043226,GO:0043228,GO:0043229,GO:0043232,GO:0044391,GO:0044422,GO:0044424,GO:0044444,GO:0044446,GO:0044464	K02942		apiNOG[5]	01JFS@apiNOG,0FANN@cocNOG,COG2058@NOG,KOG1762@euNOG	NA|NA|NA	J	acidic ribosomal protein	7091.BGIBMGA003412-TA	8.4e-28	87.4	RPLP1	GO:0003674,GO:0003735,GO:0005198,GO:0005575,GO:0005622,GO:0005623,GO:0005737,GO:0005829,GO:0005840,GO:0006412,GO:0006414,GO:0008150,GO:0008152,GO:0009058,GO:0009059,GO:0009987,GO:0010467,GO:0015934,GO:0019538,GO:0022625,GO:0022626,GO:0030529,GO:0032991,GO:0034645,GO:0043170,GO:0043226,GO:0043228,GO:0043229,GO:0043232,GO:0044237,GO:0044238,GO:0044249,GO:0044260,GO:0044267,GO:0044391,GO:0044422,GO:…	K02942		artNOG[6]	03820@artNOG,0A9F6@biNOG,0SUY2@inNOG,0TH4V@lepNOG,0VKC1@meNOG,13W65@opiNOG,COG2058@NOG,KOG1762@euNOG	03820|5e-26|90.9	J	ribosomal protein
Cluster-46324.1	3.42559	0.233507	0.000590415	0.0144197	0	0	0.158233	0	0	0	0.950744	0.19498	0	0	0.86073	0.116861	1.92776	2.18645	0.209578	0.20173	5.98336	0.377221	4.30298	0	423536.XP_002780079.1	1e-145	521.9	PGK1	GO:0000166,GO:0001666,GO:0001882,GO:0001883,GO:0003008,GO:0003674,GO:0003824,GO:0004618,GO:0005488,GO:0005515,GO:0005516,GO:0005524,GO:0005575,GO:0005622,GO:0005623,GO:0005634,GO:0005694,GO:0005737,GO:0005739,GO:0005829,GO:0005886,GO:0005975,GO:0005996,GO:0006006,GO:0006007,GO:0006091,GO:0006094,GO:0006096,GO:0006793,GO:0006796,GO:0006950,GO:0007154,GO:0007267,GO:0007268,GO:0008150,GO:0008152,GO:…	K00927	PGK	euNOG[57]	COG0126@NOG,KOG1367@euNOG	NA|NA|NA	G	phosphoglycerate kinase	6669.DappuP299795	5.8e-162	529.6	PGK	GO:0003008,GO:0003674,GO:0003824,GO:0004618,GO:0005575,GO:0005622,GO:0005623,GO:0005737,GO:0005975,GO:0005996,GO:0006006,GO:0006007,GO:0006091,GO:0006096,GO:0006793,GO:0006796,GO:0007154,GO:0007267,GO:0007268,GO:0008150,GO:0008152,GO:0009056,GO:0009987,GO:0016052,GO:0016301,GO:0016310,GO:0016740,GO:0016772,GO:0016774,GO:0019226,GO:0019318,GO:0019320,GO:0019725,GO:0023052,GO:0030016,GO:0030017,GO:…	K00927		artNOG[6]	035KR@artNOG,09VGG@biNOG,0V6FN@meNOG,12P3D@opiNOG,COG0126@NOG,KOG1367@euNOG	035KR|2.4e-177|589.8	G	Phosphoglycerate kinase
Cluster-37424.0	4.23219	-0.370762	0.000593032	0.0144199	0	0	0	0	0	0	0.316915	0	0	0	0.946803	0.116861	0.550788	1.82204	0	1.21038	0	0.0943051	4.49857	0	5811.TGME49_014350	1.6e-164	584.3		GO:0007154,GO:0007165,GO:0008150,GO:0009987,GO:0023052,GO:0044699,GO:0044700,GO:0044763,GO:0050789,GO:0050794,GO:0050896,GO:0051716,GO:0065007	K06942,K19788		apiNOG[5]	01ICP@apiNOG,COG0012@NOG,KOG1491@euNOG	NA|NA|NA	J	GTP-binding protein	6669.DappuP333762	2.6e-149	488		GO:0000166,GO:0001882,GO:0001883,GO:0003674,GO:0005488,GO:0005525,GO:0017076,GO:0019001,GO:0032549,GO:0032550,GO:0032553,GO:0032555,GO:0032561,GO:0035639,GO:0036094,GO:0043167,GO:0043168,GO:0097159,GO:1901265,GO:1901363	K19788		artNOG[6]	034PR@artNOG,0A417@biNOG,0VF5P@meNOG,12PUC@opiNOG,COG0012@NOG,KOG1491@euNOG	034PR|1.2e-159|531.5	F	GTP-binding protein
Cluster-55119.0	1.56964	1.96439	0.00059411	0.014428	2.87092	1.93758	1.10763	1.3099	0.953595	1.77613	1.74303	2.72972	0	3.28117	9.98447	5.14189	3.99321	1.33617	4.61071	4.63979	5.23544	11.2223	3.22724	4.8216	7460.GB13768-PA	2.3e-206	724.2		GO:0000109,GO:0000228,GO:0000278,GO:0003674,GO:0003824,GO:0003887,GO:0004518,GO:0004527,GO:0004529,GO:0004536,GO:0005575,GO:0005622,GO:0005623,GO:0005634,GO:0005657,GO:0005694,GO:0006139,GO:0006259,GO:0006260,GO:0006261,GO:0006281,GO:0006725,GO:0006807,GO:0006950,GO:0006974,GO:0007049,GO:0007113,GO:0007275,GO:0007399,GO:0008150,GO:0008152,GO:0008296,GO:0008408,GO:0008622,GO:0009058,GO:0009059,GO:…	K02324		artNOG[6]	0366Y@artNOG,0A26P@biNOG,0S52C@hymNOG,0ST0M@inNOG,0VD29@meNOG,12QSV@opiNOG,COG0417@NOG,KOG1798@euNOG	NA|NA|NA	L	DNA polymerase	7460.GB13768-PA	2.4e-241	792.9		GO:0000109,GO:0000228,GO:0000278,GO:0003674,GO:0003824,GO:0003887,GO:0004518,GO:0004527,GO:0004529,GO:0004536,GO:0005575,GO:0005622,GO:0005623,GO:0005634,GO:0005657,GO:0005694,GO:0006139,GO:0006259,GO:0006260,GO:0006261,GO:0006281,GO:0006725,GO:0006807,GO:0006950,GO:0006974,GO:0007049,GO:0007113,GO:0007275,GO:0007399,GO:0008150,GO:0008152,GO:0008296,GO:0008408,GO:0008622,GO:0009058,GO:0009059,GO:…	K02324		artNOG[6]	0366Y@artNOG,0A26P@biNOG,0S52C@hymNOG,0ST0M@inNOG,0VD29@meNOG,12QSV@opiNOG,COG0417@NOG,KOG1798@euNOG	0366Y|2.6e-260|867.2	L	DNA polymerase
Cluster-54188.25510	2.20942	1.68431	0.000595302	0.0144429	1.48863	1.05686	0.791165	0.523962	0	2.58347	0.158457	1.16988	1.45116	1.26199	9.46803	2.45408	1.10158	0.850287	2.93409	0.40346	4.73682	4.90387	4.30298	16.8756	7460.GB12265-PA	1.5e-128	465.3			K16848		artNOG[6]	035CQ@artNOG,09UM7@biNOG,0S5MN@hymNOG,0SQ9C@inNOG,0V5KR@meNOG,12NUK@opiNOG,COG5261@NOG,KOG2128@euNOG	NA|NA|NA	Z	RasGAP C-terminus	7460.GB12265-PA	1.6e-151	494.7			K16848		artNOG[6]	035CQ@artNOG,09UM7@biNOG,0S5MN@hymNOG,0SQ9C@inNOG,0V5KR@meNOG,12NUK@opiNOG,COG5261@NOG,KOG2128@euNOG	035CQ|3.4e-184|614.5	Z	gtpase activating protein
Cluster-35763.0	4.21172	0.0173999	0.000625226	0.0148959	0	0	0	0	0	0	0.158457	0	0	0.504795	1.80753	0.233722	2.06545	5.34466	0	0	0.997226	0.0943051	3.03165	0	323850.Shew_1276	6.4e-178	629	ACEA	GO:0003674,GO:0003824,GO:0004451,GO:0005488,GO:0005575,GO:0005622,GO:0005623,GO:0005737,GO:0005975,GO:0006081,GO:0006082,GO:0006091,GO:0006097,GO:0006099,GO:0008150,GO:0008152,GO:0009060,GO:0009987,GO:0015980,GO:0016829,GO:0016830,GO:0016833,GO:0019752,GO:0032787,GO:0043167,GO:0043169,GO:0043436,GO:0044237,GO:0044238,GO:0044262,GO:0044281,GO:0044424,GO:0044464,GO:0044710,GO:0045333,GO:0046487,GO:…	K01637	ICL	bactNOG[38]	08I9X@bactNOG,0RAN5@gproNOG,172M1@proNOG,COG2224@NOG	NA|NA|NA	C	Isocitrate lyase
Cluster-54188.16344	2.30719	0.78076	0.000625906	0.0148959	0.425322	0.352287	0.158233	0.654952	0.0953595	0.645867	1.26766	0.38996	0	0.504795	1.46324	1.86978	0.413091	0.364409	1.04789	0.80692	0.74792	11.8824	1.27134	3.89437	7668.SPU_020750tr	3.5e-13	80.1	KIAA0101	GO:0000226,GO:0003674,GO:0003682,GO:0005488,GO:0005575,GO:0005622,GO:0005623,GO:0005634,GO:0005737,GO:0006139,GO:0006259,GO:0006260,GO:0006281,GO:0006301,GO:0006725,GO:0006807,GO:0006950,GO:0006974,GO:0006996,GO:0007010,GO:0007017,GO:0008150,GO:0008152,GO:0009058,GO:0009059,GO:0009314,GO:0009411,GO:0009416,GO:0009628,GO:0009987,GO:0016043,GO:0018130,GO:0019438,GO:0019985,GO:0031023,GO:0033554,GO:…			meNOG[21]	0A8P6@biNOG,0J101@euNOG,0VJM2@meNOG,0Y3KP@NOG,13VMI@opiNOG	NA|NA|NA	L	kiaa0101
Cluster-54188.6351	2.29906	1.50541	0.000623932	0.0148959	1.59496	3.69901	0.316466	0.13099	0.0953595	0.161467	0.792287	0.19498	0.725582	0.757193	11.2756	4.32386	1.79006	0.850287	6.39213	0.40346	6.98058	1.32027	5.47652	3.33803	435258.XP_001464299.2	2.6e-59	236.5			K04648,K10392,K11498		euNOG[57]	0T5MU@kinNOG,COG5059@NOG,KOG0241@euNOG	NA|NA|NA	Z	kinesin K39
Cluster-54188.20737	3.33739	3.78854	0.000627887	0.0149004	0	0.176144	3.48113	0.392971	0	0	17.1134	0.77992	0	2.01918	16.6982	6.3105	22.3069	73.0032	1.36226	4.23633	65.6923	4.05512	50.0711	2.22535	373903.Hore_23170	3.8e-265	919.5	PFLB	GO:0005575,GO:0005622,GO:0005623,GO:0005737,GO:0044424,GO:0044464	K00656	PFL	bactNOG[38]	05C6N@bactNOG,0EP0J@cloNOG,0NDSG@firmNOG,COG1882@NOG	NA|NA|NA	C	formate acetyltransferase
Cluster-54188.28750	1.75808	3.29351	0.000627667	0.0149004	2.76459	5.46045	4.74699	3.27476	5.24477	9.04214	2.05995	3.31466	2.90233	4.29076	16.4399	5.95992	67.3338	2.18645	5.97297	8.67439	13.8365	6.50705	7.9214	12.2394	6945.ISCW023311-PA	1.9e-45	189.9					artNOG[6]	039R5@artNOG,0ACF3@biNOG,0VPM6@meNOG,0XR6W@NOG,140E8@opiNOG,KOG1056@euNOG	NA|NA|NA	P, T	7 transmembrane sweet-taste receptor of 3 GCPR	121225.PHUM003490-PA	3.9e-57	181.4					artNOG[6]	039R5@artNOG,0ACF3@biNOG,0VPM6@meNOG,0XR6W@NOG,140E8@opiNOG,KOG1056@euNOG	039R5|2.3e-69|234.1	P, T	7 transmembrane sweet-taste receptor of 3 GCPR
Cluster-36210.0	4.86084	0.0513595	0.000629833	0.0149324	0	0	0	0	0	0	0.316915	0	0	0	0.946803	0.116861	0.137697	1.5791	0	0	11.4681	0	0.19559	0	7739.JGI91427	2.9e-23	114			K04097		meNOG[21]	0B3CM@biNOG,0E7MH@chorNOG,0IN5E@euNOG,0WFR9@meNOG,11Q6N@NOG,13BBK@opiNOG	NA|NA|NA	O	Glutathione S-transferase, N-terminal domain	7425.NV14185-PA	2.9e-28	89	GSTS1	GO:0003674,GO:0003824,GO:0004364,GO:0004601,GO:0004602,GO:0005575,GO:0005622,GO:0005623,GO:0005737,GO:0006082,GO:0006518,GO:0006520,GO:0006575,GO:0006749,GO:0006790,GO:0006807,GO:0006950,GO:0006979,GO:0008150,GO:0008152,GO:0009987,GO:0016209,GO:0016491,GO:0016684,GO:0016740,GO:0016765,GO:0019752,GO:0034641,GO:0043436,GO:0043603,GO:0044237,GO:0044238,GO:0044281,GO:0044424,GO:0044464,GO:0044710,GO:…	K00799,K04097		artNOG[6]	03H62@artNOG,0B3CX@biNOG,0IN5I@euNOG,0S9KR@hymNOG,0T3P5@inNOG,0WFRK@meNOG,11I69@NOG,13BBW@opiNOG	03H62|8.5e-28|97.3	O	Glutathione

## Sheet: Vestigial-winged_UP
Cluster	LogFC	LogCPM	P-value	FDR	Vestigial-winged (CPM)										Full-winged (CPM)										Diamond eggNOG annotation												artNOG eggnog annotation
					1	2	3	4	5	6	7	8	9	10	1	2	3	4	5	6	7	8	9	10	seed_eggNOG_ortholog	seed_ortholog_evalue	seed_ortholog_score	predicted_gene_name	GO_terms	KEGG_KOs	BiGG_reactions	Annotation_tax_scope	OGs	bestOG|evalue|score	COG cat	eggNOG annot	seed_eggNOG_ortholog	seed_ortholog_evalue	seed_ortholog_score	predicted_gene_name	GO_terms	KEGG_KOs	BiGG_reactions	Annotation_tax_scope	OGs	bestOG|evalue|score	COG cat	eggNOG annot
Cluster-54188.12111	-3.68492	1.7093	1.28332e-11	8.00954e-08	9.14443	8.80718	9.65222	3.14377	2.76542	2.58347	2.53532	3.31466	3.62791	10.6007	0.688584	0.584305	0.137697	0.12147	0.523945	0.40346	0.623266	0.18861	0.0977951	0.92723	6334.EFV51255	1.4e-101	375.2					meNOG[21]	0AAK7@biNOG,0VNGK@meNOG,13YBF@opiNOG,COG2801@NOG,KOG0017@euNOG	NA|NA|NA	L	Inherit from KOG: Retrotransposon protein	7091.BGIBMGA008115-TA	2.8e-85	275.3					artNOG[6]	03HR1@artNOG,0B578@biNOG,0IRPM@euNOG,0T44P@inNOG,0WHTF@meNOG,0XS4D@NOG,13EAF@opiNOG	03HR1|2.5e-132|442.9	S	Reverse transcriptase (RNA-dependent DNA polymerase)
Cluster-54188.35749	-2.64961	2.99826	4.3869e-09	6.44229e-06	31.4738	12.1539	3.95583	18.6006	19.1673	4.03667	6.97212	5.45944	17.414	14.6391	1.97968	3.27211	1.51467	3.40115	1.8862	2.21903	1.49584	1.60319	1.9559	1.85446	44689.DDB0217895	1.2e-12	79.7	DET1	GO:0000003,GO:0000122,GO:0001708,GO:0003006,GO:0003674,GO:0003682,GO:0005488,GO:0005575,GO:0005622,GO:0005623,GO:0005634,GO:0005694,GO:0005700,GO:0006139,GO:0006259,GO:0006281,GO:0006355,GO:0006357,GO:0006725,GO:0006807,GO:0006950,GO:0006974,GO:0007275,GO:0007276,GO:0007292,GO:0008150,GO:0008152,GO:0008283,GO:0009605,GO:0009889,GO:0009890,GO:0009892,GO:0009987,GO:0009991,GO:0010468,GO:0010556,GO:…	K10571		euNOG[57]	0XSK5@NOG,KOG2558@euNOG	NA|NA|NA	K	de-etiolated homolog 1 (Arabidopsis)
Cluster-54188.26841	-2.94909	1.70617	1.54463e-08	1.32971e-05	12.9723	6.8696	3.16466	5.76358	7.43804	4.52107	2.85223	0.9749	2.90233	5.55275	0.602511	1.40233	0.413091	1.2147	0.419156	1.00865	0.124653	0.282915	0.977951	0.370892	7165.AGAP005043-PA	1.3e-121	441.8		GO:0003674,GO:0003824,GO:0008150,GO:0008152,GO:0008233,GO:0008238,GO:0008239,GO:0016787,GO:0070011			artNOG[6]	0345T@artNOG,09URM@biNOG,0GW4G@dipNOG,0SSKI@inNOG,0V52H@meNOG,12P87@opiNOG,COG1506@NOG,KOG2100@euNOG	NA|NA|NA	O	Dipeptidyl peptidase IV (DPP IV) N-terminal region	7165.AGAP005043-PA	3.1e-146	477.1		GO:0003674,GO:0003824,GO:0008150,GO:0008152,GO:0008233,GO:0008238,GO:0008239,GO:0016787,GO:0070011			artNOG[6]	0345T@artNOG,09URM@biNOG,0GW4G@dipNOG,0SSKI@inNOG,0V52H@meNOG,12P87@opiNOG,COG1506@NOG,KOG2100@euNOG	0345T|3.1e-147|492.1	O	Dipeptidyl peptidase IV (DPP IV) N-terminal region
Cluster-54188.22824	-3.62478	2.22938	1.80752e-08	1.45564e-05	11.8027	11.4493	6.32932	2.48882	3.0515	2.74494	0.792287	2.72972	33.3768	10.6007	0.688584	0.818028	0.550788	1.70057	0.838312	0.40346	0.124653	0	0.880156	0.556338	7070.TC009361-PA	0	1569.7		GO:0005575,GO:0016020			artNOG[6]	03HSV@artNOG,0B5FE@biNOG,0T46F@inNOG,0WI2Q@meNOG,0YMU7@NOG,13EPJ@opiNOG,KOG4297@euNOG	NA|NA|NA	T, V	Sushi domain (SCR repeat)	7070.TC009361-PA	0	1760.4		GO:0005575,GO:0016020			artNOG[6]	03HSV@artNOG,0B5FE@biNOG,0T46F@inNOG,0WI2Q@meNOG,0YMU7@NOG,13EPJ@opiNOG,KOG4297@euNOG	03HSV|0.0|1770.4	T, V	c4b-binding protein beta chain
Cluster-54188.29859	-6.96188	8.28063	6.42374e-08	3.64262e-05	11.4837	10.7448	5.06346	12.8371	11.5385	5.00547	9.6659	7.01928	6017.98	84.8056	5.25045	8.76458	4.4063	5.22319	8.06875	9.27958	3.61494	2.07471	1.76031	0.92723	9601.ENSPPYP00000010534	0	1722.6	EEF2	GO:0003674,GO:0003676,GO:0003723,GO:0003746,GO:0003824,GO:0003924,GO:0005488,GO:0005575,GO:0005622,GO:0005623,GO:0005737,GO:0005829,GO:0005844,GO:0006139,GO:0006152,GO:0006163,GO:0006184,GO:0006195,GO:0006412,GO:0006414,GO:0006725,GO:0006753,GO:0006793,GO:0006796,GO:0006807,GO:0008135,GO:0008150,GO:0008152,GO:0009056,GO:0009058,GO:0009059,GO:0009116,GO:0009117,GO:0009119,GO:0009141,GO:0009143,GO:…	K03234		maNOG[6]	09X4Y@biNOG,0DIFW@chorNOG,0RNT8@homNOG,0UIIS@maNOG,0V83E@meNOG,12QB7@opiNOG,164T5@prNOG,1B4T9@spriNOG,1CQFQ@veNOG,COG0480@NOG,KOG0469@euNOG	NA|NA|NA	J	Catalyzes the GTP-dependent ribosomal translocation step during translation elongation. During this step, the ribosome changes from the pre-translocational (PRE) to the post- translocational (POST) state as the newly formed A-site-bound peptidyl-tRNA and P-site-bound deacylated tRNA move to the P and E sites, respectively. Catalyzes the coordinated movement of the two tRNA molecules, the mRNA and…	34740.HMEL011778-PA	0	1746.8	EF2B	GO:0000022,GO:0000226,GO:0000278,GO:0003674,GO:0003676,GO:0003723,GO:0003746,GO:0005488,GO:0005575,GO:0005622,GO:0005623,GO:0005737,GO:0005811,GO:0005829,GO:0005856,GO:0005875,GO:0006412,GO:0006414,GO:0006996,GO:0007010,GO:0007017,GO:0007049,GO:0007051,GO:0007052,GO:0008135,GO:0008150,GO:0008152,GO:0009058,GO:0009059,GO:0009987,GO:0010467,GO:0015630,GO:0016043,GO:0019538,GO:0022402,GO:0032991,GO:…	K03234		artNOG[6]	032ZT@artNOG,09X4Y@biNOG,0SPU0@inNOG,0TD8C@lepNOG,0V83E@meNOG,12QB7@opiNOG,COG0480@NOG,KOG0469@euNOG	032ZT|0.0|1681.4	J	Elongation factor
Cluster-54188.27425	-4.87573	0.953629	1.12452e-07	4.98888e-05	10.4204	2.28987	2.53173	0	0.0953595	4.844	0.316915	9.16406	0.725582	2.01918	0	0.116861	0.137697	0.12147	0.209578	0	0.249307	0.0943051	0	0	7029.ACYPI45008-PA	1.7e-20	104.4	JHAMT	GO:0003674,GO:0003824,GO:0006629,GO:0006714,GO:0006716,GO:0006718,GO:0006720,GO:0006721,GO:0008150,GO:0008152,GO:0008168,GO:0008171,GO:0008299,GO:0008610,GO:0008757,GO:0009058,GO:0009987,GO:0010817,GO:0016106,GO:0016114,GO:0016740,GO:0016741,GO:0019010,GO:0032259,GO:0034754,GO:0035049,GO:0042445,GO:0042446,GO:0044237,GO:0044238,GO:0044249,GO:0044255,GO:0044710,GO:0065007,GO:0065008,GO:0071704,GO:…	K10718		artNOG[6]	037GP@artNOG,0A79J@biNOG,0IX8A@euNOG,0SU1N@inNOG,0VI3U@meNOG,0ZWS9@NOG,13TKW@opiNOG	NA|NA|NA	S	juvenile hormone acid methyltransferase	7029.ACYPI45008-PA	7.4e-30	95.6	JHAMT	GO:0003674,GO:0003824,GO:0006629,GO:0006714,GO:0006716,GO:0006718,GO:0006720,GO:0006721,GO:0008150,GO:0008152,GO:0008168,GO:0008171,GO:0008299,GO:0008610,GO:0008757,GO:0009058,GO:0009987,GO:0010817,GO:0016106,GO:0016114,GO:0016740,GO:0016741,GO:0019010,GO:0032259,GO:0034754,GO:0035049,GO:0042445,GO:0042446,GO:0044237,GO:0044238,GO:0044249,GO:0044255,GO:0044710,GO:0065007,GO:0065008,GO:0071704,GO:…	K10718		artNOG[6]	037GP@artNOG,0A79J@biNOG,0IX8A@euNOG,0SU1N@inNOG,0VI3U@meNOG,0ZWS9@NOG,13TKW@opiNOG	037GP|6.6e-39|134.2	S	Acid methyltransferase
Cluster-54188.37974	-12.2105	11.2111	5.85913e-07	0.000170085	0.106331	0.176144	0.474699	0.261981	0.190719	0.161467	0.316915	0	46531.6	877.082	0.086073	0.116861	0.275394	0.728817	0	0.20173	0.124653	0.0943051	7.43242	0.741784	9606.ENSP00000443070	6e-36	158.3	LINC00273				maNOG[6]	0AZN6@biNOG,0E4HQ@chorNOG,0KC7B@euNOG,0RTTU@homNOG,0UZZ7@maNOG,0WBI6@meNOG,10P9B@NOG,14STA@opiNOG,16KU0@prNOG,1B9MA@spriNOG,1DC5G@veNOG	NA|NA|NA
Cluster-54188.38242	-7.39471	5.80618	6.90885e-07	0.000193197	0.425322	1.05686	0.632932	0.261981	0.190719	0.807334	0.158457	0.77992	1074.59	39.6264	0.430365	0.818028	1.10158	0.485878	0.628734	1.81557	0.74792	0.18861	0.293385	0	10116.ENSRNOP00000061250	5.8e-86	322	RPS11	GO:0005575,GO:0005622,GO:0005623,GO:0005737,GO:0005829,GO:0005840,GO:0015935,GO:0022626,GO:0022627,GO:0030529,GO:0032991,GO:0043226,GO:0043228,GO:0043229,GO:0043232,GO:0044391,GO:0044422,GO:0044424,GO:0044444,GO:0044445,GO:0044446,GO:0044464	K02949		euNOG[57]	COG0186@NOG,KOG1728@euNOG	NA|NA|NA	J	ribosomal protein S11	7091.BGIBMGA013792-TA	1.4e-91	294.5	RPS11	GO:0000022,GO:0000226,GO:0000228,GO:0000278,GO:0003674,GO:0003735,GO:0005198,GO:0005575,GO:0005622,GO:0005623,GO:0005634,GO:0005694,GO:0005730,GO:0005737,GO:0005829,GO:0005840,GO:0006412,GO:0006996,GO:0007010,GO:0007017,GO:0007049,GO:0007051,GO:0007052,GO:0007275,GO:0007399,GO:0008150,GO:0008152,GO:0009058,GO:0009059,GO:0009987,GO:0010467,GO:0015935,GO:0016043,GO:0019538,GO:0022008,GO:0022402,GO:…	K02949		artNOG[6]	036K1@artNOG,0A0YI@biNOG,0STHS@inNOG,0TFV0@lepNOG,0VBV0@meNOG,13PUI@opiNOG,COG0186@NOG,KOG1728@euNOG	036K1|1.2e-88|295.9	J	Ribosomal protein S11
Cluster-54188.6867	-7.97752	6.16942	1.01168e-06	0.000257015	0.425322	0.528431	0	0.654952	0	0.161467	0.316915	0.38996	1397.47	40.1312	0.774657	0.116861	0.963878	0.364409	0.314367	0.20173	0.872573	0.754441	0.782361	0.370892	13735.ENSPSIP00000003006	4.7e-266	921.8	TUBA4A	GO:0000003,GO:0000086,GO:0000132,GO:0000226,GO:0000278,GO:0000280,GO:0000910,GO:0001775,GO:0001966,GO:0002009,GO:0002119,GO:0002164,GO:0002576,GO:0003674,GO:0005198,GO:0005200,GO:0005575,GO:0005576,GO:0005622,GO:0005623,GO:0005737,GO:0005829,GO:0005856,GO:0005874,GO:0006457,GO:0006458,GO:0006810,GO:0006887,GO:0006897,GO:0006898,GO:0006915,GO:0006928,GO:0006950,GO:0006996,GO:0007010,GO:0007017,GO:…	K07374		meNOG[21]	09VHD@biNOG,0DGS2@chorNOG,0V6GK@meNOG,12P5T@opiNOG,1CRG5@veNOG,COG5023@NOG,KOG1376@euNOG	NA|NA|NA	Z	Tubulin is the major constituent of microtubules. It binds two moles of GTP, one at an exchangeable site on the beta chain and one at a non-exchangeable site on the alpha chain (By similarity)	7070.TC004522-PA	0	1028.8			K07374		artNOG[6]	034XC@artNOG,09VHD@biNOG,0SRII@inNOG,0V6GK@meNOG,12P5T@opiNOG,COG5023@NOG,KOG1376@euNOG	034XC|0.0|1071.1	Z	Tubulin is the major constituent of microtubules. It binds two moles of GTP, one at an exchangeable site on the beta chain and one at a non-exchangeable site on the alpha chain (By similarity)
Cluster-54188.33637	-2.28694	2.48937	1.20538e-06	0.000283501	19.2458	10.0402	5.85462	5.37061	13.4457	4.68254	7.60595	5.65442	5.07907	11.8627	1.46324	3.97328	1.51467	5.22319	1.25747	0.80692	0.498613	1.13166	1.46693	0.741784	43151.ADAR003511-PA	5.8e-89	334			K14210		meNOG[21]	09ZMH@biNOG,0V9J9@meNOG,12TYZ@opiNOG,COG0366@NOG,KOG0471@euNOG	NA|NA|NA	G	Inherit from KOG: Solute carrier family 3 (Cystine, dibasic and neutral amino acid transporters, activator of cystine, dibasic and neutral amino acid transport), member 1	12957.ACEP_00005481-PA	1.3e-125	410			K14210		artNOG[6]	032KC@artNOG,09ZMH@biNOG,0S61R@hymNOG,0SS7A@inNOG,0V9J9@meNOG,12TYZ@opiNOG,COG0366@NOG,KOG0471@euNOG	032KC|9.2e-164|546.3	G	Inherit from KOG: Solute carrier family 3 (Cystine, dibasic and neutral amino acid transporters, activator of cystine, dibasic and neutral amino acid transport), member 1
Cluster-54188.23797	-6.25775	5.09468	1.25163e-06	0.000289323	0.106331	1.76144	3.00643	0.654952	0.0953595	0.968801	0.475372	2.72972	653.749	16.9106	0.516438	0.233722	1.10158	0.850287	0.314367	1.41211	0.498613	0.471526	1.85811	1.48357	9669.ENSMPUP00000001582	2.4e-115	420.2	TMED2	GO:0000003,GO:0000139,GO:0000578,GO:0001701,GO:0001756,GO:0001838,GO:0001841,GO:0001843,GO:0001890,GO:0001892,GO:0001893,GO:0001947,GO:0002009,GO:0003002,GO:0003006,GO:0003007,GO:0003143,GO:0005575,GO:0005622,GO:0005623,GO:0005737,GO:0005783,GO:0005789,GO:0005793,GO:0005794,GO:0005795,GO:0005798,GO:0005801,GO:0006140,GO:0006461,GO:0006605,GO:0006612,GO:0006810,GO:0006886,GO:0006888,GO:0006900,GO:…			maNOG[6]	0A06U@biNOG,0CJI5@carNOG,0DMTY@chorNOG,0UR13@maNOG,0VB2T@meNOG,0XQCK@NOG,12SKM@opiNOG,1CWPC@veNOG,KOG1692@euNOG	NA|NA|NA	U	transmembrane emp24 domain trafficking protein 2	6945.ISCW001359-PA	6.8e-98	317.3		GO:0000003,GO:0000139,GO:0005575,GO:0005622,GO:0005623,GO:0005737,GO:0005794,GO:0005798,GO:0007275,GO:0007444,GO:0008150,GO:0009966,GO:0009967,GO:0010646,GO:0010647,GO:0012505,GO:0012506,GO:0016020,GO:0016023,GO:0023051,GO:0023056,GO:0030111,GO:0030117,GO:0030120,GO:0030126,GO:0030135,GO:0030137,GO:0030177,GO:0030659,GO:0030660,GO:0030662,GO:0030663,GO:0031090,GO:0031410,GO:0031982,GO:0031988,GO:…			artNOG[6]	035PF@artNOG,0A06U@biNOG,0VB2T@meNOG,0XQCK@NOG,12SKM@opiNOG,KOG1692@euNOG	035PF|7.7e-103|342.5	U	emp24/gp25L/p24 family/GOLD
Cluster-54188.30036	-5.96693	9.44328	1.42138e-06	0.000316828	4.57221	29.7683	75.6354	29.8658	4.95869	17.5999	7.60595	34.5114	13213.6	292.024	7.74657	7.59597	26.5755	48.5878	8.69748	24.6111	12.59	16.4091	18.3855	47.8451	743718.Isova_1219	3.9e-07	60.5	INFB	GO:0003674,GO:0003676,GO:0003723,GO:0003743,GO:0005488,GO:0005575,GO:0005576,GO:0005618,GO:0005622,GO:0005623,GO:0005737,GO:0005886,GO:0006412,GO:0006413,GO:0008135,GO:0008150,GO:0008152,GO:0009058,GO:0009059,GO:0009987,GO:0010467,GO:0016020,GO:0019538,GO:0030312,GO:0034645,GO:0040007,GO:0043170,GO:0044237,GO:0044238,GO:0044249,GO:0044260,GO:0044267,GO:0044424,GO:0044464,GO:0071704,GO:0071944,GO:…	K02519		bactNOG[38]	00E4G@actNOG,07QHU@bactNOG,COG0532@NOG	NA|NA|NA	J	One of the essential components for the initiation of protein synthesis. Protects formylmethionyl-tRNA from spontaneous hydrolysis and promotes its binding to the 30S ribosomal subunits. Also involved in the hydrolysis of GTP during the formation of the 70S ribosomal complex (By similarity)
Cluster-57886.0	-3.42568	1.63317	1.44008e-06	0.000318155	0.425322	7.04574	1.74056	20.8275	6.29372	3.71374	3.3276	7.01928	0.725582	0.504795	0.086073	0.467444	0	0.242939	0.628734	0.80692	0.623266	0.18861	1.46693	0.185446	7159.AAEL008056-PA	3.6e-223	779.2		GO:0003674,GO:0005215,GO:0005216,GO:0005217,GO:0005221,GO:0005244,GO:0005261,GO:0005575,GO:0005623,GO:0005886,GO:0006810,GO:0006811,GO:0006812,GO:0007275,GO:0007568,GO:0007584,GO:0007610,GO:0007622,GO:0007623,GO:0007626,GO:0007635,GO:0007637,GO:0008150,GO:0008324,GO:0008340,GO:0009605,GO:0009987,GO:0009991,GO:0010259,GO:0014059,GO:0015075,GO:0015267,GO:0015276,GO:0016020,GO:0022410,GO:0022803,GO:…	K04955		artNOG[6]	0349N@artNOG,09UI4@biNOG,0SQYF@inNOG,0V5HC@meNOG,0XPSE@NOG,12NSA@opiNOG,KOG0498@euNOG	NA|NA|NA	P	Cyclic nucleotide-gated	7159.AAEL008056-PA	9.1e-268	878.3		GO:0003674,GO:0005215,GO:0005216,GO:0005217,GO:0005221,GO:0005244,GO:0005261,GO:0005575,GO:0005623,GO:0005886,GO:0006810,GO:0006811,GO:0006812,GO:0007275,GO:0007568,GO:0007584,GO:0007610,GO:0007622,GO:0007623,GO:0007626,GO:0007635,GO:0007637,GO:0008150,GO:0008324,GO:0008340,GO:0009605,GO:0009987,GO:0009991,GO:0010259,GO:0014059,GO:0015075,GO:0015267,GO:0015276,GO:0016020,GO:0022410,GO:0022803,GO:…	K04955		artNOG[6]	0349N@artNOG,09UI4@biNOG,0SQYF@inNOG,0V5HC@meNOG,0XPSE@NOG,12NSA@opiNOG,KOG0498@euNOG	0349N|0.0|1074.5	P	Ion channel
Cluster-54188.24575	-8.38325	5.40817	1.47791e-06	0.000320835	0.531653	0.528431	0	0.654952	0.572157	0	0.792287	0	826.438	23.473	0.86073	0.350583	0.275394	0.242939	0.314367	0	0	0.18861	0.0977951	0	9601.ENSPPYP00000018459	0	4394.3	ITPR3	GO:0000822,GO:0001775,GO:0002791,GO:0003008,GO:0003674,GO:0004871,GO:0004872,GO:0005215,GO:0005216,GO:0005217,GO:0005218,GO:0005220,GO:0005261,GO:0005262,GO:0005488,GO:0005509,GO:0005543,GO:0005575,GO:0005622,GO:0005623,GO:0005634,GO:0005635,GO:0005640,GO:0005654,GO:0005730,GO:0005737,GO:0005783,GO:0005789,GO:0005886,GO:0005887,GO:0005903,GO:0006091,GO:0006112,GO:0006461,GO:0006810,GO:0006811,GO:…	K04960		maNOG[6]	09XKF@biNOG,0DIY2@chorNOG,0RMKV@homNOG,0UJ9M@maNOG,0V8IA@meNOG,0XR97@NOG,12QKW@opiNOG,1685T@prNOG,1B4HH@spriNOG,1CTPH@veNOG,KOG3533@euNOG	NA|NA|NA	P	inositol 1,4,5-trisphosphate receptor, type 3	7460.GB11927-PA	0	2742.2		GO:0000280,GO:0003008,GO:0003674,GO:0004871,GO:0004872,GO:0005215,GO:0005216,GO:0005217,GO:0005220,GO:0005261,GO:0005262,GO:0005575,GO:0005622,GO:0005623,GO:0005737,GO:0005783,GO:0005789,GO:0006810,GO:0006811,GO:0006812,GO:0006816,GO:0006873,GO:0006874,GO:0006875,GO:0006950,GO:0006979,GO:0006996,GO:0007154,GO:0007165,GO:0007204,GO:0007275,GO:0007399,GO:0007417,GO:0007420,GO:0007591,GO:0007600,GO:…	K04958		artNOG[6]	033RB@artNOG,09XKF@biNOG,0S426@hymNOG,0SQS3@inNOG,0V8IA@meNOG,0XR97@NOG,12QKW@opiNOG,KOG3533@euNOG	033RB|0.0|3206.8	T	inositol 1,4,5-trisphosphate
Cluster-54188.17772	-2.27227	2.04856	1.69622e-06	0.00035585	10.2077	7.04574	2.3735	8.90735	5.05405	3.3908	5.07064	11.6988	6.53024	4.29076	1.46324	0.818028	0.137697	1.94351	2.41015	1.21038	0.124653	1.7918	1.27134	2.03991	7425.NV13142-PA	0	1137.5	NEP3	GO:0003674,GO:0003824,GO:0004175,GO:0004222,GO:0005575,GO:0008150,GO:0008152,GO:0008233,GO:0008237,GO:0016020,GO:0016021,GO:0016787,GO:0031224,GO:0044425,GO:0070011	K01415		artNOG[6]	033XC@artNOG,09UPT@biNOG,0S3X0@hymNOG,0SQKK@inNOG,0V5PD@meNOG,12PKS@opiNOG,COG3590@NOG,KOG3624@euNOG	NA|NA|NA	E	Peptidase family M13	7425.NV13142-PA	0	1282.8	NEP3	GO:0003674,GO:0003824,GO:0004175,GO:0004222,GO:0005575,GO:0008150,GO:0008152,GO:0008233,GO:0008237,GO:0016020,GO:0016021,GO:0016787,GO:0031224,GO:0044425,GO:0070011	K01415		artNOG[6]	033XC@artNOG,09UPT@biNOG,0S3X0@hymNOG,0SQKK@inNOG,0V5PD@meNOG,12PKS@opiNOG,COG3590@NOG,KOG3624@euNOG	033XC|0.0|1369.8	E	Peptidase family M13
Cluster-56589.0	-6.52949	0.0677124	2.0964e-06	0.000418694	1.91395	0	2.05703	5.37061	0.476797	0	5.22909	0.19498	0	0	0	0	0	0	0	0	0	0	0	0	412030.XP_001424169.1	4e-296	1022.3	HSP90	GO:0000003,GO:0003006,GO:0003674,GO:0003824,GO:0005575,GO:0005622,GO:0005623,GO:0005737,GO:0005813,GO:0005815,GO:0005829,GO:0005856,GO:0006139,GO:0006152,GO:0006163,GO:0006195,GO:0006200,GO:0006457,GO:0006725,GO:0006753,GO:0006793,GO:0006796,GO:0006807,GO:0006950,GO:0006986,GO:0007275,GO:0008150,GO:0008152,GO:0009056,GO:0009116,GO:0009117,GO:0009119,GO:0009123,GO:0009125,GO:0009126,GO:0009128,GO:…	K04079		euNOG[57]	COG0326@NOG,KOG0019@euNOG	NA|NA|NA	O	heat shock protein	34740.HMEL006062-PA	3e-297	978.3	HSP83	GO:0000003,GO:0000226,GO:0000278,GO:0000578,GO:0001654,GO:0001745,GO:0001751,GO:0001752,GO:0001754,GO:0003002,GO:0003006,GO:0003674,GO:0003824,GO:0005575,GO:0005622,GO:0005623,GO:0005694,GO:0005700,GO:0005705,GO:0005737,GO:0005811,GO:0005813,GO:0005815,GO:0005856,GO:0006139,GO:0006152,GO:0006163,GO:0006195,GO:0006200,GO:0006355,GO:0006357,GO:0006403,GO:0006457,GO:0006725,GO:0006753,GO:0006793,GO:…	K04079		artNOG[6]	032GD@artNOG,0A0AB@biNOG,0SSGB@inNOG,0TACQ@lepNOG,0VB6A@meNOG,12NT4@opiNOG,COG0326@NOG,KOG0019@euNOG,KOG0020@euNOG	032GD|0.0|1081.4	O	Heat shock protein
Cluster-54188.30218	-2.76588	3.60826	2.32871e-06	0.000427472	18.9268	22.8987	9.17752	21.7444	32.3269	63.4565	8.39824	23.2026	2.17675	5.30035	3.1847	3.62269	3.30473	1.5791	9.95495	1.21038	2.11911	0.660136	0.39118	4.4507	121225.PHUM509510-PA	6.1e-30	135.6		GO:0003674,GO:0003824,GO:0004838,GO:0008150,GO:0008152,GO:0008483,GO:0016740,GO:0016769,GO:0070547	K00815		artNOG[6]	034R1@artNOG,09Z82@biNOG,0SSGT@inNOG,0VA5C@meNOG,12TQX@opiNOG,COG0436@NOG,KOG0259@euNOG	NA|NA|NA	E	Aminotransferase class I and II	121225.PHUM509510-PA	1.3e-42	134.9		GO:0003674,GO:0003824,GO:0004838,GO:0008150,GO:0008152,GO:0008483,GO:0016740,GO:0016769,GO:0070547	K00815		artNOG[6]	034R1@artNOG,09Z82@biNOG,0SSGT@inNOG,0VA5C@meNOG,12TQX@opiNOG,COG0436@NOG,KOG0259@euNOG	034R1|1.6e-46|158.9	E	Aminotransferase class I and II
Cluster-54188.17612	-3.39902	1.18565	2.52109e-06	0.00043372	0.956975	3.87516	1.74056	9.82428	2.86078	2.26054	5.38755	8.57912	0.725582	0.504795	0.172146	0.818028	0	0.850287	0.733523	0	0	0.0943051	0.58677	0	7070.TC030317-PA	2.5e-14	85.1	GPROR37	GO:0003008,GO:0003674,GO:0004871,GO:0004872,GO:0004888,GO:0004984,GO:0005575,GO:0005623,GO:0005886,GO:0007154,GO:0007165,GO:0007600,GO:0007606,GO:0007608,GO:0008150,GO:0009593,GO:0009987,GO:0016020,GO:0016021,GO:0023052,GO:0031224,GO:0031252,GO:0031253,GO:0031256,GO:0032501,GO:0032589,GO:0032590,GO:0038023,GO:0042221,GO:0042995,GO:0043005,GO:0044425,GO:0044459,GO:0044463,GO:0044464,GO:0044699,GO:…	K08471		artNOG[6]	03AGC@artNOG,0A96H@biNOG,0JEQJ@euNOG,0SXA3@inNOG,0VK30@meNOG,0YT0S@NOG,146T3@opiNOG	NA|NA|NA	T	Odorant receptor	13037.EHJ70340	1.6e-21	69		GO:0003008,GO:0003674,GO:0004871,GO:0004872,GO:0004888,GO:0004984,GO:0005488,GO:0005549,GO:0005575,GO:0005623,GO:0005886,GO:0007154,GO:0007165,GO:0007600,GO:0007606,GO:0007608,GO:0007610,GO:0007635,GO:0008150,GO:0009593,GO:0009987,GO:0016020,GO:0016021,GO:0023052,GO:0031224,GO:0032501,GO:0038023,GO:0042048,GO:0042221,GO:0044425,GO:0044464,GO:0044699,GO:0044700,GO:0044707,GO:0044708,GO:0044763,GO:…	K08471		artNOG[6]	03ACH@artNOG,0A9YV@biNOG,0JDA5@euNOG,0SX4G@inNOG,0VKWH@meNOG,0YKTV@NOG,145PY@opiNOG	03ACH|5.3e-37|127.8	T	Odorant receptor
Cluster-56522.0	-5.37716	0.417935	3.45905e-06	0.000529153	1.80762	0	2.3735	3.79872	0.572157	0.161467	9.34898	2.72972	0	0	0	0	0	0	0.314367	0	0	0	0	0	7719.ENSCINP00000013007	1.1e-48	198.4	RPS8	GO:0000003,GO:0000184,GO:0000462,GO:0000956,GO:0002119,GO:0002164,GO:0003674,GO:0003735,GO:0005198,GO:0005575,GO:0005622,GO:0005623,GO:0005737,GO:0005829,GO:0005840,GO:0006139,GO:0006364,GO:0006396,GO:0006401,GO:0006402,GO:0006412,GO:0006413,GO:0006414,GO:0006415,GO:0006605,GO:0006612,GO:0006613,GO:0006614,GO:0006725,GO:0006807,GO:0006810,GO:0006886,GO:0006897,GO:0006898,GO:0006915,GO:0007275,GO:…	K02995		meNOG[21]	09WP6@biNOG,0DG73@chorNOG,0V5XF@meNOG,12QT6@opiNOG,COG2007@NOG,KOG3283@euNOG	NA|NA|NA	J	ribosomal protein S8	6945.ISCW015393-PA	1.5e-61	197.8	RPS8	GO:0000462,GO:0003674,GO:0003735,GO:0005198,GO:0005575,GO:0005622,GO:0005623,GO:0005737,GO:0005829,GO:0005840,GO:0006139,GO:0006364,GO:0006396,GO:0006412,GO:0006414,GO:0006725,GO:0006807,GO:0007275,GO:0007399,GO:0008150,GO:0008152,GO:0009058,GO:0009059,GO:0009987,GO:0010467,GO:0015935,GO:0016070,GO:0016072,GO:0019538,GO:0022008,GO:0022613,GO:0022626,GO:0022627,GO:0030154,GO:0030490,GO:0030529,GO:…	K02995		artNOG[6]	0351T@artNOG,09WP6@biNOG,0V5XF@meNOG,12QT6@opiNOG,COG2007@NOG,KOG3283@euNOG	0351T|3.5e-67|226.3	J	40S ribosomal protein S8
Cluster-54188.8976	-2.36209	0.187827	3.65581e-06	0.000549803	2.02028	2.28987	2.05703	0.916933	1.04895	0.807334	1.74303	1.36486	2.17675	0.757193	0.344292	0.467444	0.275394	0.12147	0.209578	0	0.124653	0.471526	0.293385	0.370892	34740.HMEL003762-PA	8.3e-34	148.3		GO:0003333,GO:0003674,GO:0005215,GO:0005283,GO:0005310,GO:0005313,GO:0005342,GO:0005343,GO:0005368,GO:0005369,GO:0005416,GO:0005575,GO:0005623,GO:0005886,GO:0006810,GO:0006811,GO:0006812,GO:0006814,GO:0006820,GO:0006835,GO:0006865,GO:0008150,GO:0008324,GO:0008509,GO:0008514,GO:0009987,GO:0015075,GO:0015077,GO:0015081,GO:0015171,GO:0015172,GO:0015179,GO:0015183,GO:0015291,GO:0015293,GO:0015294,GO:…	K05613		artNOG[6]	0369R@artNOG,09UFF@biNOG,0ST4E@inNOG,0TE45@lepNOG,0V5ET@meNOG,12PFQ@opiNOG,COG1301@NOG,KOG3787@euNOG	NA|NA|NA	E	Sodium:dicarboxylate symporter family	34740.HMEL003762-PA	1.2e-43	138.1		GO:0003333,GO:0003674,GO:0005215,GO:0005283,GO:0005310,GO:0005313,GO:0005342,GO:0005343,GO:0005368,GO:0005369,GO:0005416,GO:0005575,GO:0005623,GO:0005886,GO:0006810,GO:0006811,GO:0006812,GO:0006814,GO:0006820,GO:0006835,GO:0006865,GO:0008150,GO:0008324,GO:0008509,GO:0008514,GO:0009987,GO:0015075,GO:0015077,GO:0015081,GO:0015171,GO:0015172,GO:0015179,GO:0015183,GO:0015291,GO:0015293,GO:0015294,GO:…	K05613		artNOG[6]	0369R@artNOG,09UFF@biNOG,0ST4E@inNOG,0TE45@lepNOG,0V5ET@meNOG,12PFQ@opiNOG,COG1301@NOG,KOG3787@euNOG	0369R|4.8e-49|167.1	E	Excitatory amino acid transporter
Cluster-54188.36253	-2.86125	4.57605	4.25059e-06	0.000611679	102.928	48.7918	21.8362	30.1278	47.6797	17.4384	9.82436	12.2837	82.7163	42.4028	1.89361	5.84305	0.550788	8.50287	3.14367	16.3401	0.37396	6.88428	11.931	1.66901	7460.GB13690-PA	2.6e-222	776.9			K13755,K18437		artNOG[6]	033VV@artNOG,09UJP@biNOG,0S7WJ@hymNOG,0SQJA@inNOG,0V5IU@meNOG,0XQDD@NOG,12QGU@opiNOG,KOG3688@euNOG	NA|NA|NA	T	3'5'-cyclic nucleotide phosphodiesterase N-terminal	13037.EHJ78348	2.6e-288	947.4			K13755,K18437		artNOG[6]	033VV@artNOG,09UJP@biNOG,0SQJA@inNOG,0TCXK@lepNOG,0V5IU@meNOG,0XQDD@NOG,12QGU@opiNOG,KOG3688@euNOG	033VV|0.0|1070.5	T	calcium calmodulin-dependent 3,5-cyclic nucleotide phosphodiesterase
Cluster-54188.6259	-2.04197	2.79985	4.68527e-06	0.000632411	16.1622	19.9042	7.91165	15.5879	9.15451	7.10454	3.3276	5.65442	17.414	6.30994	2.15183	5.25875	1.10158	2.06498	1.99099	5.85017	0.997226	2.26332	2.54267	2.03991	7070.TC012322-PA	2.2e-69	267.7		GO:0000122,GO:0001071,GO:0001654,GO:0001655,GO:0003002,GO:0003674,GO:0003676,GO:0003677,GO:0003700,GO:0005488,GO:0005575,GO:0005622,GO:0005623,GO:0005634,GO:0006355,GO:0006357,GO:0007275,GO:0007350,GO:0007379,GO:0007380,GO:0007389,GO:0007423,GO:0008150,GO:0008270,GO:0008544,GO:0009653,GO:0009790,GO:0009880,GO:0009887,GO:0009888,GO:0009889,GO:0009890,GO:0009892,GO:0009987,GO:0010468,GO:0010556,GO:…			artNOG[6]	0358Q@artNOG,09WYY@biNOG,0IFDT@euNOG,0SRVY@inNOG,0V7X2@meNOG,0XQQR@NOG,12TBZ@opiNOG	NA|NA|NA	K	ZnF_C2H2	7070.TC012322-PA	1.8e-79	257.6		GO:0000122,GO:0001071,GO:0001654,GO:0001655,GO:0003002,GO:0003674,GO:0003676,GO:0003677,GO:0003700,GO:0005488,GO:0005575,GO:0005622,GO:0005623,GO:0005634,GO:0006355,GO:0006357,GO:0007275,GO:0007350,GO:0007379,GO:0007380,GO:0007389,GO:0007423,GO:0008150,GO:0008270,GO:0008544,GO:0009653,GO:0009790,GO:0009880,GO:0009887,GO:0009888,GO:0009889,GO:0009890,GO:0009892,GO:0009987,GO:0010468,GO:0010556,GO:…			artNOG[6]	0358Q@artNOG,09WYY@biNOG,0IFDT@euNOG,0SRVY@inNOG,0V7X2@meNOG,0XQQR@NOG,12TBZ@opiNOG	0358Q|1.7e-89|301.8	K	ZnF_C2H2
Cluster-54188.7708	-2.18401	2.37035	5.10983e-06	0.000671405	16.8002	5.63659	9.49398	3.66773	7.5334	3.8752	3.80298	2.72972	19.5907	8.83392	2.66826	2.22036	1.10158	3.40115	1.46705	3.02595	0.498613	1.13166	1.36913	0.741784	7070.TC009369-PA	7.9e-153	545.8		GO:0005575,GO:0005622,GO:0005623,GO:0005856,GO:0005875,GO:0015630,GO:0032991,GO:0043226,GO:0043228,GO:0043229,GO:0043232,GO:0043234,GO:0044422,GO:0044424,GO:0044430,GO:0044446,GO:0044464			artNOG[6]	034AB@artNOG,09VWF@biNOG,0IM09@euNOG,0SQCM@inNOG,0V6UZ@meNOG,0ZRC5@NOG,12RCH@opiNOG	NA|NA|NA	S	WD40	7070.TC009369-PA	7.9e-180	588.8		GO:0005575,GO:0005622,GO:0005623,GO:0005856,GO:0005875,GO:0015630,GO:0032991,GO:0043226,GO:0043228,GO:0043229,GO:0043232,GO:0043234,GO:0044422,GO:0044424,GO:0044430,GO:0044446,GO:0044464			artNOG[6]	034AB@artNOG,09VWF@biNOG,0IM09@euNOG,0SQCM@inNOG,0V6UZ@meNOG,0ZRC5@NOG,12RCH@opiNOG	034AB|2.3e-137|459.7	S	WD40
Cluster-54188.19120	-2.44358	1.39235	5.39522e-06	0.000694287	6.91148	5.63659	2.05703	1.3099	4.29118	3.8752	4.75372	2.14478	7.9814	1.76678	1.03288	0.934889	0.275394	1.09323	0.419156	2.42076	0.249307	0.282915	0.19559	0.556338	7070.TC014703-PA	1e-34	154.1					meNOG[21]	0AC4T@biNOG,0KFTP@euNOG,0VP8N@meNOG,10T0F@NOG,12YAI@opiNOG	NA|NA|NA			7091.BGIBMGA003188-TA	4.1e-20	61.9					artNOG[6]	036J7@artNOG,09Y3W@biNOG,0STY2@inNOG,0TCN3@lepNOG,0V919@meNOG,11HYM@NOG,13M08@opiNOG,KOG4847@euNOG	036J7|4.6e-09|35.6	S	Schwannomin-interacting protein 1
Cluster-54188.31638	-2.95345	3.03022	5.55643e-06	0.000704144	14.0356	7.75031	9.81045	4.32268	8.96379	6.45867	5.07064	9.94398	45.7117	30.7925	0.086073	5.72619	2.20315	3.27968	0.523945	3.83287	0.498613	0.565831	1.46693	0	132908.ENSPVAP00000011835	3.6e-115	419.5	ACTA1	GO:0000166,GO:0001725,GO:0001882,GO:0001883,GO:0003008,GO:0003012,GO:0003674,GO:0005198,GO:0005200,GO:0005488,GO:0005515,GO:0005524,GO:0005575,GO:0005576,GO:0005622,GO:0005623,GO:0005737,GO:0005829,GO:0005856,GO:0005865,GO:0005884,GO:0006928,GO:0006936,GO:0006996,GO:0007010,GO:0007015,GO:0007275,GO:0007517,GO:0007519,GO:0008092,GO:0008150,GO:0009605,GO:0009612,GO:0009628,GO:0009653,GO:0009719,GO:…	K10354		maNOG[6]	09TDS@biNOG,0DFJ6@chorNOG,0UQDY@maNOG,0V4CV@meNOG,12N6D@opiNOG,1CW46@veNOG,COG5277@NOG,KOG0676@euNOG	NA|NA|NA	Z	Actin alpha	7070.TC003326-PA	1.9e-138	450		GO:0000226,GO:0000910,GO:0003674,GO:0005198,GO:0005200,GO:0005575,GO:0005622,GO:0005623,GO:0005737,GO:0005811,GO:0005856,GO:0005875,GO:0005884,GO:0006996,GO:0007010,GO:0007017,GO:0007049,GO:0007275,GO:0007507,GO:0008150,GO:0009987,GO:0015629,GO:0015630,GO:0016043,GO:0022402,GO:0031023,GO:0032386,GO:0032388,GO:0032501,GO:0032502,GO:0032879,GO:0032880,GO:0032991,GO:0033157,GO:0042306,GO:0042307,GO:…	K05692		artNOG[6]	033ZE@artNOG,09TDS@biNOG,0SQNH@inNOG,0V4CV@meNOG,12N6D@opiNOG,COG5277@NOG,KOG0676@euNOG	033ZE|1.2e-141|471.9	Z	Actins are highly conserved proteins that are involved in various types of cell motility and are ubiquitously expressed in all eukaryotic cells
Cluster-54188.34011	-6.5819	0.107629	5.6963e-06	0.000711041	2.23294	0	2.05703	3.27476	0.381438	0	7.92287	0	0	0	0	0	0	0	0	0	0	0	0	0	4555.Si035662m	1.4e-111	407.5		GO:0005575,GO:0005622,GO:0005623,GO:0005856,GO:0043226,GO:0043228,GO:0043229,GO:0043232,GO:0044424,GO:0044464	K07374		virNOG[6]	0TR34@lilNOG,15MUP@poaNOG,1BHB9@strNOG,1DV7D@virNOG,COG5023@NOG,KOG1376@euNOG	NA|NA|NA	Z	Tubulin is the major constituent of microtubules. It binds two moles of GTP, one at an exchangeable site on the beta chain and one at a non-exchangeable site on the alpha chain (By similarity)	13037.EHJ66678	9.8e-125	405.2		GO:0000075,GO:0000166,GO:0000226,GO:0000235,GO:0000278,GO:0001882,GO:0001883,GO:0002376,GO:0003674,GO:0005198,GO:0005200,GO:0005488,GO:0005525,GO:0005575,GO:0005622,GO:0005623,GO:0005737,GO:0005813,GO:0005815,GO:0005818,GO:0005819,GO:0005856,GO:0005874,GO:0005876,GO:0005881,GO:0006955,GO:0006959,GO:0006996,GO:0007010,GO:0007017,GO:0007049,GO:0007051,GO:0007052,GO:0007088,GO:0007093,GO:0007094,GO:…	K07374		artNOG[6]	035IX@artNOG,09VHD@biNOG,0V6GK@meNOG,12P5T@opiNOG,COG5023@NOG,KOG1376@euNOG	035IX|1e-126|423.8	Z	Tubulin is the major constituent of microtubules. It binds two moles of GTP, one at an exchangeable site on the beta chain and one at a non-exchangeable site on the alpha chain (By similarity)
Cluster-57542.0	-5.82413	0.100511	5.85296e-06	0.000719799	0.425322	0	1.74056	5.10863	0.858235	0	6.02138	1.55984	0	0	0	0	0	0	0.104789	0	0	0	0	0	714943.Mucpa_5952	4.4e-13	80.5					bactNOG[38]	05SM2@bactNOG,11XC4@NOG	NA|NA|NA
Cluster-52288.0	-5.58883	0.831786	7.95677e-06	0.000907036	2.76459	0	2.21526	4.71565	3.24222	0	14.895	1.55984	0	0	0	0	0	0	0.419156	0	0	0	0	0	412030.XP_001424324.1	8.7e-250	868.2	BIP	GO:0005575,GO:0005576,GO:0005615,GO:0005622,GO:0005623,GO:0005737,GO:0005783,GO:0005788,GO:0016023,GO:0030139,GO:0031410,GO:0031974,GO:0031982,GO:0031988,GO:0043226,GO:0043227,GO:0043229,GO:0043231,GO:0043233,GO:0044421,GO:0044422,GO:0044424,GO:0044432,GO:0044444,GO:0044446,GO:0044464,GO:0045335,GO:0070013	K09490		euNOG[57]	COG0443@NOG,KOG0100@euNOG	NA|NA|NA	O	heat shock protein	7237.FBpp0287791	2e-262	862.3	HSC70-3	GO:0000226,GO:0003674,GO:0003824,GO:0005575,GO:0005576,GO:0005615,GO:0005622,GO:0005623,GO:0005737,GO:0005783,GO:0005811,GO:0005856,GO:0005875,GO:0006139,GO:0006152,GO:0006163,GO:0006195,GO:0006200,GO:0006725,GO:0006753,GO:0006793,GO:0006796,GO:0006807,GO:0006950,GO:0006996,GO:0007010,GO:0007017,GO:0007049,GO:0007098,GO:0008150,GO:0008152,GO:0009056,GO:0009116,GO:0009117,GO:0009119,GO:0009123,GO:…	K09490		artNOG[6]	0333R@artNOG,0A1W7@biNOG,0SPXB@inNOG,0VCRV@meNOG,12PIY@opiNOG,COG0443@NOG,KOG0101@euNOG	0333R|5.2e-284|943.4	O	heat shock
Cluster-60552.0	-5.3777	0.705815	9.66901e-06	0.00102498	2.23294	0	2.68996	5.76358	0.286078	0	14.895	0.58494	0	0	0	0	0.137697	0.12147	0.209578	0	0	0	0	0	420336.Epulo_010100008368	2.5e-61	242.7	SASH		K01081,K01119,K11751		bactNOG[38]	05CGH@bactNOG,0EPZW@cloNOG,0NDBD@firmNOG,COG0737@NOG	NA|NA|NA	F	5'-nucleotidase
Cluster-54188.16067	-3.03561	0.914242	9.80813e-06	0.00103316	3.61524	1.93758	11.8675	1.57188	1.33503	3.06787	1.74303	2.53474	0.725582	0.504795	1.20502	0.116861	0.137697	0.364409	0	0	0.249307	0.282915	0.880156	0	7029.ACYPI38677-PA	1.2e-67	263.1					artNOG[6]	03AM2@artNOG,0AHJB@biNOG,0JETP@euNOG,0SX70@inNOG,0VUU0@meNOG,0YNBC@NOG,146QM@opiNOG	NA|NA|NA			7029.ACYPI21911-PA	1.4e-74	241.1					artNOG[6]	03A25@artNOG,0AB62@biNOG,0J3TQ@euNOG,0SWFX@inNOG,0VMNT@meNOG,129R1@NOG,13WBZ@opiNOG	03A25|4.1e-113|379.3	S	NA
Cluster-54188.6023	-2.41578	3.88301	9.93321e-06	0.00104194	34.4511	13.9153	12.8169	39.5591	60.3625	5.65134	25.6701	39.3859	7.25582	4.54316	3.44292	13.0884	4.6817	5.22319	8.06875	1.61384	1.99445	1.7918	2.54267	3.15258	121225.PHUM014750-PA	8.7e-136	489.2		GO:0003674,GO:0003779,GO:0005488,GO:0005515,GO:0005543,GO:0005544,GO:0005575,GO:0005622,GO:0005623,GO:0005634,GO:0006139,GO:0006351,GO:0006355,GO:0006357,GO:0006725,GO:0006807,GO:0007155,GO:0008092,GO:0008150,GO:0008152,GO:0008289,GO:0008360,GO:0009058,GO:0009059,GO:0009889,GO:0009987,GO:0010467,GO:0010468,GO:0010556,GO:0016070,GO:0018130,GO:0019219,GO:0019222,GO:0019438,GO:0022603,GO:0022604,GO:…	K17095		artNOG[6]	03395@artNOG,09XNR@biNOG,0SQ25@inNOG,0V4Z8@meNOG,0XPUN@NOG,12NA8@opiNOG,KOG0819@euNOG	NA|NA|NA	K	K17095 annexin A7 11	7070.TC011792-PA	1.3e-241	792.7		GO:0003674,GO:0003779,GO:0005488,GO:0005515,GO:0005543,GO:0005544,GO:0005575,GO:0005622,GO:0005623,GO:0005634,GO:0006139,GO:0006351,GO:0006355,GO:0006357,GO:0006725,GO:0006807,GO:0007155,GO:0008092,GO:0008150,GO:0008152,GO:0008289,GO:0008360,GO:0009058,GO:0009059,GO:0009889,GO:0009987,GO:0010467,GO:0010468,GO:0010556,GO:0016070,GO:0018130,GO:0019219,GO:0019222,GO:0019438,GO:0022603,GO:0022604,GO:…	K17095		artNOG[6]	03395@artNOG,09XNR@biNOG,0SQ25@inNOG,0V4Z8@meNOG,0XPUN@NOG,12NA8@opiNOG,KOG0819@euNOG	03395|8.9e-190|632.1	U	K17095 annexin A7 11
Cluster-54188.3391	-2.52354	5.67037	1.03446e-05	0.00107606	190.438	189.354	40.6659	40.607	80.5787	51.6694	41.8327	41.3357	103.758	83.5436	10.9313	39.7328	6.33406	24.4154	11.9459	29.6543	2.36841	19.0496	2.34708	3.33803	7070.TC012107-PA	1.4e-169	603.2	PKCDELTA	GO:0003674,GO:0003824,GO:0004672,GO:0004674,GO:0004697,GO:0005488,GO:0006464,GO:0006468,GO:0006793,GO:0006796,GO:0008150,GO:0008152,GO:0008289,GO:0009987,GO:0016301,GO:0016310,GO:0016740,GO:0016772,GO:0016773,GO:0019538,GO:0019992,GO:0036211,GO:0043170,GO:0043412,GO:0044237,GO:0044238,GO:0044260,GO:0044267,GO:0071704	K06068		artNOG[6]	035JT@artNOG,09V0U@biNOG,0SS8N@inNOG,0V6DY@meNOG,0XNPH@NOG,12NBF@opiNOG,KOG0694@euNOG	NA|NA|NA	T	protein kinase C	7070.TC012107-PA	2.2e-204	671.7	PKCDELTA	GO:0003674,GO:0003824,GO:0004672,GO:0004674,GO:0004697,GO:0005488,GO:0006464,GO:0006468,GO:0006793,GO:0006796,GO:0008150,GO:0008152,GO:0008289,GO:0009987,GO:0016301,GO:0016310,GO:0016740,GO:0016772,GO:0016773,GO:0019538,GO:0019992,GO:0036211,GO:0043170,GO:0043412,GO:0044237,GO:0044238,GO:0044260,GO:0044267,GO:0071704	K06068		artNOG[6]	035JT@artNOG,09V0U@biNOG,0SS8N@inNOG,0V6DY@meNOG,0XNPH@NOG,12NBF@opiNOG,KOG0694@euNOG	035JT|2.4e-250|833.8	T	protein kinase C
Cluster-54188.9887	-1.98116	1.76491	1.0936e-05	0.00110982	8.29378	4.75588	2.84819	7.85942	5.43549	2.9064	7.4475	5.45944	3.62791	1.26199	0.430365	1.75292	2.06545	2.30792	1.36226	1.21038	0.623266	0.754441	1.27134	0.92723	7425.NV14390-PA	2.2e-97	360.1	UBC-E2H	GO:0003674,GO:0003824,GO:0004842,GO:0006464,GO:0007154,GO:0007267,GO:0008150,GO:0008152,GO:0009987,GO:0016567,GO:0016874,GO:0016879,GO:0016881,GO:0019538,GO:0019787,GO:0023052,GO:0030154,GO:0032446,GO:0032502,GO:0036211,GO:0043170,GO:0043412,GO:0044237,GO:0044238,GO:0044260,GO:0044267,GO:0044699,GO:0044700,GO:0044763,GO:0045165,GO:0045168,GO:0046331,GO:0048869,GO:0070647,GO:0071704	K10576		artNOG[6]	034WU@artNOG,09TM5@biNOG,0S58M@hymNOG,0SR0Y@inNOG,0V4K5@meNOG,0XRC5@NOG,13GDU@opiNOG,KOG0416@euNOG	NA|NA|NA	O	Ubiquitin-conjugating enzyme	7425.NV14390-PA	2.1e-121	392.6	UBC-E2H	GO:0003674,GO:0003824,GO:0004842,GO:0006464,GO:0007154,GO:0007267,GO:0008150,GO:0008152,GO:0009987,GO:0016567,GO:0016874,GO:0016879,GO:0016881,GO:0019538,GO:0019787,GO:0023052,GO:0030154,GO:0032446,GO:0032502,GO:0036211,GO:0043170,GO:0043412,GO:0044237,GO:0044238,GO:0044260,GO:0044267,GO:0044699,GO:0044700,GO:0044763,GO:0045165,GO:0045168,GO:0046331,GO:0048869,GO:0070647,GO:0071704	K10576		artNOG[6]	034WU@artNOG,09TM5@biNOG,0S58M@hymNOG,0SR0Y@inNOG,0V4K5@meNOG,0XRC5@NOG,13GDU@opiNOG,KOG0416@euNOG	034WU|4.2e-122|404.8	O	ubiquitin-conjugating enzyme
Cluster-54188.21158	-2.77741	3.70047	1.16128e-05	0.00116149	62.6287	37.1663	6.48756	28.4249	12.8735	9.04214	9.6659	7.01928	37.0047	12.8723	2.58219	6.54422	1.92776	9.11022	2.09578	5.24498	0.623266	0.0943051	0.19559	4.07981	12957.ACEP_00006122-PA	3.5e-82	311.6		GO:0003674,GO:0005488,GO:0005515,GO:0008150,GO:0008157,GO:0008599,GO:0019208,GO:0019222,GO:0019888,GO:0019899,GO:0019902,GO:0019903,GO:0030234,GO:0050789,GO:0050790,GO:0065007,GO:0065009	K07189		artNOG[6]	0333S@artNOG,0A4UJ@biNOG,0SPXC@inNOG,0VFA2@meNOG,11FT1@NOG,13U6A@opiNOG,KOG3986@euNOG	NA|NA|NA	O, T	Putative phosphatase regulatory subunit	7159.AAEL006216-PA	7.1e-115	375.4		GO:0003674,GO:0005488,GO:0005515,GO:0008150,GO:0008157,GO:0008599,GO:0019208,GO:0019222,GO:0019888,GO:0019899,GO:0019902,GO:0019903,GO:0030234,GO:0050789,GO:0050790,GO:0065007,GO:0065009	K07189		artNOG[6]	0333S@artNOG,0A4UJ@biNOG,0SPXC@inNOG,0VFA2@meNOG,11FT1@NOG,13U6A@opiNOG,KOG3986@euNOG	0333S|1.1e-159|533.4	O, T	Putative phosphatase regulatory subunit
Cluster-54188.9529	-2.70082	6.2379	1.22932e-05	0.00118039	118.878	158.001	171.683	213.645	173.65	70.2381	111.554	89.3008	42.8093	153.71	2.2379	21.2687	7.57333	30.7318	72.514	47.2048	2.61772	3.77221	3.52062	9.08685	7070.TC014795-PA	1.8e-108	398.7		GO:0003674,GO:0003824,GO:0004091,GO:0008150,GO:0008152,GO:0016787,GO:0016788,GO:0052689	K01049		artNOG[6]	034T6@artNOG,09YQ4@biNOG,0SREP@inNOG,0V9MW@meNOG,13JA9@opiNOG,COG2272@NOG,KOG1516@euNOG	NA|NA|NA	I	to juvenile hormone esterase	7070.TC014795-PA	9.6e-132	431.3		GO:0003674,GO:0003824,GO:0004091,GO:0008150,GO:0008152,GO:0016787,GO:0016788,GO:0052689	K01049		artNOG[6]	034T6@artNOG,09YQ4@biNOG,0SREP@inNOG,0V9MW@meNOG,13JA9@opiNOG,COG2272@NOG,KOG1516@euNOG	034T6|8.7e-164|546.4	T	Esterase
Cluster-61684.0	-2.48384	0.316014	1.21959e-05	0.00118039	1.27597	1.233	2.21526	1.96486	1.14431	0.968801	1.1092	0.58494	5.07907	2.52398	0.172146	0.233722	0	0.242939	0.628734	0.20173	0	0.565831	0.39118	0.370892	13735.ENSPSIP00000013178	4.4e-15	88.2					meNOG[21]	0ACBH@biNOG,0E19N@chorNOG,0J87P@euNOG,0VPG0@meNOG,0YTSD@NOG,1405H@opiNOG,1D9D1@veNOG	NA|NA|NA
Cluster-54188.23418	-1.71333	1.82484	1.26406e-05	0.00118988	6.2735	4.75588	5.22169	6.94249	6.77052	3.71374	5.22909	4.67952	4.35349	2.27158	1.03288	2.45408	0.826182	1.5791	2.20057	2.0173	2.11911	0.943051	1.27134	0.92723	7425.NV11333-PA	1e-286	990.7	EMB	GO:0000226,GO:0003674,GO:0005049,GO:0005215,GO:0005488,GO:0005515,GO:0005575,GO:0005622,GO:0005623,GO:0005634,GO:0005635,GO:0005643,GO:0006611,GO:0006810,GO:0006886,GO:0006913,GO:0006996,GO:0007010,GO:0007017,GO:0007049,GO:0007098,GO:0007099,GO:0007275,GO:0008104,GO:0008150,GO:0008565,GO:0009987,GO:0012505,GO:0015031,GO:0016020,GO:0016021,GO:0016043,GO:0016482,GO:0022402,GO:0022892,GO:0031023,GO:…	K14290		artNOG[6]	034BB@artNOG,0A1N4@biNOG,0S3NM@hymNOG,0SPMK@inNOG,0VCHW@meNOG,12QQZ@opiNOG,COG5101@NOG,KOG2020@euNOG	NA|NA|NA	A	CRM1 C terminal	7425.NV11333-PA	0	1106.2	EMB	GO:0000226,GO:0003674,GO:0005049,GO:0005215,GO:0005488,GO:0005515,GO:0005575,GO:0005622,GO:0005623,GO:0005634,GO:0005635,GO:0005643,GO:0006611,GO:0006810,GO:0006886,GO:0006913,GO:0006996,GO:0007010,GO:0007017,GO:0007049,GO:0007098,GO:0007099,GO:0007275,GO:0008104,GO:0008150,GO:0008565,GO:0009987,GO:0012505,GO:0015031,GO:0016020,GO:0016021,GO:0016043,GO:0016482,GO:0022402,GO:0022892,GO:0031023,GO:…	K14290		artNOG[6]	034BB@artNOG,0A1N4@biNOG,0S3NM@hymNOG,0SPMK@inNOG,0VCHW@meNOG,12QQZ@opiNOG,COG5101@NOG,KOG2020@euNOG	034BB|0.0|1126.6	U, Y	CRM1_C
Cluster-54188.29849	-1.98391	2.58845	1.25862e-05	0.00118988	20.7345	8.80718	6.17109	9.82428	13.8271	2.09907	5.07064	6.23936	7.25582	11.8627	1.11895	3.38897	2.34085	4.49437	3.87719	1.00865	0.872573	1.03736	3.12944	1.85446	10090.ENSMUSP00000017946	2.7e-26	125.2	FAM134C	GO:0005575,GO:0016020			maNOG[6]	09UAK@biNOG,0DFK8@chorNOG,0IHB8@euNOG,0UGYC@maNOG,0V59Q@meNOG,10GB7@NOG,13MFY@opiNOG,1910I@roNOG,1ASTU@spriNOG,1CQ9W@veNOG	NA|NA|NA	U	family with sequence similarity 134, member C	7070.TC011617-PA	2.7e-22	66.8					artNOG[6]	03BMR@artNOG,0AQEQ@biNOG,0JQB5@euNOG,0SYBC@inNOG,0W2WG@meNOG,0ZT0I@NOG,14EJV@opiNOG	03BMR|1.1e-17|64.4	S	NA
Cluster-54188.5576	-1.81058	2.87224	1.27258e-05	0.00118988	20.0965	20.2565	6.96225	12.8371	16.0204	4.3596	10.4582	7.01928	7.25582	4.29076	2.41004	4.09014	1.79006	3.88703	4.7155	3.83287	2.24376	2.82915	1.56472	4.07981	7159.AAEL006363-PA	5.5e-185	652.1		GO:0003674,GO:0003824,GO:0004749,GO:0008150,GO:0008152,GO:0016740,GO:0016772,GO:0016778			artNOG[6]	0344I@artNOG,09TD8@biNOG,0SSM2@inNOG,0V4CB@meNOG,12N69@opiNOG,COG0462@NOG,KOG1503@euNOG	NA|NA|NA	E, F	ribose-phosphate pyrophosphokinase 1,2	7176.CPIJ012146-PA	2e-223	730.9		GO:0003674,GO:0003824,GO:0004749,GO:0008150,GO:0008152,GO:0016740,GO:0016772,GO:0016778			artNOG[6]	0344I@artNOG,09TD8@biNOG,0SSM2@inNOG,0V4CB@meNOG,12N69@opiNOG,COG0462@NOG,KOG1503@euNOG	0344I|2.5e-232|770.3	E, F	ribose-phosphate pyrophosphokinase 1,2
Cluster-56216.0	-5.29914	0.372832	1.35804e-05	0.00124189	0.637983	0	3.32289	4.19169	0.190719	0	9.50744	2.14478	0	0	0	0	0	0.12147	0.209578	0	0	0	0	0	367775.XP_003192384.1	1e-56	226.9	FG08904.1	GO:0000001,GO:0000003,GO:0000226,GO:0000266,GO:0003674,GO:0005488,GO:0005515,GO:0005575,GO:0005622,GO:0005623,GO:0005737,GO:0005739,GO:0005856,GO:0005933,GO:0005934,GO:0005938,GO:0006810,GO:0006928,GO:0006996,GO:0007005,GO:0007010,GO:0007017,GO:0007018,GO:0007049,GO:0007059,GO:0007097,GO:0007126,GO:0007127,GO:0007129,GO:0008092,GO:0008104,GO:0008150,GO:0009987,GO:0010970,GO:0015630,GO:0015631,GO:…	K17978		fuNOG[21]	09300@basNOG,0IFKG@euNOG,0PMDA@fuNOG,11MWS@NOG,13HRM@opiNOG,1CKZM@treNOG	NA|NA|NA	T	PH
Cluster-54188.3705	-2.54015	2.56741	1.41323e-05	0.00127086	24.9877	8.27875	3.16466	8.51438	19.644	5.97427	3.80298	9.749	5.07907	7.31953	0.258219	1.75292	0.550788	6.92376	1.04789	0.80692	0.124653	2.26332	2.34708	0.370892	7425.NV10018-PA	2.4e-270	936.4		GO:0002165,GO:0003674,GO:0003824,GO:0004359,GO:0005575,GO:0005622,GO:0005623,GO:0005737,GO:0005739,GO:0006082,GO:0006520,GO:0006541,GO:0006807,GO:0007275,GO:0007444,GO:0007472,GO:0007476,GO:0007552,GO:0007560,GO:0008150,GO:0008152,GO:0009064,GO:0009653,GO:0009791,GO:0009886,GO:0009887,GO:0009987,GO:0016787,GO:0016810,GO:0016811,GO:0019752,GO:0032501,GO:0032502,GO:0035107,GO:0035114,GO:0035120,GO:…	K01425		artNOG[6]	0327E@artNOG,09TS5@biNOG,0S3WU@hymNOG,0SP63@inNOG,0V4RG@meNOG,12NCF@opiNOG,COG2066@NOG,KOG0506@euNOG	NA|NA|NA	E	Glutaminase	7425.NV10018-PA	0	1064.5		GO:0002165,GO:0003674,GO:0003824,GO:0004359,GO:0005575,GO:0005622,GO:0005623,GO:0005737,GO:0005739,GO:0006082,GO:0006520,GO:0006541,GO:0006807,GO:0007275,GO:0007444,GO:0007472,GO:0007476,GO:0007552,GO:0007560,GO:0008150,GO:0008152,GO:0009064,GO:0009653,GO:0009791,GO:0009886,GO:0009887,GO:0009987,GO:0016787,GO:0016810,GO:0016811,GO:0019752,GO:0032501,GO:0032502,GO:0035107,GO:0035114,GO:0035120,GO:…	K01425		artNOG[6]	0327E@artNOG,09TS5@biNOG,0S3WU@hymNOG,0SP63@inNOG,0V4RG@meNOG,12NCF@opiNOG,COG2066@NOG,KOG0506@euNOG	0327E|0.0|1128.3	E	Glutaminase
Cluster-54188.25035	-5.39278	0.432849	1.45985e-05	0.00130161	0.956975	0	3.00643	6.8115	1.04895	0	8.5567	0.58494	0	0	0	0	0	0	0.314367	0	0	0	0	0	7165.AGAP002585-PA	8.7e-10	70.5					opiNOG[43]	0IZC8@euNOG,11QM3@NOG,145DK@opiNOG	NA|NA|NA
Cluster-51390.0	-5.27955	1.91898	2.06929e-05	0.00166535	0	0.704574	10.1269	0.13099	1.23967	0.161467	12.2012	0.19498	0	44.6744	0	0.584305	0.413091	0	0	0	0.124653	0	0	0.556338	4952.XP_503602.1	3.6e-22	110.9					fuNOG[21]	042PT@ascNOG,0J69Y@euNOG,0Q0U7@fuNOG,0ZJ40@NOG,14CT8@opiNOG,19D4S@saccNOG	NA|NA|NA	S	Inherit from euNOG: The circumsporozoite protein is the immunodominant surface antigen on the sporozoite (the infective stage of the malaria parasite that is transmitted from the mosquito to the vertebrate host)
Cluster-54188.35678	-2.54834	4.16822	2.23523e-05	0.00174712	78.1529	20.6088	5.06346	82.6549	24.3167	7.10454	51.0233	19.693	7.25582	6.05754	1.46324	11.9198	2.20315	3.27968	5.6586	6.45536	0.997226	5.18678	4.0096	10.5704	121225.PHUM509490-PA	1e-264	917.9		GO:0000902,GO:0000904,GO:0001676,GO:0003002,GO:0003008,GO:0003674,GO:0003824,GO:0004467,GO:0005575,GO:0005622,GO:0005623,GO:0005737,GO:0005783,GO:0005811,GO:0006082,GO:0006629,GO:0006631,GO:0006928,GO:0006935,GO:0007154,GO:0007267,GO:0007268,GO:0007275,GO:0007389,GO:0007399,GO:0007409,GO:0007411,GO:0008150,GO:0008152,GO:0009605,GO:0009653,GO:0009987,GO:0010883,GO:0010884,GO:0010889,GO:0010890,GO:…	K01897		artNOG[6]	035KH@artNOG,09WG8@biNOG,0SS9G@inNOG,0V7EU@meNOG,12PYZ@opiNOG,COG1022@NOG,KOG1256@euNOG	NA|NA|NA	I	AMP-binding enzyme	121225.PHUM509490-PA	0	1031.8		GO:0000902,GO:0000904,GO:0001676,GO:0003002,GO:0003008,GO:0003674,GO:0003824,GO:0004467,GO:0005575,GO:0005622,GO:0005623,GO:0005737,GO:0005783,GO:0005811,GO:0006082,GO:0006629,GO:0006631,GO:0006928,GO:0006935,GO:0007154,GO:0007267,GO:0007268,GO:0007275,GO:0007389,GO:0007399,GO:0007409,GO:0007411,GO:0008150,GO:0008152,GO:0009605,GO:0009653,GO:0009987,GO:0010883,GO:0010884,GO:0010889,GO:0010890,GO:…	K01897		artNOG[6]	035KH@artNOG,09WG8@biNOG,0SS9G@inNOG,0V7EU@meNOG,12PYZ@opiNOG,COG1022@NOG,KOG1256@euNOG	035KH|0.0|1119.3	I	AMP-binding enzyme
Cluster-54188.20144	-5.29591	0.958716	2.2521e-05	0.00174755	3.18992	0	3.00643	9.03834	0.476797	0.161467	16.0042	0.58494	0	0	0	0	0	0	0.628734	0	0	0	0	0	5911.EAR83394	2.3e-298	1030		GO:0003674,GO:0005488,GO:0005507,GO:0005575,GO:0005576,GO:0005622,GO:0005623,GO:0005634,GO:0005730,GO:0005737,GO:0005773,GO:0005774,GO:0005829,GO:0005886,GO:0005911,GO:0006950,GO:0008150,GO:0009266,GO:0009409,GO:0009506,GO:0009507,GO:0009536,GO:0009628,GO:0016020,GO:0030054,GO:0031090,GO:0031974,GO:0031981,GO:0043167,GO:0043169,GO:0043226,GO:0043227,GO:0043228,GO:0043229,GO:0043231,GO:0043232,GO:…	K03234		euNOG[57]	COG0480@NOG,KOG0469@euNOG	NA|NA|NA	J	Elongation factor	34740.HMEL011778-PA	0	1121.6	EF2B	GO:0000022,GO:0000226,GO:0000278,GO:0003674,GO:0003676,GO:0003723,GO:0003746,GO:0005488,GO:0005575,GO:0005622,GO:0005623,GO:0005737,GO:0005811,GO:0005829,GO:0005856,GO:0005875,GO:0006412,GO:0006414,GO:0006996,GO:0007010,GO:0007017,GO:0007049,GO:0007051,GO:0007052,GO:0008135,GO:0008150,GO:0008152,GO:0009058,GO:0009059,GO:0009987,GO:0010467,GO:0015630,GO:0016043,GO:0019538,GO:0022402,GO:0032991,GO:…	K03234		artNOG[6]	032ZT@artNOG,09X4Y@biNOG,0SPU0@inNOG,0TD8C@lepNOG,0V83E@meNOG,12QB7@opiNOG,COG0480@NOG,KOG0469@euNOG	032ZT|0.0|1121.3	J	Elongation factor
Cluster-60812.0	-5.34131	1.30093	2.40933e-05	0.00182824	2.65826	0	3.16466	13.623	1.81183	0	19.0149	2.33976	0	0	0	0.116861	0	0	0.733523	0	0	0	0	0	391625.PPSIR1_10315	3.5e-20	105.5	BCP	GO:0003674,GO:0003824,GO:0004601,GO:0005575,GO:0005622,GO:0005623,GO:0005737,GO:0005829,GO:0005886,GO:0006950,GO:0006979,GO:0008150,GO:0008152,GO:0008379,GO:0016020,GO:0016209,GO:0016491,GO:0016667,GO:0016671,GO:0016684,GO:0016705,GO:0032843,GO:0044424,GO:0044444,GO:0044464,GO:0044710,GO:0050896,GO:0051920,GO:0055114,GO:0071944	K03564	THIORDXi	bactNOG[38]	08YXY@bactNOG,0GE43@delNOG,0HFPW@dproNOG,17CDP@proNOG,COG1225@NOG	NA|NA|NA	O	alkyl hydroperoxide reductase Thiol specific antioxidant Mal allergen
Cluster-56072.0	-4.89626	-0.21537	2.46085e-05	0.00185111	1.06331	0	1.4241	3.01278	0.476797	0	3.3276	2.14478	0	0	0	0	0	0	0.209578	0	0	0	0	0	572307.XP_003883294.1	4.2e-51	206.1	RPS23	GO:0000003,GO:0000184,GO:0000226,GO:0000462,GO:0000956,GO:0002119,GO:0002164,GO:0002181,GO:0003006,GO:0003674,GO:0003735,GO:0005198,GO:0005575,GO:0005622,GO:0005623,GO:0005634,GO:0005730,GO:0005737,GO:0005829,GO:0005840,GO:0006139,GO:0006364,GO:0006396,GO:0006401,GO:0006402,GO:0006412,GO:0006413,GO:0006414,GO:0006415,GO:0006417,GO:0006448,GO:0006450,GO:0006605,GO:0006612,GO:0006613,GO:0006614,GO:…	K02973		euNOG[57]	COG0048@NOG,KOG1749@euNOG	NA|NA|NA	J	Ribosomal protein S23	7460.GB18191-PA	3.6e-66	211.7	RPS23	GO:0000226,GO:0003674,GO:0003735,GO:0005198,GO:0005575,GO:0005622,GO:0005623,GO:0005737,GO:0005829,GO:0005840,GO:0006412,GO:0006996,GO:0007010,GO:0007017,GO:0007049,GO:0007098,GO:0008150,GO:0008152,GO:0009058,GO:0009059,GO:0009987,GO:0010467,GO:0015935,GO:0016043,GO:0019538,GO:0022402,GO:0022626,GO:0022627,GO:0030529,GO:0031023,GO:0032991,GO:0034645,GO:0043170,GO:0043226,GO:0043228,GO:0043229,GO:…	K02973		artNOG[6]	03598@artNOG,0A05X@biNOG,0S5PB@hymNOG,0SRWM@inNOG,0VB22@meNOG,13PQ5@opiNOG,COG0048@NOG,KOG1749@euNOG	03598|2e-65|219.1	J	40S ribosomal protein
Cluster-49935.0	-5.01146	0.319641	2.61073e-05	0.00191134	0	0.176144	0.316466	0.13099	1.33503	1.13027	15.5288	0.38996	0	0	0.086073	0	0	0	0.209578	0	0	0.0943051	0	0	7070.TC001491-PA	5e-227	792.7					artNOG[6]	039HQ@artNOG,09VST@biNOG,0SP0B@inNOG,0VENC@meNOG,12PBX@opiNOG,COG2801@NOG,KOG0017@euNOG	NA|NA|NA	L	Reverse transcriptase (RNA-dependent DNA polymerase)	7070.TC001491-PA	1.9e-258	851					artNOG[6]	039HQ@artNOG,09VST@biNOG,0SP0B@inNOG,0VENC@meNOG,12PBX@opiNOG,COG2801@NOG,KOG0017@euNOG	039HQ|1.5e-189|632.6	L	Reverse transcriptase (RNA-dependent DNA polymerase)
Cluster-56928.0	-4.68307	0.281829	2.76516e-05	0.00198368	1.3823	0	1.8988	4.71565	1.14431	0	7.60595	1.36486	0	0	0	0	0	0	0.314367	0	0	0	0.19559	0	5911.EAR82420	1.8e-49	201.4	RPS3	GO:0000003,GO:0000054,GO:0000056,GO:0000278,GO:0000280,GO:0000702,GO:0002119,GO:0002164,GO:0002181,GO:0003674,GO:0003735,GO:0003824,GO:0003906,GO:0005198,GO:0005575,GO:0005576,GO:0005615,GO:0005622,GO:0005623,GO:0005634,GO:0005737,GO:0005829,GO:0005840,GO:0005856,GO:0005875,GO:0006139,GO:0006259,GO:0006281,GO:0006403,GO:0006405,GO:0006407,GO:0006412,GO:0006725,GO:0006807,GO:0006810,GO:0006913,GO:…	K02985		euNOG[57]	COG0092@NOG,KOG3181@euNOG	NA|NA|NA	J	ribosomal protein s3	6669.DappuP306633	1.5e-59	191.8	RPS3	GO:0000278,GO:0000280,GO:0000702,GO:0003674,GO:0003735,GO:0003824,GO:0003906,GO:0005198,GO:0005575,GO:0005622,GO:0005623,GO:0005634,GO:0005737,GO:0005829,GO:0005840,GO:0005856,GO:0005875,GO:0006139,GO:0006259,GO:0006281,GO:0006412,GO:0006725,GO:0006807,GO:0006950,GO:0006974,GO:0006996,GO:0007049,GO:0007067,GO:0008150,GO:0008152,GO:0008534,GO:0009058,GO:0009059,GO:0009987,GO:0010467,GO:0010941,GO:…	K02985		artNOG[6]	036EA@artNOG,09ZHM@biNOG,0VAEY@meNOG,12PG3@opiNOG,COG0092@NOG,KOG3181@euNOG	036EA|2.2e-60|203.9	J	ribosomal protein S3
Cluster-54188.34027	-2.31685	3.34228	2.85752e-05	0.00200387	40.7246	23.6032	10.4434	19.1246	22.7909	4.19814	6.17984	3.31466	16.6884	17.6678	1.63539	6.3105	3.02933	10.082	1.67662	4.43806	0.37396	1.41458	0.782361	3.33803	7460.GB30126-PA	5.3e-197	693	NFI	GO:0001071,GO:0003674,GO:0003700,GO:0005575,GO:0005622,GO:0005623,GO:0005634,GO:0006355,GO:0008150,GO:0009889,GO:0010468,GO:0010556,GO:0019219,GO:0019222,GO:0031323,GO:0031326,GO:0043226,GO:0043227,GO:0043229,GO:0043231,GO:0044424,GO:0044464,GO:0050789,GO:0050794,GO:0051171,GO:0051252,GO:0060255,GO:0065007,GO:0080090,GO:2000112,GO:2001141	K09172		artNOG[6]	033IF@artNOG,09TTA@biNOG,0S3D5@hymNOG,0SQA9@inNOG,0V4SM@meNOG,0Y16G@NOG,12PJY@opiNOG,KOG3663@euNOG	NA|NA|NA	K	Nuclear factor I protein pre-N-terminus	7460.GB30126-PA	1.2e-225	740.7	NFI	GO:0001071,GO:0003674,GO:0003700,GO:0005575,GO:0005622,GO:0005623,GO:0005634,GO:0006355,GO:0008150,GO:0009889,GO:0010468,GO:0010556,GO:0019219,GO:0019222,GO:0031323,GO:0031326,GO:0043226,GO:0043227,GO:0043229,GO:0043231,GO:0044424,GO:0044464,GO:0050789,GO:0050794,GO:0051171,GO:0051252,GO:0060255,GO:0065007,GO:0080090,GO:2000112,GO:2001141	K09172		artNOG[6]	033IF@artNOG,09TTA@biNOG,0S3D5@hymNOG,0SQA9@inNOG,0V4SM@meNOG,0Y16G@NOG,12PJY@opiNOG,KOG3663@euNOG	033IF|4.7e-237|788.7	K	nuclear factor
Cluster-62233.0	-4.86357	-0.235271	3.10355e-05	0.00211118	0.531653	0	1.58233	3.53674	0.858235	0	3.48606	1.16988	0	0	0	0	0	0	0.209578	0	0	0	0	0	5085.CADAFUBP00005090	7.5e-59	231.9	NDK1	GO:0000003,GO:0000166,GO:0000278,GO:0000280,GO:0000287,GO:0000746,GO:0000747,GO:0001667,GO:0001882,GO:0001883,GO:0002009,GO:0002119,GO:0002164,GO:0003006,GO:0003674,GO:0003824,GO:0004550,GO:0005488,GO:0005515,GO:0005524,GO:0005525,GO:0005575,GO:0005622,GO:0005623,GO:0005634,GO:0005737,GO:0005739,GO:0005740,GO:0005758,GO:0005829,GO:0005856,GO:0005874,GO:0005875,GO:0005880,GO:0006139,GO:0006163,GO:…	K00940	NDPK1,NDPK2,NDPK3,NDPK4,NDPK5,NDPK6,NDPK7,NDPK8,NDPK9	euNOG[57]	COG0105@NOG,KOG0888@euNOG	NA|NA|NA	F	nucleoside diphosphate kinase	121225.PHUM280220-PA	6.7e-74	237.5	AWD	GO:0000166,GO:0000278,GO:0000280,GO:0000287,GO:0001667,GO:0001882,GO:0001883,GO:0002009,GO:0003674,GO:0003824,GO:0004550,GO:0005488,GO:0005515,GO:0005524,GO:0005525,GO:0005575,GO:0005622,GO:0005623,GO:0005634,GO:0005856,GO:0005874,GO:0005875,GO:0005880,GO:0006139,GO:0006163,GO:0006164,GO:0006165,GO:0006183,GO:0006213,GO:0006220,GO:0006221,GO:0006228,GO:0006241,GO:0006464,GO:0006468,GO:0006725,GO:…	K00940		artNOG[6]	036QR@artNOG,09VP9@biNOG,0STN4@inNOG,0V6N5@meNOG,13RKT@opiNOG,COG0105@NOG,KOG0888@euNOG	036QR|6.4e-77|256.5	F	Nucleoside diphosphate kinase
Cluster-54188.17174	-4.80972	0.205054	3.38002e-05	0.00224586	1.3823	0	2.53173	3.40575	0.762876	0.161467	7.76441	0.9749	0	0	0	0	0	0	0.419156	0	0	0	0	0	7425.NV15854-PA	2.1e-24	117.9	RPL27	GO:0000022,GO:0000226,GO:0000278,GO:0003674,GO:0003735,GO:0005198,GO:0005575,GO:0005622,GO:0005623,GO:0005737,GO:0005829,GO:0005840,GO:0006412,GO:0006996,GO:0007010,GO:0007017,GO:0007049,GO:0007051,GO:0007052,GO:0007098,GO:0008150,GO:0008152,GO:0009058,GO:0009059,GO:0009987,GO:0010467,GO:0015934,GO:0016043,GO:0019538,GO:0022402,GO:0022625,GO:0022626,GO:0030529,GO:0031023,GO:0032991,GO:0034645,GO:…	K02901		artNOG[6]	036YB@artNOG,0A6JM@biNOG,0S82C@hymNOG,0STVD@inNOG,0VHDT@meNOG,13RXB@opiNOG,COG2163@NOG,KOG3418@euNOG	NA|NA|NA	J	60S ribosomal protein L27	7425.NV15854-PA	1.3e-32	103.5	RPL27	GO:0000022,GO:0000226,GO:0000278,GO:0003674,GO:0003735,GO:0005198,GO:0005575,GO:0005622,GO:0005623,GO:0005737,GO:0005829,GO:0005840,GO:0006412,GO:0006996,GO:0007010,GO:0007017,GO:0007049,GO:0007051,GO:0007052,GO:0007098,GO:0008150,GO:0008152,GO:0009058,GO:0009059,GO:0009987,GO:0010467,GO:0015934,GO:0016043,GO:0019538,GO:0022402,GO:0022625,GO:0022626,GO:0030529,GO:0031023,GO:0032991,GO:0034645,GO:…	K02901		artNOG[6]	036YB@artNOG,0A6JM@biNOG,0S82C@hymNOG,0STVD@inNOG,0VHDT@meNOG,13RXB@opiNOG,COG2163@NOG,KOG3418@euNOG	036YB|2.6e-30|105.2	J	60S ribosomal protein L27
Cluster-54188.27258	-5.29858	0.590209	3.36348e-05	0.00224586	2.87092	0	2.3735	6.28754	0.572157	0	11.2505	0.58494	0	0	0	0	0	0	0.419156	0	0	0	0	0	35128.Thaps8069	2.7e-167	593.2	TUB1	GO:0000226,GO:0000902,GO:0003674,GO:0005198,GO:0005200,GO:0005575,GO:0005576,GO:0005618,GO:0005622,GO:0005623,GO:0005737,GO:0005773,GO:0005774,GO:0005794,GO:0005813,GO:0005815,GO:0005829,GO:0005856,GO:0005886,GO:0005911,GO:0006950,GO:0006970,GO:0006996,GO:0007010,GO:0007017,GO:0008150,GO:0009266,GO:0009314,GO:0009409,GO:0009416,GO:0009506,GO:0009507,GO:0009532,GO:0009536,GO:0009570,GO:0009607,GO:…	K07375		euNOG[57]	COG5023@NOG,KOG1375@euNOG	NA|NA|NA	Z	Tubulin is the major constituent of microtubules. It binds two moles of GTP, one at an exchangeable site on the beta chain and one at a non-exchangeable site on the alpha chain (By similarity)	13037.EHJ76273	2.6e-203	661.1					artNOG[6]	03CDY@artNOG,09UH7@biNOG,0T0HK@inNOG,0TC3C@lepNOG,0V5GJ@meNOG,12NDK@opiNOG,COG5023@NOG,KOG1375@euNOG	03CDY|7.3e-209|694.1	Z	Tubulin is the major constituent of microtubules. It binds two moles of GTP, one at an exchangeable site on the beta chain and one at a non-exchangeable site on the alpha chain (By similarity)
Cluster-54188.16974	-2	1.61577	3.84197e-05	0.00246568	4.35955	4.0513	2.53173	5.76358	5.24477	2.422	6.97212	6.62932	5.80466	1.51439	1.03288	2.33722	0.137697	0.728817	2.51493	1.00865	0.124653	0.754441	1.17354	1.29812	44689.DDB0220518	5.2e-10	70.5	SRCAP	GO:0000003,GO:0000123,GO:0000381,GO:0000902,GO:0000904,GO:0000988,GO:0000989,GO:0002165,GO:0002376,GO:0002520,GO:0002682,GO:0002683,GO:0003002,GO:0003006,GO:0003674,GO:0003712,GO:0003713,GO:0003824,GO:0004386,GO:0004402,GO:0005488,GO:0005515,GO:0005575,GO:0005618,GO:0005622,GO:0005623,GO:0005634,GO:0005654,GO:0005737,GO:0005794,GO:0006139,GO:0006152,GO:0006163,GO:0006195,GO:0006200,GO:0006325,GO:…	K11320,K11661,K11681		euNOG[57]	COG0553@NOG,KOG0391@euNOG	NA|NA|NA	E, G	Snf2-related CREBBP activator protein
Cluster-54188.30619	-2.14666	3.04341	4.1e-05	0.00260543	16.0559	17.6144	20.8868	4.84664	12.7782	5.48987	16.7965	3.70462	23.2186	9.84351	0.86073	5.37561	1.92776	6.43789	5.6586	4.43806	0.124653	1.69749	1.76031	1.11268	9739.ENSTTRP00000005347	2.7e-130	471.1	PLCL1	GO:0003674,GO:0003824,GO:0004620,GO:0004629,GO:0005102,GO:0005488,GO:0005515,GO:0005575,GO:0005622,GO:0005623,GO:0005737,GO:0007154,GO:0007165,GO:0007610,GO:0008081,GO:0008150,GO:0008152,GO:0009987,GO:0016298,GO:0016787,GO:0016788,GO:0023052,GO:0035556,GO:0042578,GO:0044424,GO:0044464,GO:0044699,GO:0044700,GO:0044763,GO:0050789,GO:0050794,GO:0050811,GO:0050896,GO:0051716,GO:0065007	K15375		maNOG[6]	09V5I@biNOG,0DGEM@chorNOG,0UQWY@maNOG,0V5XZ@meNOG,0XPSW@NOG,12NH2@opiNOG,1CR44@veNOG,KOG0169@euNOG	NA|NA|NA	I	Phospholipase C-like 1	6669.DappuP54889	2.6e-52	164.8			K05857		artNOG[6]	03A1B@artNOG,09WAD@biNOG,0V5XZ@meNOG,0XPSW@NOG,12NH2@opiNOG,KOG0169@euNOG	03A1B|3.8e-62|210.4	I	Pfam:efhand_like
Cluster-53705.0	-5.03217	-0.117624	4.14383e-05	0.00261901	1.16964	0	1.10763	3.27476	0.286078	0	6.17984	0.58494	0	0	0	0	0	0	0.209578	0	0	0	0	0	54126.PPA17234	1.8e-77	294.7		GO:0000003,GO:0002119,GO:0002164,GO:0006915,GO:0007275,GO:0008150,GO:0008219,GO:0009790,GO:0009791,GO:0009792,GO:0009987,GO:0012501,GO:0016265,GO:0032501,GO:0032502,GO:0040007,GO:0044699,GO:0044707,GO:0044763,GO:0044767,GO:0048856	K02981		nemNOG[3]	0A0IM@biNOG,0EHTI@chrNOG,0V67Q@meNOG,0XDKB@nemNOG,13HIA@opiNOG,COG0098@NOG,KOG0877@euNOG	NA|NA|NA	J	Ribosomal protein S5, C-terminal domain	12957.ACEP_00007139-PA	1.2e-94	307.4	RPS2	GO:0000228,GO:0003674,GO:0003735,GO:0005198,GO:0005575,GO:0005622,GO:0005623,GO:0005634,GO:0005694,GO:0005730,GO:0005737,GO:0005829,GO:0005840,GO:0006412,GO:0008150,GO:0008152,GO:0009058,GO:0009059,GO:0009987,GO:0010467,GO:0015935,GO:0019538,GO:0022626,GO:0022627,GO:0030529,GO:0031974,GO:0031981,GO:0032991,GO:0034645,GO:0043170,GO:0043226,GO:0043227,GO:0043228,GO:0043229,GO:0043231,GO:0043232,GO:…	K02981		artNOG[6]	034SI@artNOG,0A0IM@biNOG,0S5WP@hymNOG,0SQ91@inNOG,0V67Q@meNOG,13HIA@opiNOG,COG0098@NOG,KOG0877@euNOG	034SI|4.5e-95|317.9	J	ribosomal protein
Cluster-54188.17759	-2.12561	1.60157	5.3836e-05	0.00318487	6.80515	3.87516	1.4241	7.46645	5.81693	1.61467	5.22909	4.48454	7.25582	1.76678	0.688584	2.1035	0	0.971756	2.72451	0.80692	0.249307	0.471526	1.27134	0.92723	12957.ACEP_00011220-PA	1.2e-188	664.5		GO:0003674,GO:0005488,GO:0005575,GO:0006082,GO:0006629,GO:0006631,GO:0007154,GO:0007165,GO:0008150,GO:0008152,GO:0009719,GO:0009725,GO:0009755,GO:0009987,GO:0010033,GO:0016020,GO:0016021,GO:0019395,GO:0019752,GO:0023052,GO:0030258,GO:0031224,GO:0032787,GO:0032870,GO:0034440,GO:0042221,GO:0042562,GO:0043436,GO:0044237,GO:0044238,GO:0044255,GO:0044281,GO:0044425,GO:0044699,GO:0044700,GO:0044710,GO:…	K07297		artNOG[6]	032D4@artNOG,09YAP@biNOG,0SPAI@inNOG,0V983@meNOG,12T9I@opiNOG,COG1272@NOG,KOG0748@euNOG	NA|NA|NA	T	receptor	12957.ACEP_00011220-PA	2.4e-227	744.7		GO:0003674,GO:0005488,GO:0005575,GO:0006082,GO:0006629,GO:0006631,GO:0007154,GO:0007165,GO:0008150,GO:0008152,GO:0009719,GO:0009725,GO:0009755,GO:0009987,GO:0010033,GO:0016020,GO:0016021,GO:0019395,GO:0019752,GO:0023052,GO:0030258,GO:0031224,GO:0032787,GO:0032870,GO:0034440,GO:0042221,GO:0042562,GO:0043436,GO:0044237,GO:0044238,GO:0044255,GO:0044281,GO:0044425,GO:0044699,GO:0044700,GO:0044710,GO:…	K07297		artNOG[6]	032D4@artNOG,09YAP@biNOG,0SPAI@inNOG,0V983@meNOG,12T9I@opiNOG,COG1272@NOG,KOG0748@euNOG	032D4|3.2e-223|741.0	T	receptor
Cluster-54188.37348	-4.62482	0.530804	5.42007e-05	0.00319132	2.33927	0	1.74056	3.92971	0.667516	0	11.8843	1.9498	0	0	0.172146	0.116861	0	0	0.419156	0	0	0	0	0	572307.XP_003885494.1	1.2e-74	284.3		GO:0005575,GO:0005622,GO:0005623,GO:0005856,GO:0043226,GO:0043228,GO:0043229,GO:0043232,GO:0044424,GO:0044464	K07374		euNOG[57]	COG5023@NOG,KOG1376@euNOG	NA|NA|NA	Z	Tubulin is the major constituent of microtubules. It binds two moles of GTP, one at an exchangeable site on the beta chain and one at a non-exchangeable site on the alpha chain (By similarity)	12957.ACEP_00007275-PA	6.5e-90	287			K07374		artNOG[6]	034XC@artNOG,09VHD@biNOG,0SRII@inNOG,0V6GK@meNOG,12P5T@opiNOG,COG5023@NOG,KOG1376@euNOG	034XC|2.3e-88|297.4	Z	Tubulin is the major constituent of microtubules. It binds two moles of GTP, one at an exchangeable site on the beta chain and one at a non-exchangeable site on the alpha chain (By similarity)
Cluster-54188.15649	-1.85969	4.09308	5.44676e-05	0.00319949	28.0713	25.0124	18.355	33.4025	48.0612	12.7559	12.6766	46.9902	21.0419	17.163	5.25045	11.6861	3.71782	8.86728	18.1285	6.45536	2.11911	3.96082	4.59637	7.78873	7460.GB15898-PA	0	1328.5	VKR				artNOG[6]	0355U@artNOG,0A201@biNOG,0S3FD@hymNOG,0SRSS@inNOG,0VF6B@meNOG,13ITQ@opiNOG,COG0515@NOG,KOG4258@euNOG	NA|NA|NA	T	Venus kinase receptor	7460.GB30322-PA	0	1497.2	VKR				artNOG[6]	0355U@artNOG,0A201@biNOG,0S3FD@hymNOG,0SRSS@inNOG,0VF6B@meNOG,13ITQ@opiNOG,COG0515@NOG,KOG4258@euNOG	0355U|0.0|1733.0	T	Venus kinase receptor
Cluster-51740.0	-5.03885	-0.448519	5.49676e-05	0.00321374	1.48863	0	1.4241	2.88179	0.286078	0	2.05995	0.77992	0	0	0	0	0	0	0.104789	0	0	0	0	0	412030.XP_001426670.1	6e-72	276.2		GO:0005575,GO:0016020	K01090,K04457,K14803,K17499		euNOG[57]	COG0631@NOG,KOG0698@euNOG	NA|NA|NA	T	PHOsphatase	7245.FBpp0256253	5.2e-73	236.4		GO:0003674,GO:0003824,GO:0004721,GO:0004722,GO:0006464,GO:0006470,GO:0006793,GO:0006796,GO:0008150,GO:0008152,GO:0009987,GO:0016311,GO:0016787,GO:0016788,GO:0016791,GO:0019538,GO:0036211,GO:0042578,GO:0043170,GO:0043412,GO:0044237,GO:0044238,GO:0044260,GO:0044267,GO:0071704	K17499		artNOG[6]	033CR@artNOG,09UQY@biNOG,0GUHA@dipNOG,0HVQ5@droNOG,0SQ53@inNOG,0V5QI@meNOG,13IR3@opiNOG,COG0631@NOG,KOG0699@euNOG	033CR|7.3e-96|322.5	T	PP2Cc
Cluster-54188.14014	-2.21549	1.33945	5.68214e-05	0.00328225	1.48863	2.99444	3.48113	2.88179	2.95614	5.3284	8.71515	1.75482	5.80466	2.52398	0.602511	0	0.550788	0.364409	0.523945	1.00865	0.997226	0.0943051	1.76031	2.22535	7668.SPU_012890tr	4e-44	184.9					meNOG[21]	0A81D@biNOG,0IXRN@euNOG,0VIKK@meNOG,11IWV@NOG,13R7Y@opiNOG	NA|NA|NA	S	Inherit from meNOG: protein Hydra magnipapillata	7029.ACYPI004828-PA	4.7e-50	160.2					artNOG[6]	038FS@artNOG,0A7HK@biNOG,0J1BX@euNOG,0SX1D@inNOG,0VKD2@meNOG,11V7I@NOG,13UJG@opiNOG	038FS|3.9e-78|263.5	S	NA
Cluster-59246.0	-4.85545	0.0187729	5.70455e-05	0.00328225	0.425322	0	1.4241	3.66773	1.04895	0	6.02138	1.75482	0	0	0	0	0	0	0.314367	0	0	0	0	0	140110.NechaP74161	2.3e-13	80.5	FGSG_01599				fuNOG[21]	04BYQ@ascNOG,0KMZX@euNOG,0Q8UX@fuNOG,0SND8@hypNOG,0WVNU@necNOG,114Y2@NOG,138JK@opiNOG,1A1Z3@sordNOG	NA|NA|NA
Cluster-54188.11734	-1.9219	3.9557	5.91388e-05	0.00334486	35.8334	23.6032	11.8675	24.6262	27.4635	5.97427	15.6873	9.16406	64.5768	24.4826	8.26301	8.414	2.61624	13.6046	5.02987	5.44671	1.99445	7.45011	6.25888	4.4507	6669.DappuP303260	4.9e-117	427.2		GO:0003008,GO:0003674,GO:0003824,GO:0004672,GO:0004674,GO:0005575,GO:0005623,GO:0006464,GO:0006468,GO:0006793,GO:0006796,GO:0006950,GO:0006952,GO:0006996,GO:0007010,GO:0007154,GO:0007267,GO:0007268,GO:0008150,GO:0008152,GO:0009607,GO:0009617,GO:0009987,GO:0016043,GO:0016301,GO:0016310,GO:0016740,GO:0016772,GO:0016773,GO:0019226,GO:0019538,GO:0023052,GO:0030865,GO:0032501,GO:0035637,GO:0036211,GO:…	K08831,K15409		artNOG[6]	0345U@artNOG,09UCH@biNOG,0V5BR@meNOG,0XRBH@NOG,12N4I@opiNOG,KOG1290@euNOG	NA|NA|NA	T	serine threonine-protein kinase	6669.DappuP303260	3.4e-141	462.6		GO:0003008,GO:0003674,GO:0003824,GO:0004672,GO:0004674,GO:0005575,GO:0005623,GO:0006464,GO:0006468,GO:0006793,GO:0006796,GO:0006950,GO:0006952,GO:0006996,GO:0007010,GO:0007154,GO:0007267,GO:0007268,GO:0008150,GO:0008152,GO:0009607,GO:0009617,GO:0009987,GO:0016043,GO:0016301,GO:0016310,GO:0016740,GO:0016772,GO:0016773,GO:0019226,GO:0019538,GO:0023052,GO:0030865,GO:0032501,GO:0035637,GO:0036211,GO:…	K08831,K15409		artNOG[6]	0345U@artNOG,09UCH@biNOG,0V5BR@meNOG,0XRBH@NOG,12N4I@opiNOG,KOG1290@euNOG	0345U|6.2e-149|497.7	T	serine threonine-protein kinase
Cluster-54188.26424	-1.93896	2.82733	6.39169e-05	0.00352249	14.9926	9.15946	3.48113	11.2652	15.1622	2.9064	6.81367	5.26446	36.2791	5.30035	0.86073	3.03839	1.51467	6.31642	3.24846	2.21903	1.49584	3.11207	3.03165	3.33803	7460.GB15984-PA	4.2e-73	280					artNOG[6]	037TC@artNOG,09Y33@biNOG,0IJWS@euNOG,0SUPD@inNOG,0V90F@meNOG,0YYIF@NOG,133AV@opiNOG	NA|NA|NA	S	Inherit from biNOG: Chromosome 16 open reading frame 72	7460.GB15984-PA	5.1e-89	287.8					artNOG[6]	037TC@artNOG,09Y33@biNOG,0IJWS@euNOG,0SUPD@inNOG,0V90F@meNOG,0YYIF@NOG,133AV@opiNOG	037TC|1.7e-91|306.7	S	Inherit from biNOG: Chromosome 16 open reading frame 72
Cluster-54188.25352	-5.39343	-0.697969	6.4101e-05	0.00352485	1.48863	0	0.316466	1.57188	0.286078	0	2.85223	0.19498	0	0	0	0	0	0	0	0	0	0	0	0	412030.XP_001455356.1	1.1e-66	257.7		GO:0005575,GO:0005622,GO:0005623,GO:0005856,GO:0043226,GO:0043228,GO:0043229,GO:0043232,GO:0044424,GO:0044464	K07374		euNOG[57]	COG5023@NOG,KOG1376@euNOG	NA|NA|NA	Z	Tubulin is the major constituent of microtubules. It binds two moles of GTP, one at an exchangeable site on the beta chain and one at a non-exchangeable site on the alpha chain (By similarity)	7425.NV13665-PA	6.2e-82	263.8		GO:0000075,GO:0000166,GO:0000226,GO:0000235,GO:0000278,GO:0001882,GO:0001883,GO:0002376,GO:0003674,GO:0005198,GO:0005200,GO:0005488,GO:0005525,GO:0005575,GO:0005622,GO:0005623,GO:0005737,GO:0005813,GO:0005815,GO:0005818,GO:0005819,GO:0005856,GO:0005874,GO:0005876,GO:0005881,GO:0006955,GO:0006959,GO:0006996,GO:0007010,GO:0007017,GO:0007049,GO:0007051,GO:0007052,GO:0007088,GO:0007093,GO:0007094,GO:…	K07374		artNOG[6]	035IX@artNOG,09VHD@biNOG,0S3W6@hymNOG,0SS7C@inNOG,0V6GK@meNOG,12P5T@opiNOG,COG5023@NOG,KOG1376@euNOG	035IX|2.3e-80|271.0	Z	Tubulin is the major constituent of microtubules. It binds two moles of GTP, one at an exchangeable site on the beta chain and one at a non-exchangeable site on the alpha chain (By similarity)
Cluster-57300.2	-4.96298	0.512613	6.50804e-05	0.00355521	0.850644	0	1.10763	5.63259	1.71647	0	12.2012	0.77992	0	0	0	0	0	0	0.523945	0	0	0	0	0	7739.JGI65814	4e-11	73.2		GO:0005575,GO:0016020	K16669		euNOG[57]	0XQHI@NOG,KOG3594@euNOG	NA|NA|NA	U	Cadherins are calcium dependent cell adhesion proteins (By similarity)
Cluster-59618.1	-3.01663	-0.193528	7.04907e-05	0.00377639	0.531653	0.352287	0.949398	2.7508	1.81183	0.161467	1.42612	2.14478	0	0.504795	0	0.233722	0	0.242939	0.209578	0.20173	0	0.0943051	0.0977951	0.185446	7460.GB10964-PA	1.1e-127	462.2	ADOR	GO:0001609,GO:0001973,GO:0003008,GO:0003674,GO:0004871,GO:0004872,GO:0004888,GO:0004930,GO:0005575,GO:0007154,GO:0007165,GO:0007166,GO:0007186,GO:0007267,GO:0007268,GO:0007275,GO:0007399,GO:0007610,GO:0007611,GO:0007612,GO:0008150,GO:0008306,GO:0009987,GO:0010959,GO:0016020,GO:0016021,GO:0019226,GO:0022008,GO:0023052,GO:0030154,GO:0031224,GO:0032501,GO:0032502,GO:0032879,GO:0034762,GO:0034763,GO:…	K04266		artNOG[6]	035C6@artNOG,09Y1D@biNOG,0S4YS@hymNOG,0SR13@inNOG,0V8YY@meNOG,0XRW9@NOG,13HH2@opiNOG,KOG3656@euNOG	NA|NA|NA	T	Serpentine type 7TM GPCR chemoreceptor Srsx	7460.GB10964-PA	8e-153	499.8	ADOR	GO:0001609,GO:0001973,GO:0003008,GO:0003674,GO:0004871,GO:0004872,GO:0004888,GO:0004930,GO:0005575,GO:0007154,GO:0007165,GO:0007166,GO:0007186,GO:0007267,GO:0007268,GO:0007275,GO:0007399,GO:0007610,GO:0007611,GO:0007612,GO:0008150,GO:0008306,GO:0009987,GO:0010959,GO:0016020,GO:0016021,GO:0019226,GO:0022008,GO:0023052,GO:0030154,GO:0031224,GO:0032501,GO:0032502,GO:0032879,GO:0034762,GO:0034763,GO:…	K04266		artNOG[6]	035C6@artNOG,09Y1D@biNOG,0S4YS@hymNOG,0SR13@inNOG,0V8YY@meNOG,0XRW9@NOG,13HH2@opiNOG,KOG3656@euNOG	035C6|1.5e-179|598.1	T	receptor
Cluster-53459.0	-1.89429	1.49715	7.09451e-05	0.00379074	6.48616	3.17058	0.949398	6.02556	6.38908	2.74494	6.17984	5.26446	1.45116	1.26199	1.20502	1.28547	1.10158	0.850287	2.09578	1.00865	0.872573	0.471526	0.684565	1.29812	7425.NV12339-PA	1.8e-111	407.5	BWA	GO:0003674,GO:0003824,GO:0005575,GO:0005622,GO:0005623,GO:0005737,GO:0005783,GO:0006629,GO:0006643,GO:0006665,GO:0006672,GO:0006807,GO:0007275,GO:0007399,GO:0007417,GO:0007420,GO:0008150,GO:0008152,GO:0009056,GO:0009987,GO:0016042,GO:0016787,GO:0016810,GO:0016811,GO:0017040,GO:0019216,GO:0019222,GO:0030149,GO:0032501,GO:0032502,GO:0043226,GO:0043227,GO:0043229,GO:0043231,GO:0044237,GO:0044238,GO:…	K01441		artNOG[6]	036BT@artNOG,0A2WD@biNOG,0S4GZ@hymNOG,0SNZM@inNOG,0VDRN@meNOG,11RPN@NOG,13I5G@opiNOG,KOG2329@euNOG	NA|NA|NA	I	Pfam:aPHC	7425.NV12339-PA	1.4e-135	441.7	BWA	GO:0003674,GO:0003824,GO:0005575,GO:0005622,GO:0005623,GO:0005737,GO:0005783,GO:0006629,GO:0006643,GO:0006665,GO:0006672,GO:0006807,GO:0007275,GO:0007399,GO:0007417,GO:0007420,GO:0008150,GO:0008152,GO:0009056,GO:0009987,GO:0016042,GO:0016787,GO:0016810,GO:0016811,GO:0017040,GO:0019216,GO:0019222,GO:0030149,GO:0032501,GO:0032502,GO:0043226,GO:0043227,GO:0043229,GO:0043231,GO:0044237,GO:0044238,GO:…	K01441		artNOG[6]	036BT@artNOG,0A2WD@biNOG,0S4GZ@hymNOG,0SNZM@inNOG,0VDRN@meNOG,11RPN@NOG,13I5G@opiNOG,KOG2329@euNOG	036BT|2.1e-138|460.5	I	Pfam:aPHC
Cluster-54188.18187	-2.27598	1.75706	7.60821e-05	0.00392584	4.99753	3.34673	2.53173	6.8115	7.62876	2.09907	4.43681	4.67952	14.5116	2.27158	0.86073	2.57094	0.137697	0.242939	3.35325	0.60519	0	0.565831	1.27134	0.92723	12957.ACEP_00015066-PA	3.7e-187	661		GO:0000902,GO:0000904,GO:0006928,GO:0006935,GO:0007275,GO:0007399,GO:0007409,GO:0007411,GO:0008150,GO:0009605,GO:0009653,GO:0009987,GO:0016043,GO:0022008,GO:0030030,GO:0030154,GO:0030182,GO:0031175,GO:0032501,GO:0032502,GO:0032989,GO:0032990,GO:0040011,GO:0042221,GO:0042330,GO:0044699,GO:0044707,GO:0044763,GO:0044767,GO:0048468,GO:0048666,GO:0048667,GO:0048699,GO:0048731,GO:0048812,GO:0048856,GO:…	K08867		artNOG[6]	03480@artNOG,09WAB@biNOG,0S7GT@hymNOG,0SQX1@inNOG,0V5V6@meNOG,0XQWZ@NOG,132BG@opiNOG,KOG0584@euNOG	NA|NA|NA	T	Oxidative-stress-responsive kinase 1 C terminal	12957.ACEP_00015066-PA	6.2e-220	723.4		GO:0000902,GO:0000904,GO:0006928,GO:0006935,GO:0007275,GO:0007399,GO:0007409,GO:0007411,GO:0008150,GO:0009605,GO:0009653,GO:0009987,GO:0016043,GO:0022008,GO:0030030,GO:0030154,GO:0030182,GO:0031175,GO:0032501,GO:0032502,GO:0032989,GO:0032990,GO:0040011,GO:0042221,GO:0042330,GO:0044699,GO:0044707,GO:0044763,GO:0044767,GO:0048468,GO:0048666,GO:0048667,GO:0048699,GO:0048731,GO:0048812,GO:0048856,GO:…	K08867		artNOG[6]	03480@artNOG,09WAB@biNOG,0S7GT@hymNOG,0SQX1@inNOG,0V5V6@meNOG,0XQWZ@NOG,132BG@opiNOG,KOG0584@euNOG	03480|0.0|1056.8	T	Oxidative-stress-responsive kinase 1 C terminal
Cluster-53489.0	-4.92716	0.650547	7.88096e-05	0.00403489	1.16964	0	2.05703	7.85942	1.14431	0	11.2505	1.55984	0	0	0	0	0	0	0.628734	0	0	0	0	0	5911.EAS07734	2.9e-140	503.8	RPL3	GO:0000003,GO:0000022,GO:0000184,GO:0000226,GO:0000278,GO:0000956,GO:0002119,GO:0002164,GO:0003674,GO:0003676,GO:0003723,GO:0003735,GO:0005198,GO:0005488,GO:0005575,GO:0005576,GO:0005615,GO:0005618,GO:0005622,GO:0005623,GO:0005634,GO:0005730,GO:0005737,GO:0005773,GO:0005774,GO:0005829,GO:0005840,GO:0005886,GO:0005911,GO:0006139,GO:0006401,GO:0006402,GO:0006412,GO:0006413,GO:0006414,GO:0006415,GO:…	K02925		euNOG[57]	COG0087@NOG,KOG0746@euNOG	NA|NA|NA	J	Ribosomal protein	7425.NV11608-PA	1.1e-157	515.5	RPL3	GO:0000022,GO:0000226,GO:0000278,GO:0003674,GO:0003735,GO:0005198,GO:0005575,GO:0005622,GO:0005623,GO:0005737,GO:0005829,GO:0005840,GO:0006412,GO:0006996,GO:0007010,GO:0007017,GO:0007049,GO:0007051,GO:0007052,GO:0007098,GO:0008150,GO:0008152,GO:0009058,GO:0009059,GO:0009987,GO:0010467,GO:0015934,GO:0016043,GO:0019538,GO:0022402,GO:0022625,GO:0022626,GO:0030529,GO:0031023,GO:0032991,GO:0034645,GO:…	K02925		artNOG[6]	033SJ@artNOG,0A03M@biNOG,0S7Q3@hymNOG,0SRUW@inNOG,0VAZV@meNOG,12P3I@opiNOG,COG0087@NOG,KOG0746@euNOG	033SJ|2.3e-162|540.5	J	ribosomal protein L3
Cluster-61763.0	-4.88807	0.260358	7.89872e-05	0.00403489	0.744314	0	2.3735	3.40575	0.572157	0	8.71515	2.14478	0	0	0	0	0	0	0.419156	0	0	0	0	0	5062.CADAORAP00011575	5.5e-135	486.1	ACT1	GO:0000001,GO:0000003,GO:0000011,GO:0000123,GO:0000132,GO:0000142,GO:0000146,GO:0000226,GO:0000228,GO:0000278,GO:0000785,GO:0000790,GO:0000812,GO:0000910,GO:0000912,GO:0000915,GO:0000916,GO:0001300,GO:0003006,GO:0003674,GO:0003774,GO:0003824,GO:0005198,GO:0005200,GO:0005575,GO:0005622,GO:0005623,GO:0005628,GO:0005634,GO:0005654,GO:0005694,GO:0005737,GO:0005826,GO:0005829,GO:0005856,GO:0005884,GO:…	K05692,K10355		euNOG[57]	COG5277@NOG,KOG0676@euNOG	NA|NA|NA	Z	Actins are highly conserved proteins that are involved in various types of cell motility and are ubiquitously expressed in all eukaryotic cells	7222.FBpp0154314	5.8e-161	525.1	ARP1	GO:0000910,GO:0003674,GO:0005198,GO:0005200,GO:0005575,GO:0005622,GO:0005623,GO:0005856,GO:0005875,GO:0005884,GO:0006810,GO:0006897,GO:0006909,GO:0006996,GO:0007010,GO:0007049,GO:0008150,GO:0009987,GO:0015629,GO:0015630,GO:0016043,GO:0016192,GO:0022402,GO:0032991,GO:0043226,GO:0043228,GO:0043229,GO:0043232,GO:0043234,GO:0044422,GO:0044424,GO:0044430,GO:0044446,GO:0044464,GO:0044699,GO:0044763,GO:…	K05692		artNOG[6]	032FU@artNOG,09TDS@biNOG,0H0I3@dipNOG,0HZY1@droNOG,0SYE3@inNOG,0V4CV@meNOG,12N6D@opiNOG,COG5277@NOG,KOG0676@euNOG	032FU|2.6e-162|540.0	Z	K05692 actin beta gamma 1
Cluster-9604.2	-10.614	6.66735	7.90331e-05	0.00403489	0	0	0.158233	0.13099	0	0	0	0	2001.88	35.8405	0	0	0	0	0	0	0.124653	0	0.977951	0	9601.ENSPPYP00000005204	9.1e-56	221.5	KRT18	GO:0005575,GO:0005622,GO:0005623,GO:0005634,GO:0005730,GO:0005737,GO:0005813,GO:0005815,GO:0005856,GO:0005882,GO:0006810,GO:0006886,GO:0006892,GO:0006893,GO:0006915,GO:0007154,GO:0007165,GO:0007166,GO:0008104,GO:0008150,GO:0008219,GO:0009653,GO:0009987,GO:0010033,GO:0010941,GO:0012501,GO:0015031,GO:0015630,GO:0016192,GO:0016265,GO:0016363,GO:0016482,GO:0019221,GO:0023052,GO:0031974,GO:0031981,GO:…	K07604		maNOG[6]	09VBW@biNOG,0DGKD@chorNOG,0IEYR@euNOG,0RWBW@homNOG,0UIEG@maNOG,0V64H@meNOG,11DJ8@NOG,13JSJ@opiNOG,16FI9@prNOG,1ATYE@spriNOG,1CRA8@veNOG	NA|NA|NA	Z	Keratin 18	7260.FBpp0244879	3.2e-25	80.3	LAMC	GO:0000278,GO:0003674,GO:0005198,GO:0005575,GO:0005622,GO:0005623,GO:0005634,GO:0005638,GO:0005652,GO:0005856,GO:0005882,GO:0006325,GO:0006342,GO:0006355,GO:0006996,GO:0006997,GO:0006998,GO:0007049,GO:0007084,GO:0007275,GO:0007517,GO:0008064,GO:0008104,GO:0008150,GO:0009653,GO:0009887,GO:0009888,GO:0009889,GO:0009890,GO:0009892,GO:0009987,GO:0010468,GO:0010556,GO:0010558,GO:0010605,GO:0010629,GO:…	K07611		artNOG[6]	035IS@artNOG,09VTI@biNOG,0GV6B@dipNOG,0HTQS@droNOG,0SS75@inNOG,0V6SA@meNOG,0Y2H6@NOG,12PTX@opiNOG,KOG0977@euNOG	035IS|4.2e-34|117.9	D, Y	mitotic nuclear envelope reassembly
Cluster-54379.0	-4.6266	0.248695	8.14427e-05	0.00411583	0.850644	0	2.3735	4.0607	1.04895	0	7.13058	2.14478	0	0	0	0	0	0	0.523945	0	0	0	0	0	88036.EFJ35267	1.9e-40	170.6	RPL26	GO:0005575,GO:0005622,GO:0005623,GO:0005634,GO:0005730,GO:0005737,GO:0005773,GO:0005774,GO:0005829,GO:0005840,GO:0005886,GO:0006950,GO:0008150,GO:0009266,GO:0009409,GO:0009507,GO:0009536,GO:0009628,GO:0015934,GO:0016020,GO:0022625,GO:0022626,GO:0030529,GO:0031090,GO:0031974,GO:0031981,GO:0032991,GO:0043226,GO:0043227,GO:0043228,GO:0043229,GO:0043231,GO:0043232,GO:0043233,GO:0044391,GO:0044422,GO:…	K02898		virNOG[6]	1BNGJ@strNOG,1E0AU@virNOG,COG0198@NOG,KOG3401@euNOG	NA|NA|NA	J	60S ribosomal protein	7217.FBpp0126841	3.3e-49	156.9	RPL26	GO:0000022,GO:0000226,GO:0000278,GO:0003674,GO:0003735,GO:0005198,GO:0005575,GO:0005622,GO:0005623,GO:0005737,GO:0005829,GO:0005840,GO:0006412,GO:0006996,GO:0007010,GO:0007017,GO:0007049,GO:0007051,GO:0007052,GO:0008150,GO:0008152,GO:0009058,GO:0009059,GO:0009987,GO:0010467,GO:0015934,GO:0016043,GO:0019538,GO:0022402,GO:0022625,GO:0022626,GO:0030529,GO:0032991,GO:0034645,GO:0043170,GO:0043226,GO:…	K02898		artNOG[6]	036GM@artNOG,0A704@biNOG,0GY4Q@dipNOG,0HZ77@droNOG,0STQD@inNOG,0VEU7@meNOG,13Q5F@opiNOG,COG0198@NOG,KOG3401@euNOG	036GM|2e-48|164.2	J	Ribosomal protein L26
Cluster-53239.0	-4.80593	-0.018337	8.39413e-05	0.00422382	0.531653	0	2.05703	3.27476	0.476797	0	6.33829	1.16988	0	0	0	0	0	0	0.314367	0	0	0	0	0	59463.ENSMLUP00000015142	9.9e-49	198.4	RPL27A	GO:0000184,GO:0000956,GO:0003674,GO:0003676,GO:0003723,GO:0003735,GO:0005198,GO:0005488,GO:0005575,GO:0005622,GO:0005623,GO:0005737,GO:0005829,GO:0005840,GO:0006139,GO:0006401,GO:0006402,GO:0006412,GO:0006413,GO:0006414,GO:0006415,GO:0006605,GO:0006612,GO:0006613,GO:0006614,GO:0006725,GO:0006807,GO:0006810,GO:0006886,GO:0008104,GO:0008150,GO:0008152,GO:0009056,GO:0009057,GO:0009058,GO:0009059,GO:…	K02900		maNOG[6]	0A08J@biNOG,0DMV4@chorNOG,0UMKV@maNOG,0VB4H@meNOG,13Q37@opiNOG,1CWQQ@veNOG,COG0200@NOG,KOG1742@euNOG	NA|NA|NA	J	Ribosomal protein L27a	13037.EHJ67142	3e-61	196.3	RPL27A	GO:0000022,GO:0000226,GO:0000278,GO:0003674,GO:0003735,GO:0005198,GO:0005575,GO:0005622,GO:0005623,GO:0005737,GO:0005829,GO:0005840,GO:0006412,GO:0006996,GO:0007010,GO:0007017,GO:0007049,GO:0007051,GO:0007052,GO:0007098,GO:0008150,GO:0008152,GO:0009058,GO:0009059,GO:0009987,GO:0010467,GO:0015934,GO:0016043,GO:0019538,GO:0022402,GO:0022625,GO:0022626,GO:0030529,GO:0031023,GO:0032991,GO:0034645,GO:…	K02900		artNOG[6]	036MT@artNOG,0A08J@biNOG,0STTK@inNOG,0TG5Z@lepNOG,0VB4H@meNOG,13Q37@opiNOG,COG0200@NOG,KOG1742@euNOG	036MT|4.7e-59|199.1	J	ribosomal protein
Cluster-58464.0	-4.72557	-0.0708829	8.78731e-05	0.00434406	0.744314	0	2.05703	4.58466	0.953595	0	4.11989	0.58494	0	0	0	0	0	0	0.314367	0	0	0	0	0	412030.XP_001423621.1	1.4e-183	647.9	SAHH	GO:0000003,GO:0003006,GO:0003674,GO:0003824,GO:0004013,GO:0005488,GO:0005507,GO:0005575,GO:0005576,GO:0005622,GO:0005623,GO:0005737,GO:0005773,GO:0005774,GO:0005829,GO:0005886,GO:0005911,GO:0006325,GO:0006342,GO:0006346,GO:0006355,GO:0006996,GO:0007275,GO:0008150,GO:0008152,GO:0009506,GO:0009790,GO:0009791,GO:0009793,GO:0009889,GO:0009890,GO:0009892,GO:0009987,GO:0010154,GO:0010468,GO:0010556,GO:…	K01251	AHCi,SEAHCYSHYD_1	euNOG[57]	COG0499@NOG,KOG1370@euNOG	NA|NA|NA	H	adenosylhomocysteinase	7070.TC014564-PA	1.1e-159	522		GO:0003674,GO:0003824,GO:0004013,GO:0008150,GO:0008152,GO:0016787,GO:0016801,GO:0016802	K01251		artNOG[6]	0345B@artNOG,09WZP@biNOG,0SR36@inNOG,0V7XN@meNOG,12NN6@opiNOG,COG0499@NOG,KOG1370@euNOG	0345B|3.4e-177|589.6	H	adenosylhomocysteinase
Cluster-58387.0	-4.82718	-0.0132313	9.14148e-05	0.00448363	0	0.352287	0	2.88179	0.190719	0.161467	1.58457	0	5.80466	5.30035	0	0.116861	0	0	0.104789	0.20173	0	0	0	0	7091.BGIBMGA002881-TA	1.9e-20	104			K15382		artNOG[6]	037XN@artNOG,09YDF@biNOG,0SUT9@inNOG,0TBUB@lepNOG,0V9B2@meNOG,11M4R@NOG,13DR9@opiNOG,KOG1623@euNOG	NA|NA|NA	P	Sugar efflux transporter for intercellular exchange	7091.BGIBMGA002881-TA	1e-37	118.8			K15382		artNOG[6]	037XN@artNOG,09YDF@biNOG,0SUT9@inNOG,0TBUB@lepNOG,0V9B2@meNOG,11M4R@NOG,13DR9@opiNOG,KOG1623@euNOG	037XN|1.3e-33|116.5	P	Sugar efflux transporter for intercellular exchange
Cluster-58123.0	-5.35283	-0.723452	9.37853e-05	0.00455776	1.27597	0	1.74056	1.83387	0	0	1.1092	0.58494	0	0	0	0	0	0	0	0	0	0	0	0	412030.XP_001444000.1	1.5e-177	627.9	HSP70	GO:0006950,GO:0006986,GO:0008150,GO:0009266,GO:0009408,GO:0009628,GO:0010033,GO:0035966,GO:0042221,GO:0050896	K03283		euNOG[57]	COG0443@NOG,KOG0101@euNOG	NA|NA|NA	O	heat shock	7460.GB14852-PA	7.8e-190	621.9	HSC70-4	GO:0000228,GO:0000375,GO:0000377,GO:0000398,GO:0000785,GO:0000790,GO:0000902,GO:0000904,GO:0001505,GO:0001700,GO:0003001,GO:0003008,GO:0003674,GO:0003824,GO:0005488,GO:0005515,GO:0005575,GO:0005622,GO:0005623,GO:0005634,GO:0005681,GO:0005694,GO:0005726,GO:0005737,GO:0005739,GO:0005811,GO:0005856,GO:0005875,GO:0006139,GO:0006152,GO:0006163,GO:0006195,GO:0006200,GO:0006396,GO:0006397,GO:0006457,GO:…	K03283		artNOG[6]	033RP@artNOG,09YID@biNOG,0S5Q0@hymNOG,0SPXH@inNOG,0V9G5@meNOG,12PIY@opiNOG,COG0443@NOG,KOG0101@euNOG	033RP|2.6e-196|653.5	O	heat shock
Cluster-54188.14679	-2.30228	4.27042	9.82599e-05	0.00467797	71.5604	60.2411	16.4562	16.1118	51.1127	10.6568	5.54601	7.01928	52.9675	25.7446	1.2911	12.1536	14.5959	15.5481	4.50593	3.83287	0.74792	4.62095	3.52062	3.33803	7460.GB18965-PA	7.2e-34	152.1					artNOG[6]	039NX@artNOG,0ABMW@biNOG,0JKHH@euNOG,0S5MC@hymNOG,0SXYI@inNOG,0VNPH@meNOG,0Y21P@NOG,13YTU@opiNOG	NA|NA|NA			7460.GB18965-PA	2.4e-40	126.7					artNOG[6]	039NX@artNOG,0ABMW@biNOG,0JKHH@euNOG,0S5MC@hymNOG,0SXYI@inNOG,0VNPH@meNOG,0Y21P@NOG,13YTU@opiNOG	039NX|1.9e-43|148.9	S	NA
Cluster-54188.15769	-1.78422	1.70077	9.8766e-05	0.00467874	4.8912	9.68789	2.84819	5.37061	4.48189	3.8752	1.90149	2.72972	7.9814	3.28117	1.03288	2.45408	1.10158	2.55086	1.15268	2.21903	0.249307	0.943051	0.977951	0.741784	7425.NV17752-PA	1.8e-58	231.1		GO:0000122,GO:0001071,GO:0001654,GO:0001655,GO:0003002,GO:0003674,GO:0003676,GO:0003677,GO:0003700,GO:0005488,GO:0005575,GO:0005622,GO:0005623,GO:0005634,GO:0006355,GO:0006357,GO:0007275,GO:0007350,GO:0007379,GO:0007380,GO:0007389,GO:0007423,GO:0008150,GO:0008270,GO:0008544,GO:0009653,GO:0009790,GO:0009880,GO:0009887,GO:0009888,GO:0009889,GO:0009890,GO:0009892,GO:0009987,GO:0010468,GO:0010556,GO:…			artNOG[6]	0358Q@artNOG,09WYY@biNOG,0IFDT@euNOG,0S5H7@hymNOG,0SRVY@inNOG,0V7X2@meNOG,0XQQR@NOG,12TBZ@opiNOG	NA|NA|NA	K	ZnF_C2H2	7425.NV17752-PA	9.2e-68	218.5		GO:0000122,GO:0001071,GO:0001654,GO:0001655,GO:0003002,GO:0003674,GO:0003676,GO:0003677,GO:0003700,GO:0005488,GO:0005575,GO:0005622,GO:0005623,GO:0005634,GO:0006355,GO:0006357,GO:0007275,GO:0007350,GO:0007379,GO:0007380,GO:0007389,GO:0007423,GO:0008150,GO:0008270,GO:0008544,GO:0009653,GO:0009790,GO:0009880,GO:0009887,GO:0009888,GO:0009889,GO:0009890,GO:0009892,GO:0009987,GO:0010468,GO:0010556,GO:…			artNOG[6]	0358Q@artNOG,09WYY@biNOG,0IFDT@euNOG,0S5H7@hymNOG,0SRVY@inNOG,0V7X2@meNOG,0XQQR@NOG,12TBZ@opiNOG	0358Q|8.6e-75|253.0	K	ZnF_C2H2
Cluster-53221.0	-4.99704	-0.139107	0.000100903	0.00475293	3.18992	0	0.474699	3.92971	0	0	2.53532	2.14478	0	0	0	0	0	0	0.209578	0	0	0	0	0	67593.Physo108804	1.1e-28	131.3	HTB2	GO:0005575,GO:0005622,GO:0005623,GO:0005634,GO:0005694,GO:0005730,GO:0005737,GO:0005911,GO:0009506,GO:0009507,GO:0009532,GO:0009534,GO:0009536,GO:0009570,GO:0009579,GO:0030054,GO:0031974,GO:0031976,GO:0031981,GO:0031984,GO:0043226,GO:0043227,GO:0043228,GO:0043229,GO:0043231,GO:0043232,GO:0043233,GO:0044422,GO:0044424,GO:0044428,GO:0044434,GO:0044435,GO:0044444,GO:0044446,GO:0044464,GO:0055044,GO:…	K11252		euNOG[57]	11NV5@NOG,151I1@perNOG,KOG1744@euNOG	NA|NA|NA	B	H2B	7425.NV10508-PA	1.1e-37	122.4		GO:0000785,GO:0000786,GO:0003674,GO:0003676,GO:0003677,GO:0005488,GO:0005575,GO:0005622,GO:0005623,GO:0005634,GO:0005694,GO:0005737,GO:0005811,GO:0006325,GO:0006333,GO:0006996,GO:0008150,GO:0009987,GO:0016043,GO:0032991,GO:0032993,GO:0043226,GO:0043227,GO:0043228,GO:0043229,GO:0043231,GO:0043232,GO:0044422,GO:0044424,GO:0044427,GO:0044444,GO:0044446,GO:0044464,GO:0044699,GO:0044763,GO:0051276,GO:…	K11252,K11275		artNOG[6]	0377V@artNOG,0A7GM@biNOG,0S8BY@hymNOG,0SU57@inNOG,0VI9I@meNOG,11NV5@NOG,13R30@opiNOG,KOG1744@euNOG	0377V|3.6e-44|151.7	B	Core component of nucleosome. Nucleosomes wrap and compact DNA into chromatin, limiting DNA accessibility to the cellular machineries which require DNA as a template. Histones thereby play a central role in transcription regulation, DNA repair, DNA replication and chromosomal stability. DNA accessibility is regulated via a complex set of post-translational modifications of histones, also called h…
Cluster-52782.0	-4.80746	-0.0174171	0.000106792	0.00495552	0.744314	0	1.58233	3.79872	0.190719	0	6.17984	1.36486	0	0	0	0	0	0	0.314367	0	0	0	0	0	412030.XP_001447616.1	3.9e-229	799.3	ATP5A1	GO:0000003,GO:0000166,GO:0000275,GO:0001882,GO:0001883,GO:0001936,GO:0001937,GO:0002064,GO:0002119,GO:0002164,GO:0003006,GO:0003674,GO:0003824,GO:0005102,GO:0005215,GO:0005488,GO:0005515,GO:0005524,GO:0005575,GO:0005622,GO:0005623,GO:0005737,GO:0005739,GO:0005740,GO:0005743,GO:0005753,GO:0005754,GO:0005759,GO:0005811,GO:0005856,GO:0005875,GO:0005886,GO:0006091,GO:0006139,GO:0006152,GO:0006163,GO:…	K02132		euNOG[57]	COG0056@NOG,KOG1353@euNOG	NA|NA|NA	C	Produces ATP from ADP in the presence of a proton gradient across the membrane (By similarity)	34740.HMEL004163-PA	2.3e-258	847.8	ATP5A1	GO:0000003,GO:0000275,GO:0002064,GO:0003006,GO:0003674,GO:0003824,GO:0005215,GO:0005575,GO:0005622,GO:0005623,GO:0005737,GO:0005739,GO:0005740,GO:0005743,GO:0005753,GO:0005811,GO:0005856,GO:0005875,GO:0006139,GO:0006152,GO:0006163,GO:0006195,GO:0006200,GO:0006725,GO:0006753,GO:0006793,GO:0006796,GO:0006807,GO:0006810,GO:0006811,GO:0006812,GO:0006818,GO:0006897,GO:0006909,GO:0007276,GO:0007281,GO:…	K02132		artNOG[6]	034I7@artNOG,09V8Z@biNOG,0SR6C@inNOG,0TEXD@lepNOG,0V8ZG@meNOG,12NFX@opiNOG,COG0056@NOG,KOG1353@euNOG	034I7|1.1e-278|925.4	C	Produces ATP from ADP in the presence of a proton gradient across the membrane (By similarity)
Cluster-54188.10234	-11.4985	8.31402	0.000107097	0.00496043	0	0	0	0.13099	0.0953595	0	0	0	6310.39	58.8087	0	0	0	0.242939	0	0	0	0	1.76031	0	31033.ENSTRUP00000007370	1e-10	72.8					fiNOG[1]	0A3GV@biNOG,0DR3W@chorNOG,0JBXW@euNOG,0NA3V@fiNOG,0VEBT@meNOG,0YHFV@NOG,144X7@opiNOG,1D08W@veNOG	NA|NA|NA	S	C1Q
Cluster-54188.37625	-2.01061	6.42978	0.000115423	0.00522394	178.316	132.108	45.2547	73.0926	202.257	90.0985	70.3551	67.853	215.498	303.382	12.1363	84.3737	29.1917	46.6443	26.6164	48.4152	15.2077	56.4888	6.74786	15.9484	9031.ENSGALP00000005366	2.5e-13	82.4					meNOG[21]	0B5D2@biNOG,0IS1E@euNOG,0WI09@meNOG,0ZMAI@NOG,13EKM@opiNOG	NA|NA|NA	T	Sushi domain (SCR repeat)	6945.ISCW012094-PA	6.8e-20	61.2	HIG	GO:0005575,GO:0005576,GO:0007155,GO:0007275,GO:0007399,GO:0008037,GO:0008038,GO:0008039,GO:0008150,GO:0009987,GO:0022008,GO:0022610,GO:0030154,GO:0030182,GO:0032501,GO:0032502,GO:0044699,GO:0044707,GO:0044763,GO:0044767,GO:0048468,GO:0048666,GO:0048699,GO:0048731,GO:0048856,GO:0048869			artNOG[6]	03HSS@artNOG,0B5EH@biNOG,0IS3E@euNOG,0WI1T@meNOG,0XSAY@NOG,13ENK@opiNOG	03HSS|8.9e-14|50.7	T, V	Sushi domain (SCR repeat)
Cluster-54188.15840	-1.7835	2.19152	0.000118244	0.00529977	5.84818	5.81274	7.59519	20.8275	7.0566	2.58347	2.2184	4.67952	7.25582	3.02877	1.97968	2.92153	1.10158	0.971756	4.40114	1.61384	1.99445	1.22597	1.07575	2.03991	7425.NV10215-PA	8.1e-62	244.2	MET	GO:0001071,GO:0003674,GO:0003700,GO:0005488,GO:0005515,GO:0005575,GO:0005622,GO:0005623,GO:0005634,GO:0006355,GO:0006357,GO:0008134,GO:0008150,GO:0009889,GO:0009891,GO:0009893,GO:0010468,GO:0010556,GO:0010557,GO:0010604,GO:0010628,GO:0010941,GO:0019219,GO:0019222,GO:0031323,GO:0031325,GO:0031326,GO:0031328,GO:0043067,GO:0043069,GO:0043226,GO:0043227,GO:0043229,GO:0043231,GO:0044424,GO:0044464,GO:…	K02296		artNOG[6]	03HGB@artNOG,0B4FU@biNOG,0IQ5P@euNOG,0S9NS@hymNOG,0T3XK@inNOG,0WGYU@meNOG,10EHH@NOG,13D2P@opiNOG	NA|NA|NA	K	PAC	12957.ACEP_00008439-PA	1.3e-73	239	MET	GO:0001071,GO:0003674,GO:0003700,GO:0005488,GO:0005515,GO:0005575,GO:0005622,GO:0005623,GO:0005634,GO:0006355,GO:0006357,GO:0008134,GO:0008150,GO:0009889,GO:0009891,GO:0009893,GO:0010468,GO:0010556,GO:0010557,GO:0010604,GO:0010628,GO:0010941,GO:0019219,GO:0019222,GO:0031323,GO:0031325,GO:0031326,GO:0031328,GO:0043067,GO:0043069,GO:0043226,GO:0043227,GO:0043229,GO:0043231,GO:0044424,GO:0044464,GO:…	K02296		artNOG[6]	03HGB@artNOG,0B4FU@biNOG,0T3XK@inNOG,0WGYU@meNOG,10EHH@NOG,13D2P@opiNOG,KOG3561@euNOG	03HGB|2.3e-109|367.3	K	PAS fold
Cluster-54615.0	-2.11968	3.3451	0.000119538	0.00532904	20.4155	23.0748	14.7157	12.5751	26.5099	10.8183	13.6273	11.5038	7.25582	20.1918	1.37717	6.19364	2.75394	10.4464	1.57183	10.6917	0.37396	0.471526	2.73826	0.556338	121225.PHUM253980-PA	5.2e-245	852.8			K05202		artNOG[6]	0339H@artNOG,09UD2@biNOG,0SWSZ@inNOG,0V5CD@meNOG,0XPSH@NOG,12SMD@opiNOG,KOG1054@euNOG	NA|NA|NA	E, P, T	PBPe	7070.TC000367-PA	0	1459.5		GO:0003008,GO:0003674,GO:0004871,GO:0004872,GO:0004888,GO:0004970,GO:0005215,GO:0005216,GO:0005230,GO:0005575,GO:0005623,GO:0005886,GO:0006810,GO:0006811,GO:0007154,GO:0007165,GO:0007166,GO:0007215,GO:0007267,GO:0007268,GO:0008066,GO:0008150,GO:0009987,GO:0010646,GO:0015075,GO:0015267,GO:0015276,GO:0015277,GO:0016020,GO:0019226,GO:0022803,GO:0022834,GO:0022836,GO:0022838,GO:0022839,GO:0022857,GO:…	K05202		artNOG[6]	0339H@artNOG,09UD2@biNOG,0SR86@inNOG,0V5CD@meNOG,0XPSH@NOG,12SMD@opiNOG,KOG1052@euNOG	0339H|0.0|1108.6	E, P, T	PBPe
Cluster-60562.0	-1.5822	3.06287	0.000127519	0.00554335	19.1395	9.68789	3.32289	14.147	32.9944	6.62014	8.87361	9.16406	8.70698	8.32912	3.70114	5.60933	3.30473	4.85878	2.41015	3.02595	4.36286	3.39499	4.20519	5.74883	7165.AGAP003540-PA	4.3e-130	472.2					artNOG[6]	03I4Y@artNOG,0B6RF@biNOG,0IUCE@euNOG,0T4GN@inNOG,0WJH2@meNOG,0Y42S@NOG,13GNR@opiNOG	NA|NA|NA	U	GRIP domain	7159.AAEL006231-PA	1.5e-94	306.6					artNOG[6]	03I4Y@artNOG,0B6RF@biNOG,0IUCE@euNOG,0T4GN@inNOG,0WJH2@meNOG,0Y42S@NOG,13GNR@opiNOG	03I4Y|1.8e-172|576.1	U	GRIP domain
Cluster-53737.0	-4.77464	-0.0420309	0.000130863	0.00564247	0.531653	0	1.74056	3.53674	0.190719	0	6.17984	1.36486	0	0	0	0	0	0	0.314367	0	0	0	0	0	412030.XP_001449527.1	2.2e-36	157.1	RPL32	GO:0000003,GO:0000022,GO:0000184,GO:0000226,GO:0000228,GO:0000278,GO:0000956,GO:0002119,GO:0002164,GO:0002181,GO:0003674,GO:0003735,GO:0005198,GO:0005575,GO:0005576,GO:0005615,GO:0005622,GO:0005623,GO:0005634,GO:0005694,GO:0005730,GO:0005737,GO:0005829,GO:0005840,GO:0006139,GO:0006401,GO:0006402,GO:0006412,GO:0006413,GO:0006414,GO:0006415,GO:0006605,GO:0006612,GO:0006613,GO:0006614,GO:0006725,GO:…	K02912,K07759,K17822		euNOG[57]	COG1717@NOG,KOG0878@euNOG	NA|NA|NA	J	ribosomal protein L32'	34740.HMEL004576-PA	1.7e-44	141.8	RPL32	GO:0000022,GO:0000226,GO:0000228,GO:0000278,GO:0003674,GO:0003735,GO:0005198,GO:0005575,GO:0005622,GO:0005623,GO:0005634,GO:0005694,GO:0005730,GO:0005737,GO:0005829,GO:0005840,GO:0006412,GO:0006996,GO:0007010,GO:0007017,GO:0007049,GO:0007051,GO:0007052,GO:0008150,GO:0008152,GO:0009058,GO:0009059,GO:0009987,GO:0010467,GO:0015934,GO:0016043,GO:0019538,GO:0022402,GO:0022625,GO:0022626,GO:0030529,GO:…	K02912		artNOG[6]	0379G@artNOG,0A6Q0@biNOG,0STFY@inNOG,0VHHZ@meNOG,13PT9@opiNOG,COG1717@NOG,KOG0878@euNOG	0379G|1.1e-45|155.0	J	ribosomal protein L32
Cluster-54188.38800	-4.44385	2.70136	0.000132686	0.00569158	0.531653	0.880718	0.158233	0.785942	0.286078	0.4844	0	0.19498	124.075	1.76678	1.72146	0	0.550788	0.12147	0.523945	1.41211	0.498613	0.377221	0.293385	0.185446	31033.ENSTRUP00000035956	1e-221	774.2	TUB1	GO:0000003,GO:0000070,GO:0000132,GO:0000226,GO:0000235,GO:0000278,GO:0000280,GO:0000743,GO:0000746,GO:0000747,GO:0000819,GO:0000910,GO:0000922,GO:0001966,GO:0002009,GO:0002119,GO:0002164,GO:0003674,GO:0005198,GO:0005200,GO:0005575,GO:0005622,GO:0005623,GO:0005634,GO:0005737,GO:0005815,GO:0005816,GO:0005818,GO:0005819,GO:0005827,GO:0005828,GO:0005829,GO:0005856,GO:0005874,GO:0005876,GO:0005880,GO:…	K07374		opiNOG[43]	12P5T@opiNOG,COG5023@NOG,KOG1376@euNOG	NA|NA|NA	Z	Tubulin is the major constituent of microtubules. It binds two moles of GTP, one at an exchangeable site on the beta chain and one at a non-exchangeable site on the alpha chain (By similarity)	7260.FBpp0243505	2.9e-268	880.3		GO:0000075,GO:0000166,GO:0000226,GO:0000278,GO:0001882,GO:0001883,GO:0003674,GO:0005198,GO:0005200,GO:0005488,GO:0005525,GO:0005575,GO:0005622,GO:0005623,GO:0005856,GO:0005874,GO:0006996,GO:0007010,GO:0007017,GO:0007049,GO:0007051,GO:0007052,GO:0007088,GO:0007093,GO:0007094,GO:0007098,GO:0007346,GO:0008150,GO:0009987,GO:0010564,GO:0010639,GO:0010948,GO:0015630,GO:0016043,GO:0017076,GO:0019001,GO:…	K07374		artNOG[6]	035IX@artNOG,09VHD@biNOG,0GUQJ@dipNOG,0I019@droNOG,0SWSN@inNOG,0V6GK@meNOG,12P5T@opiNOG,COG5023@NOG,KOG1376@euNOG	035IX|4.1e-277|919.5	Z	Tubulin is the major constituent of microtubules. It binds two moles of GTP, one at an exchangeable site on the beta chain and one at a non-exchangeable site on the alpha chain (By similarity)
Cluster-61702.0	-4.52252	0.170693	0.000134327	0.00574259	0.744314	0	2.21526	4.97763	0.667516	0	6.17984	1.55984	0	0	0	0	0	0	0.523945	0	0	0	0	0	6085.XP_002164495	2.2e-24	117.9	RPS7	GO:0000003,GO:0000184,GO:0000910,GO:0000956,GO:0002119,GO:0002164,GO:0002376,GO:0002520,GO:0003674,GO:0003676,GO:0003723,GO:0003735,GO:0005198,GO:0005488,GO:0005575,GO:0005622,GO:0005623,GO:0005634,GO:0005730,GO:0005737,GO:0005829,GO:0005840,GO:0006139,GO:0006364,GO:0006396,GO:0006401,GO:0006402,GO:0006412,GO:0006413,GO:0006414,GO:0006415,GO:0006605,GO:0006612,GO:0006613,GO:0006614,GO:0006725,GO:…	K02993		meNOG[21]	0V4FN@meNOG,0ZYKB@NOG,12QYA@opiNOG,KOG3320@euNOG	NA|NA|NA	J	ribosomal protein S7	7070.TC009214-PA	9.7e-32	101.6	RPS7	GO:0003674,GO:0003735,GO:0005198,GO:0005575,GO:0005622,GO:0005623,GO:0005737,GO:0005829,GO:0005840,GO:0006139,GO:0006364,GO:0006396,GO:0006412,GO:0006725,GO:0006807,GO:0008150,GO:0008152,GO:0009058,GO:0009059,GO:0009987,GO:0010467,GO:0015935,GO:0016070,GO:0016072,GO:0019538,GO:0022613,GO:0022626,GO:0022627,GO:0030529,GO:0030684,GO:0030686,GO:0032040,GO:0032991,GO:0034470,GO:0034641,GO:0034645,GO:…	K02993		artNOG[6]	032FD@artNOG,09TGP@biNOG,0SPCH@inNOG,0V4FN@meNOG,0ZYKB@NOG,12QYA@opiNOG,KOG3320@euNOG	032FD|3.3e-33|114.7	J	ribosomal protein
Cluster-52693.0	-4.65185	0.0820323	0.000138138	0.00584512	0.531653	0	1.26586	3.27476	0.858235	0	6.33829	2.9247	0	0	0	0	0	0	0.419156	0	0	0	0	0	7070.TC003367-PA	5.7e-57	226.1	RPS5A	GO:0000022,GO:0000226,GO:0000228,GO:0000278,GO:0003674,GO:0003735,GO:0005198,GO:0005575,GO:0005622,GO:0005623,GO:0005634,GO:0005694,GO:0005730,GO:0005737,GO:0005829,GO:0005840,GO:0005856,GO:0005875,GO:0006412,GO:0006996,GO:0007010,GO:0007017,GO:0007049,GO:0007051,GO:0007052,GO:0007275,GO:0007399,GO:0008150,GO:0008152,GO:0009058,GO:0009059,GO:0009987,GO:0010467,GO:0015630,GO:0015935,GO:0016043,GO:…	K02989		artNOG[6]	0349G@artNOG,09VQ6@biNOG,0SSHB@inNOG,0V6P8@meNOG,12QBT@opiNOG,COG0049@NOG,KOG3291@euNOG	NA|NA|NA	J	ribosomal protein	7070.TC003367-PA	1.6e-73	237.4	RPS5A	GO:0000022,GO:0000226,GO:0000228,GO:0000278,GO:0003674,GO:0003735,GO:0005198,GO:0005575,GO:0005622,GO:0005623,GO:0005634,GO:0005694,GO:0005730,GO:0005737,GO:0005829,GO:0005840,GO:0005856,GO:0005875,GO:0006412,GO:0006996,GO:0007010,GO:0007017,GO:0007049,GO:0007051,GO:0007052,GO:0007275,GO:0007399,GO:0008150,GO:0008152,GO:0009058,GO:0009059,GO:0009987,GO:0010467,GO:0015630,GO:0015935,GO:0016043,GO:…	K02989		artNOG[6]	0349G@artNOG,09VQ6@biNOG,0SSHB@inNOG,0V6P8@meNOG,12QBT@opiNOG,COG0049@NOG,KOG3291@euNOG	0349G|5.4e-76|254.8	J	ribosomal protein
Cluster-56645.0	-4.69912	0.117918	0.000140876	0.00592082	0.744314	0	1.26586	4.0607	0.476797	0	6.81367	2.33976	0	0	0	0	0	0	0.419156	0	0	0	0	0	412030.XP_001443893.1	1e-79	301.6	RPL15	GO:0000003,GO:0002119,GO:0002164,GO:0002181,GO:0003674,GO:0003676,GO:0003723,GO:0003735,GO:0005198,GO:0005488,GO:0005575,GO:0005576,GO:0005615,GO:0005622,GO:0005623,GO:0005634,GO:0005730,GO:0005737,GO:0005773,GO:0005774,GO:0005829,GO:0005840,GO:0005886,GO:0006412,GO:0006915,GO:0007275,GO:0008150,GO:0008152,GO:0008219,GO:0009058,GO:0009059,GO:0009790,GO:0009791,GO:0009792,GO:0009987,GO:0010467,GO:…	K02877,K15276		euNOG[57]	COG1632@NOG,KOG1678@euNOG	NA|NA|NA	J	Ribosomal protein L15	6945.ISCW008173-PA	2.7e-90	291.9	RPL15	GO:0003674,GO:0003735,GO:0005198,GO:0005575,GO:0005622,GO:0005623,GO:0005737,GO:0005829,GO:0005840,GO:0006412,GO:0008150,GO:0008152,GO:0009058,GO:0009059,GO:0009987,GO:0010467,GO:0015934,GO:0019538,GO:0022625,GO:0022626,GO:0030529,GO:0032991,GO:0034645,GO:0043170,GO:0043226,GO:0043228,GO:0043229,GO:0043232,GO:0044237,GO:0044238,GO:0044249,GO:0044260,GO:0044267,GO:0044391,GO:0044422,GO:0044424,GO:…	K02877		artNOG[6]	033N4@artNOG,09VM5@biNOG,0V6KA@meNOG,12PD8@opiNOG,COG1632@NOG,KOG1678@euNOG	033N4|3.8e-89|297.8	J	Ribosomal protein L15
Cluster-54188.31567	-2.67393	5.03243	0.000146203	0.00603336	103.885	40.3369	5.22169	87.3706	98.7924	22.6054	16.4796	50.1098	46.4372	90.3584	1.63539	42.4206	1.10158	1.5791	18.1285	14.7263	1.24653	3.39499	1.07575	2.59624	6669.DappuP321858	3.2e-24	117.5		GO:0000988,GO:0000989,GO:0002165,GO:0003002,GO:0003674,GO:0003712,GO:0003713,GO:0003824,GO:0005575,GO:0005576,GO:0005622,GO:0005623,GO:0005634,GO:0005737,GO:0006355,GO:0006357,GO:0006629,GO:0006638,GO:0006639,GO:0006641,GO:0006793,GO:0006796,GO:0006950,GO:0007275,GO:0007389,GO:0007444,GO:0007472,GO:0007474,GO:0007476,GO:0007552,GO:0007560,GO:0008150,GO:0008152,GO:0008195,GO:0008610,GO:0009058,GO:…	K15728		artNOG[6]	033K1@artNOG,09W9K@biNOG,0V77W@meNOG,12PNV@opiNOG,COG5083@NOG,KOG2116@euNOG	NA|NA|NA	I	lipin, N-terminal conserved region	12957.ACEP_00012944-PA	2.4e-32	102.6		GO:0000988,GO:0000989,GO:0002165,GO:0003002,GO:0003674,GO:0003712,GO:0003713,GO:0003824,GO:0005575,GO:0005576,GO:0005622,GO:0005623,GO:0005634,GO:0005737,GO:0006355,GO:0006357,GO:0006629,GO:0006638,GO:0006639,GO:0006641,GO:0006793,GO:0006796,GO:0006950,GO:0007275,GO:0007389,GO:0007444,GO:0007472,GO:0007474,GO:0007476,GO:0007552,GO:0007560,GO:0008150,GO:0008152,GO:0008195,GO:0008610,GO:0009058,GO:…	K15728		artNOG[6]	033K1@artNOG,09W9K@biNOG,0S5R4@hymNOG,0SQBF@inNOG,0V77W@meNOG,12PNV@opiNOG,COG5083@NOG,KOG2116@euNOG	033K1|2.2e-30|105.7	I	lipin, N-terminal conserved region
Cluster-54188.18991	-2.53489	2.44441	0.000147271	0.00604091	7.12415	5.81274	0.316466	45.3227	4.19582	1.77613	9.34898	10.7239	0.725582	2.52398	0.946803	1.05175	1.10158	0.850287	4.7155	0.20173	0.997226	0.660136	2.15149	2.4108	34740.HMEL009604-PA	7.6e-93	345.9					artNOG[6]	036PT@artNOG,0A449@biNOG,0STMG@inNOG,0TA25@lepNOG,0VEZ3@meNOG,0XPW0@NOG,13IRE@opiNOG,KOG4561@euNOG	NA|NA|NA	T	TLC domain	7159.AAEL000191-PA	1.8e-112	365.3					artNOG[6]	036PT@artNOG,0A449@biNOG,0STMG@inNOG,0VEZ3@meNOG,0XPW0@NOG,13IRE@opiNOG,KOG4561@euNOG	036PT|1e-136|455.8	T	TLC domain
Cluster-54188.8012	-1.7178	3.80833	0.000152487	0.00620007	39.6613	27.8307	13.2916	29.6038	27.845	9.52654	21.0748	6.23936	20.3163	15.3963	2.58219	7.82969	2.34085	6.68083	6.6017	6.0519	12.0914	4.05512	3.22724	12.7958	7222.FBpp0153851	3.7e-42	178.3	CASP7	GO:0000003,GO:0000079,GO:0000302,GO:0000737,GO:0001101,GO:0001666,GO:0001776,GO:0001782,GO:0001836,GO:0001932,GO:0001933,GO:0002165,GO:0002237,GO:0002260,GO:0002376,GO:0002682,GO:0002683,GO:0002694,GO:0002695,GO:0003006,GO:0003008,GO:0003674,GO:0003824,GO:0004175,GO:0004190,GO:0004197,GO:0004857,GO:0004860,GO:0004861,GO:0005575,GO:0005622,GO:0005623,GO:0005634,GO:0005654,GO:0005737,GO:0005739,GO:…	K02187,K04397,K20008		meNOG[21]	09ZPU@biNOG,0VE4P@meNOG,0ZQIE@NOG,13KPR@opiNOG,KOG3573@euNOG	NA|NA|NA	D	Caspase 7, apoptosis-related cysteine peptidase	12957.ACEP_00006303-PA	2e-53	170.2			K04397		artNOG[6]	039UB@artNOG,09ZPU@biNOG,0S36C@hymNOG,0SWKR@inNOG,0VE4P@meNOG,0ZQIE@NOG,13KPR@opiNOG,KOG3573@euNOG	039UB|1.8e-76|258.2	D	CASc
Cluster-54188.25463	-1.95873	3.65479	0.000155818	0.00628433	25.9446	19.1996	6.32932	51.8722	26.0331	4.03667	30.4238	10.7239	12.3349	9.08632	2.84041	10.8681	1.79006	6.43789	7.44002	2.42076	0.74792	3.11207	7.33463	7.41784	7460.GB15993-PA	2.9e-187	660.2		GO:0002165,GO:0003674,GO:0003824,GO:0004672,GO:0005575,GO:0005576,GO:0005622,GO:0005623,GO:0005737,GO:0005794,GO:0006464,GO:0006468,GO:0006793,GO:0006796,GO:0007275,GO:0007444,GO:0007472,GO:0007476,GO:0007552,GO:0007560,GO:0008150,GO:0008152,GO:0009653,GO:0009791,GO:0009886,GO:0009887,GO:0009987,GO:0016301,GO:0016310,GO:0016740,GO:0016772,GO:0016773,GO:0019538,GO:0032501,GO:0032502,GO:0035107,GO:…			artNOG[6]	035MH@artNOG,09UK5@biNOG,0S64Y@hymNOG,0SSB3@inNOG,0V5JE@meNOG,0XQEJ@NOG,12R04@opiNOG,KOG3829@euNOG	NA|NA|NA	S	dentin matrix protein 4-like	7165.AGAP002913-PA	9e-229	750.5		GO:0002165,GO:0003674,GO:0003824,GO:0004672,GO:0005575,GO:0005576,GO:0005622,GO:0005623,GO:0005737,GO:0005794,GO:0006464,GO:0006468,GO:0006793,GO:0006796,GO:0007275,GO:0007444,GO:0007472,GO:0007476,GO:0007552,GO:0007560,GO:0008150,GO:0008152,GO:0009653,GO:0009791,GO:0009886,GO:0009887,GO:0009987,GO:0016301,GO:0016310,GO:0016740,GO:0016772,GO:0016773,GO:0019538,GO:0032501,GO:0032502,GO:0035107,GO:…			artNOG[6]	035MH@artNOG,09UK5@biNOG,0GW2Q@dipNOG,0SSB3@inNOG,0V5JE@meNOG,0XQEJ@NOG,12R04@opiNOG,KOG3829@euNOG	035MH|9e-283|941.4	S	Protein of unknown function (DUF1193)
Cluster-59287.0	-5.22042	3.00341	0.000156296	0.00629343	6.2735	0	8.86105	52.9201	10.3942	0.161467	67.6613	4.28956	0	0	0	0	0.137697	0.12147	3.56282	0	0	0	0	0	7739.JGI69094	1.3e-13	84					meNOG[21]	0AP9Q@biNOG,0JPDW@euNOG,0W1JK@meNOG,0XY22@NOG,14G8M@opiNOG	NA|NA|NA	S	WSC domain
Cluster-58166.0	-2.24503	1.99437	0.000160663	0.00641544	6.48616	2.46601	0.316466	27.115	8.96379	2.58347	3.80298	6.04438	1.45116	1.76678	0.688584	2.57094	0.550788	1.2147	2.8293	0.80692	0.623266	1.50888	1.27134	0.741784	7159.AAEL004589-PA	1.4e-46	191		GO:0003674,GO:0005215,GO:0005575,GO:0005622,GO:0005623,GO:0005737,GO:0005739,GO:0005740,GO:0005777,GO:0005778,GO:0006810,GO:0008150,GO:0009987,GO:0016020,GO:0022857,GO:0031090,GO:0031903,GO:0031967,GO:0031975,GO:0042579,GO:0043226,GO:0043227,GO:0043229,GO:0043231,GO:0044422,GO:0044424,GO:0044429,GO:0044438,GO:0044439,GO:0044444,GO:0044446,GO:0044464,GO:0044699,GO:0044763,GO:0044765,GO:0051179,GO:…	K14684		artNOG[6]	0334Y@artNOG,09UKJ@biNOG,0SPYJ@inNOG,0V5JZ@meNOG,0XQ4P@NOG,12PNQ@opiNOG,KOG0036@euNOG	NA|NA|NA	C	Mitochondrial carrier protein	7091.BGIBMGA002001-TA	1.7e-52	165.3					artNOG[6]	03C0V@artNOG,0A82J@biNOG,0SYHA@inNOG,0TG3U@lepNOG,0VIY5@meNOG,0XQ4P@NOG,14DH0@opiNOG,KOG0036@euNOG	03C0V|1.5e-58|196.6	F	EFh
Cluster-59556.0	-2.39268	-0.0294475	0.000161125	0.00641544	0.850644	0.704574	0.632932	0.523962	0.953595	0.4844	3.3276	1.36486	2.90233	1.26199	0.430365	0.467444	0.275394	0	0.104789	0	0.124653	0.471526	0.19559	0	7460.GB16234-PA	2.6e-79	300.8		GO:0000902,GO:0000904,GO:0003674,GO:0003824,GO:0004721,GO:0004725,GO:0004871,GO:0004872,GO:0004888,GO:0005001,GO:0005575,GO:0005623,GO:0005886,GO:0006464,GO:0006470,GO:0006793,GO:0006796,GO:0006928,GO:0006935,GO:0007154,GO:0007165,GO:0007275,GO:0007399,GO:0007409,GO:0007411,GO:0007414,GO:0007415,GO:0008037,GO:0008038,GO:0008045,GO:0008150,GO:0008152,GO:0009605,GO:0009653,GO:0009987,GO:0016020,GO:…	K16667		artNOG[6]	0358N@artNOG,09ZEP@biNOG,0SRVW@inNOG,0V9ZZ@meNOG,12SQH@opiNOG,COG5599@NOG,KOG4228@euNOG	NA|NA|NA	T	PTPc	7070.TC004645-PA	3.3e-99	321.4		GO:0000902,GO:0000904,GO:0003674,GO:0003824,GO:0004721,GO:0004725,GO:0004871,GO:0004872,GO:0004888,GO:0005001,GO:0005575,GO:0005623,GO:0005886,GO:0006464,GO:0006470,GO:0006793,GO:0006796,GO:0006928,GO:0006935,GO:0007154,GO:0007165,GO:0007275,GO:0007399,GO:0007409,GO:0007411,GO:0007414,GO:0007415,GO:0008037,GO:0008038,GO:0008045,GO:0008150,GO:0008152,GO:0009605,GO:0009653,GO:0009987,GO:0016020,GO:…	K16667		artNOG[6]	0358N@artNOG,09ZEP@biNOG,0SRVW@inNOG,0V9ZZ@meNOG,12SQH@opiNOG,COG5599@NOG,KOG0789@euNOG,KOG4228@euNOG	0358N|1.8e-114|384.0	T	Protein tyrosine phosphatase
Cluster-54188.26300	-1.50211	2.85904	0.000162969	0.00647852	16.2686	14.4438	2.53173	9.16933	13.541	5.8128	7.28904	8.18916	7.9814	18.1726	2.49612	4.67444	3.44242	3.27968	6.49692	4.23633	3.49029	2.73485	2.34708	3.33803	13037.EHJ77169	2.9e-115	420.6			K13115		artNOG[6]	03491@artNOG,09V5N@biNOG,0SQSS@inNOG,0TBIS@lepNOG,0VB78@meNOG,12SQC@opiNOG,COG5134@NOG,KOG2990@euNOG	NA|NA|NA	S	Family of unknown function (DUF572)	13037.EHJ77169	6.8e-141	459.7			K13115		artNOG[6]	03491@artNOG,09V5N@biNOG,0SQSS@inNOG,0TBIS@lepNOG,0VB78@meNOG,12SQC@opiNOG,COG5134@NOG,KOG2990@euNOG	03491|1e-157|524.8	S	coiled-coil domain-containing protein 130
Cluster-54188.18815	-2.05478	2.87428	0.000164941	0.00653613	18.8205	12.6823	13.1333	19.1246	12.7782	6.62014	9.6659	8.7741	3.62791	8.32912	0.774657	10.0501	1.37697	2.55086	3.87719	5.64844	0.124653	1.22597	1.27134	0.556338	7460.GB19322-PA	3.8e-50	203.4		GO:0002165,GO:0007275,GO:0007444,GO:0007472,GO:0007476,GO:0007552,GO:0007560,GO:0008150,GO:0009653,GO:0009791,GO:0009886,GO:0009887,GO:0032501,GO:0032502,GO:0035107,GO:0035114,GO:0035120,GO:0035220,GO:0044699,GO:0044707,GO:0044767,GO:0048513,GO:0048563,GO:0048569,GO:0048707,GO:0048731,GO:0048736,GO:0048737,GO:0048856			artNOG[6]	036QA@artNOG,0A0CS@biNOG,0IGPR@euNOG,0S577@hymNOG,0STMP@inNOG,0VB90@meNOG,0XRGR@NOG,12SRG@opiNOG	NA|NA|NA	S	Inherit from biNOG: Zinc finger protein 704	7176.CPIJ016862-PA	2.2e-52	165.6					artNOG[6]	038Z8@artNOG,0A0CS@biNOG,0IGPR@euNOG,0SYH4@inNOG,0VB90@meNOG,0XRGR@NOG,12SRG@opiNOG	038Z8|4.3e-61|207.0	S	ZnF_C2H2
Cluster-55226.0	-4.71828	0.480093	0.000175064	0.00684982	0.425322	0	2.3735	5.37061	0.953595	0	10.9336	1.55984	0	0	0	0	0	0	0.628734	0	0	0	0	0	412030.XP_001462401.1	1.6e-63	248.1	RPS0	GO:0000003,GO:0000022,GO:0000028,GO:0000226,GO:0000278,GO:0000447,GO:0000460,GO:0000461,GO:0000462,GO:0000466,GO:0000469,GO:0000478,GO:0000479,GO:0002119,GO:0002164,GO:0002181,GO:0003006,GO:0003674,GO:0003735,GO:0005198,GO:0005488,GO:0005515,GO:0005575,GO:0005622,GO:0005623,GO:0005634,GO:0005737,GO:0005829,GO:0005840,GO:0005856,GO:0005875,GO:0005886,GO:0005911,GO:0006139,GO:0006364,GO:0006396,GO:…	K02998		euNOG[57]	COG0052@NOG,KOG0830@euNOG	NA|NA|NA	J	Required for the assembly and or stability of the 40S ribosomal subunit. Required for the processing of the 20S rRNA- precursor to mature 18S rRNA in a late step of the maturation of 40S ribosomal subunits	7237.FBpp0273422	5.5e-65	209.6	STA	GO:0000022,GO:0000028,GO:0000226,GO:0000278,GO:0000447,GO:0000460,GO:0000461,GO:0000462,GO:0000466,GO:0000469,GO:0000478,GO:0000479,GO:0003674,GO:0003735,GO:0005198,GO:0005488,GO:0005575,GO:0005622,GO:0005623,GO:0005634,GO:0005737,GO:0005829,GO:0005840,GO:0005856,GO:0005875,GO:0006139,GO:0006364,GO:0006396,GO:0006403,GO:0006405,GO:0006407,GO:0006412,GO:0006725,GO:0006807,GO:0006810,GO:0006913,GO:…	K02998		artNOG[6]	035KN@artNOG,09WB7@biNOG,0GWA1@dipNOG,0HYNG@droNOG,0SS9N@inNOG,0V79H@meNOG,12QB0@opiNOG,COG0052@NOG,KOG0830@euNOG	035KN|7.1e-77|258.5	J	Required for the assembly and or stability of the 40S ribosomal subunit. Required for the processing of the 20S rRNA- precursor to mature 18S rRNA in a late step of the maturation of 40S ribosomal subunits
Cluster-54188.13825	-2.3065	1.9975	0.000181208	0.00699206	0.212661	2.11372	1.26586	8.25239	2.86078	11.4641	17.9057	4.09458	14.5116	0.757193	0.258219	0.934889	0.963878	0.850287	1.78141	2.0173	0.74792	1.8861	2.34708	0.741784	7029.ACYPI008022-PA	1.6e-94	352.1			K14073,K14074		artNOG[6]	039V3@artNOG,0AENQ@biNOG,0JB1E@euNOG,0SWN2@inNOG,0VRWM@meNOG,0YEA1@NOG,1431G@opiNOG	NA|NA|NA	S	Lipase	7029.ACYPI008022-PA	3.3e-117	379.8			K14073,K14074		artNOG[6]	039V3@artNOG,0AENQ@biNOG,0JB1E@euNOG,0SWN2@inNOG,0VRWM@meNOG,0YEA1@NOG,1431G@opiNOG	039V3|3.3e-117|392.6	S	Lipase
Cluster-54188.18707	-1.67329	2.30624	0.000184405	0.00703412	8.08112	6.69345	2.3735	14.6709	10.2035	1.9376	11.8843	7.01928	4.35349	3.78597	1.2911	3.50583	1.51467	2.18645	3.03888	3.22768	0.74792	1.41458	2.93385	2.59624	5664.LmjF.34.0690	1.4e-52	214.5					euNOG[57]	0IZ7T@euNOG,0T6BQ@kinNOG,11UGN@NOG	NA|NA|NA	S	conserved hypothetical protein
Cluster-54188.30856	-2.30349	5.16076	0.00018482	0.00703412	152.903	84.5489	32.9125	48.3355	89.3518	27.7723	9.34898	26.7122	93.6001	25.7446	4.30365	16.9449	7.84872	47.3731	1.99099	22.5938	1.74515	7.54441	6.55227	2.78169	43151.ADAR006009-PA	1.4e-63	249.6	OBSCN	GO:0000910,GO:0003674,GO:0005083,GO:0005085,GO:0005088,GO:0005089,GO:0005488,GO:0005515,GO:0005575,GO:0005622,GO:0005623,GO:0005737,GO:0006461,GO:0006928,GO:0006996,GO:0007010,GO:0007049,GO:0008150,GO:0009653,GO:0009987,GO:0010171,GO:0010927,GO:0014866,GO:0016043,GO:0016477,GO:0017016,GO:0017048,GO:0019222,GO:0019899,GO:0019902,GO:0022402,GO:0022607,GO:0030016,GO:0030017,GO:0030029,GO:0030036,GO:…			euNOG[57]	0XSWY@NOG,KOG0689@euNOG	NA|NA|NA	T	pleckstrin homology domain containing, family G (with RhoGef domain) member	7460.GB10576-PA	1.1e-115	377.8		GO:0005575,GO:0005622,GO:0005623,GO:0005737,GO:0006996,GO:0007010,GO:0007525,GO:0007527,GO:0008150,GO:0009653,GO:0009987,GO:0010927,GO:0016043,GO:0022607,GO:0030016,GO:0030017,GO:0030029,GO:0030036,GO:0030154,GO:0030239,GO:0031032,GO:0031430,GO:0031672,GO:0032502,GO:0032989,GO:0042692,GO:0043226,GO:0043228,GO:0043229,GO:0043232,GO:0043292,GO:0044085,GO:0044422,GO:0044424,GO:0044444,GO:0044449,GO:…			artNOG[6]	0328D@artNOG,09UCG@biNOG,0S7GD@hymNOG,0SP6S@inNOG,0V474@meNOG,0XQFD@NOG,12NP0@opiNOG,KOG0032@euNOG,KOG0689@euNOG,KOG4475@euNOG	0328D|6e-107|357.9	T	IG_like
Cluster-62167.0	-4.98951	1.41954	0.000184138	0.00703412	4.57221	0	15.3486	8.64537	0.381438	0	14.4196	3.11968	0	0	0	0	0	0	1.25747	0	0	0	0	0	5911.EAR84550	1e-180	638.3	EEF1A1	GO:0000003,GO:0000166,GO:0001882,GO:0001883,GO:0002119,GO:0002164,GO:0002181,GO:0002182,GO:0003674,GO:0003676,GO:0003723,GO:0003746,GO:0003779,GO:0003824,GO:0003924,GO:0005488,GO:0005515,GO:0005525,GO:0005575,GO:0005576,GO:0005615,GO:0005622,GO:0005623,GO:0005634,GO:0005730,GO:0005737,GO:0005739,GO:0005773,GO:0005774,GO:0005811,GO:0005829,GO:0005840,GO:0005853,GO:0005856,GO:0005875,GO:0005886,GO:…	K03231		euNOG[57]	COG5256@NOG,KOG0052@euNOG	NA|NA|NA	J	This protein promotes the GTP-dependent binding of aminoacyl-tRNA to the A-site of ribosomes during protein biosynthesis (By similarity)	7070.TC001880-PA	2.7e-203	666.1	EF1A	GO:0003674,GO:0003676,GO:0003723,GO:0003746,GO:0003824,GO:0003924,GO:0005488,GO:0005575,GO:0005622,GO:0005623,GO:0005737,GO:0005811,GO:0005829,GO:0005853,GO:0005856,GO:0005875,GO:0006139,GO:0006152,GO:0006163,GO:0006184,GO:0006195,GO:0006412,GO:0006414,GO:0006725,GO:0006753,GO:0006793,GO:0006796,GO:0006807,GO:0007275,GO:0007568,GO:0008135,GO:0008150,GO:0008152,GO:0008340,GO:0009056,GO:0009058,GO:…	K03231		artNOG[6]	0359F@artNOG,09V6M@biNOG,0SSIP@inNOG,0V666@meNOG,12P5E@opiNOG,COG5256@NOG,KOG0052@euNOG	0359F|1.7e-211|702.9	J	This protein promotes the GTP-dependent binding of aminoacyl-tRNA to the A-site of ribosomes during protein biosynthesis (By similarity)
Cluster-54188.17368	-2.00313	0.543298	0.000187932	0.00707651	2.87092	1.05686	0.632932	2.7508	2.57471	0.968801	2.53532	2.72972	1.45116	1.51439	0.344292	0.818028	0.275394	0.364409	1.25747	1.00865	0.124653	0.18861	0.19559	0.185446	7159.AAEL008793-PA	7.1e-176	622.1					artNOG[6]	035K7@artNOG,09VU0@biNOG,0GU13@dipNOG,0SSI1@inNOG,0VCNS@meNOG,0XT40@NOG,12R3W@opiNOG,KOG2819@euNOG	NA|NA|NA	S	Uncharacterised protein family (UPF0183)	7159.AAEL008793-PA	7.5e-212	693.6					artNOG[6]	035K7@artNOG,09VU0@biNOG,0GU13@dipNOG,0SSI1@inNOG,0VCNS@meNOG,0XT40@NOG,12R3W@opiNOG,KOG2819@euNOG	035K7|1.9e-229|761.6	S	Uncharacterised protein family (UPF0183)
Cluster-61801.0	-1.83138	3.69284	0.000189748	0.00712341	16.6939	17.6144	16.7727	21.8754	49.2055	11.4641	5.86292	6.43434	18.1395	33.8213	3.35685	6.19364	3.99321	13.969	3.14367	12.9107	2.49307	4.05512	3.9118	1.66901	12957.ACEP_00005187-PA	1.4e-66	260	PKN	GO:0001700,GO:0002009,GO:0002165,GO:0003674,GO:0003824,GO:0004672,GO:0004674,GO:0004697,GO:0005488,GO:0005515,GO:0005575,GO:0005622,GO:0005623,GO:0005737,GO:0006464,GO:0006468,GO:0006793,GO:0006796,GO:0007275,GO:0007391,GO:0007444,GO:0007472,GO:0007552,GO:0007560,GO:0008150,GO:0008152,GO:0009653,GO:0009790,GO:0009791,GO:0009792,GO:0009886,GO:0009887,GO:0009888,GO:0009987,GO:0016301,GO:0016310,GO:…	K06071		artNOG[6]	0364A@artNOG,09TQ6@biNOG,0S66R@hymNOG,0ST67@inNOG,0V4PD@meNOG,0XNPH@NOG,12NBF@opiNOG,KOG0694@euNOG	NA|NA|NA	T	Protein kinase C terminal domain	7165.AGAP007590-PA	3.7e-23	69.4					artNOG[6]	03AX1@artNOG,0AI7M@biNOG,0GZCM@dipNOG,0JF1A@euNOG,0SXIW@inNOG,0VVMU@meNOG,11DK2@NOG,148GC@opiNOG	03AX1|4.1e-37|128.2	S	NA
Cluster-54182.0	-4.40022	0.0796697	0.000199851	0.00738059	0.744314	0	2.53173	4.32268	0.476797	0	5.54601	1.36486	0	0	0	0	0	0	0.523945	0	0	0	0	0	5911.EAR93162	9.2e-53	211.5	RPS15A	GO:0000003,GO:0000022,GO:0000184,GO:0000226,GO:0000278,GO:0000956,GO:0002119,GO:0002164,GO:0002181,GO:0003674,GO:0003676,GO:0003723,GO:0003735,GO:0005198,GO:0005488,GO:0005575,GO:0005576,GO:0005615,GO:0005618,GO:0005622,GO:0005623,GO:0005634,GO:0005737,GO:0005773,GO:0005774,GO:0005829,GO:0005840,GO:0005886,GO:0005911,GO:0006139,GO:0006401,GO:0006402,GO:0006412,GO:0006413,GO:0006414,GO:0006415,GO:…	K02957,K07901,K10626		euNOG[57]	COG0096@NOG,KOG1754@euNOG	NA|NA|NA	J	Ribosomal protein	7217.FBpp0122694	1.1e-66	212.9	RPS15A	GO:0000022,GO:0000226,GO:0000278,GO:0003674,GO:0003735,GO:0005198,GO:0005575,GO:0005622,GO:0005623,GO:0005737,GO:0005829,GO:0005840,GO:0006412,GO:0006996,GO:0007010,GO:0007017,GO:0007049,GO:0007051,GO:0007052,GO:0008150,GO:0008152,GO:0009058,GO:0009059,GO:0009987,GO:0010467,GO:0015935,GO:0016043,GO:0019538,GO:0022402,GO:0022626,GO:0022627,GO:0030529,GO:0032991,GO:0034645,GO:0043170,GO:0043226,GO:…	K02957		artNOG[6]	036SM@artNOG,0A6KB@biNOG,0GY5T@dipNOG,0STHA@inNOG,0VHEF@meNOG,13PWU@opiNOG,COG0096@NOG,KOG1754@euNOG	036SM|1.7e-64|215.4	J	ribosomal protein
Cluster-54188.36984	-1.58197	3.15223	0.000199269	0.00738059	14.8863	20.7849	5.22169	7.07348	16.5925	5.48987	4.75372	11.1139	31.9256	13.1247	2.58219	7.01167	3.99321	7.40964	2.93409	3.63114	2.86703	4.80956	3.52062	4.26526	7460.GB19806-PA	8.3e-157	558.5					artNOG[6]	032CQ@artNOG,0A2T9@biNOG,0IEEU@euNOG,0S4CE@hymNOG,0SPA8@inNOG,0VDNW@meNOG,0YIQ3@NOG,12TH2@opiNOG	NA|NA|NA			7460.GB19806-PA	9.5e-190	620.2					artNOG[6]	032CQ@artNOG,0A2T9@biNOG,0IEEU@euNOG,0S4CE@hymNOG,0SPA8@inNOG,0VDNW@meNOG,0YIQ3@NOG,12TH2@opiNOG	032CQ|4.8e-201|668.1	S	NA
Cluster-58653.0	-2.0863	1.70196	0.000202527	0.00744636	8.08112	4.22744	1.10763	15.8498	7.5334	2.26054	1.90149	4.67952	0.725582	1.51439	0.946803	2.80467	0.137697	0.850287	1.78141	0.80692	0.872573	1.32027	1.17354	0.556338	7460.GB15579-PA	1e-259	901.4			K11852		artNOG[6]	034Y6@artNOG,09UA9@biNOG,0S5NN@hymNOG,0SRJG@inNOG,0V59F@meNOG,12QDF@opiNOG,COG5560@NOG,KOG1870@euNOG	NA|NA|NA	O	ubiquitin carboxyl-terminal hydrolase 31-like	7460.GB15579-PA	1.1e-301	992.3			K11852		artNOG[6]	034Y6@artNOG,09UA9@biNOG,0S5NN@hymNOG,0SRJG@inNOG,0V59F@meNOG,12QDF@opiNOG,COG5560@NOG,KOG1870@euNOG	034Y6|0.0|1082.1	O	ubiquitin carboxyl-terminal hydrolase
Cluster-54188.7593	-2.11073	0.28989	0.000203557	0.00747324	1.59496	1.76144	3.63936	1.04792	1.62111	0.968801	2.69378	0.58494	1.45116	0.252398	0.172146	0.116861	0.413091	0.607348	0.419156	0.60519	0.124653	0.18861	0.58677	0.370892	6669.DappuP301879	1.3e-21	108.2		GO:0003674,GO:0003824,GO:0004175,GO:0004252,GO:0006508,GO:0008150,GO:0008152,GO:0008233,GO:0008236,GO:0016787,GO:0017171,GO:0019538,GO:0043170,GO:0044238,GO:0070011,GO:0071704			artNOG[6]	03AMN@artNOG,0A80Y@biNOG,0VIWH@meNOG,1468B@opiNOG,COG5640@NOG,KOG3627@euNOG	NA|NA|NA	E	Tryp_SPc	6669.DappuP301879	3.8e-32	101.3		GO:0003674,GO:0003824,GO:0004175,GO:0004252,GO:0006508,GO:0008150,GO:0008152,GO:0008233,GO:0008236,GO:0016787,GO:0017171,GO:0019538,GO:0043170,GO:0044238,GO:0070011,GO:0071704			artNOG[6]	03AMN@artNOG,0A80Y@biNOG,0VIWH@meNOG,1468B@opiNOG,COG5640@NOG,KOG3627@euNOG	03AMN|3.7e-30|105.2	E	Tryp_SPc
Cluster-54188.18682	-1.93476	2.5433	0.000215447	0.00776138	8.29378	8.27875	12.0257	7.20447	8.96379	3.8752	6.49675	6.04438	16.6884	11.3579	0	5.95992	0.688485	2.06498	3.87719	6.0519	0.872573	0.848746	1.36913	1.48357	121225.PHUM489610-PA	1.2e-81	308.5		GO:0002165,GO:0007275,GO:0007444,GO:0007472,GO:0007476,GO:0007552,GO:0007560,GO:0008150,GO:0009653,GO:0009791,GO:0009886,GO:0009887,GO:0032501,GO:0032502,GO:0035107,GO:0035114,GO:0035120,GO:0035220,GO:0044699,GO:0044707,GO:0044767,GO:0048513,GO:0048563,GO:0048569,GO:0048707,GO:0048731,GO:0048736,GO:0048737,GO:0048856			artNOG[6]	036QA@artNOG,0A0CS@biNOG,0IGPR@euNOG,0STMP@inNOG,0VB90@meNOG,0XRGR@NOG,12SRG@opiNOG	NA|NA|NA	S	Inherit from biNOG: Zinc finger protein 704	121225.PHUM489610-PA	1.7e-98	319.8		GO:0002165,GO:0007275,GO:0007444,GO:0007472,GO:0007476,GO:0007552,GO:0007560,GO:0008150,GO:0009653,GO:0009791,GO:0009886,GO:0009887,GO:0032501,GO:0032502,GO:0035107,GO:0035114,GO:0035120,GO:0035220,GO:0044699,GO:0044707,GO:0044767,GO:0048513,GO:0048563,GO:0048569,GO:0048707,GO:0048731,GO:0048736,GO:0048737,GO:0048856			artNOG[6]	036QA@artNOG,0A0CS@biNOG,0IGPR@euNOG,0STMP@inNOG,0VB90@meNOG,0XRGR@NOG,12SRG@opiNOG	036QA|3.6e-104|350.1	S	Inherit from biNOG: Zinc finger protein 704
Cluster-56085.0	-2.80522	-0.154691	0.000221327	0.00793992	1.91395	1.05686	2.3735	0.13099	0.476797	0.807334	1.26766	0.58494	0	2.52398	0.258219	0	0.550788	0	0.209578	0	0.124653	0.282915	0	0	7029.ACYPI40708-PA	2.8e-19	100.1					artNOG[6]	03BAS@artNOG,0AJTC@biNOG,0JPJF@euNOG,0W0ZD@meNOG,0ZS86@NOG,14DXW@opiNOG	NA|NA|NA	S	Herpesvirus alkaline exonuclease	7070.TC010213-PA	7.4e-28	86.7					artNOG[6]	036S0@artNOG,0A79D@biNOG,0IW33@euNOG,0STP8@inNOG,0VI77@meNOG,11H1J@NOG,13Q6F@opiNOG	036S0|9.4e-40|136.5	S	NA
Cluster-52788.0	-4.50027	-0.480173	0.000226726	0.00808769	0.106331	0	0.791165	2.09585	0.286078	0	3.80298	1.55984	0	0	0	0	0	0	0.209578	0	0	0	0	0	5911.EAR99884	7.4e-21	106.3			K00799,K04097		euNOG[57]	0IN5D@euNOG,11JM8@NOG	NA|NA|NA	O	Glutathione S-transferase, N-terminal domain containing protein
Cluster-54188.34760	-2.59412	2.14762	0.000236304	0.00831738	7.54947	3.52287	0.474699	38.1182	4.29118	2.26054	2.53532	9.16406	2.17675	1.00959	0.258219	0.818028	0	0.850287	2.8293	0.80692	0.37396	0.754441	1.76031	3.33803	7070.TC009906-PA	1.2e-07	62.8		GO:0000003,GO:0000578,GO:0001655,GO:0001709,GO:0002009,GO:0003002,GO:0003006,GO:0003674,GO:0003824,GO:0004672,GO:0004713,GO:0004714,GO:0004871,GO:0004872,GO:0004888,GO:0005575,GO:0005623,GO:0005886,GO:0006355,GO:0006357,GO:0006464,GO:0006468,GO:0006793,GO:0006796,GO:0006928,GO:0007154,GO:0007165,GO:0007166,GO:0007167,GO:0007169,GO:0007275,GO:0007276,GO:0007280,GO:0007292,GO:0007304,GO:0007350,GO:…	K12378		artNOG[6]	035XV@artNOG,0A492@biNOG,0SSPQ@inNOG,0VF3U@meNOG,13PZX@opiNOG,COG0515@NOG,KOG0200@euNOG	NA|NA|NA	T	tyrosine-protein kinase receptor torso	7070.TC009906-PA	3.3e-24	75.4		GO:0000003,GO:0000578,GO:0001655,GO:0001709,GO:0002009,GO:0003002,GO:0003006,GO:0003674,GO:0003824,GO:0004672,GO:0004713,GO:0004714,GO:0004871,GO:0004872,GO:0004888,GO:0005575,GO:0005623,GO:0005886,GO:0006355,GO:0006357,GO:0006464,GO:0006468,GO:0006793,GO:0006796,GO:0006928,GO:0007154,GO:0007165,GO:0007166,GO:0007167,GO:0007169,GO:0007275,GO:0007276,GO:0007280,GO:0007292,GO:0007304,GO:0007350,GO:…	K12378		artNOG[6]	035XV@artNOG,0A492@biNOG,0SSPQ@inNOG,0VF3U@meNOG,13PZX@opiNOG,COG0515@NOG,KOG0200@euNOG	035XV|2.7e-28|98.6	T	tyrosine-protein kinase receptor torso
Cluster-54188.22255	-2.22333	0.925521	0.0002437	0.00850906	4.67854	5.63659	3.16466	0.916933	2.09791	2.58347	3.80298	1.75482	0	2.01918	0.258219	0.467444	1.23927	0.607348	1.67662	0.40346	0.124653	0.377221	0.488975	0	7897.ENSLACP00000005149	2.3e-31	142.1					meNOG[21]	0AHG2@biNOG,0JE17@euNOG,0VUG0@meNOG,0Y3RJ@NOG,146PY@opiNOG	NA|NA|NA			7176.CPIJ015597-PA	5.2e-36	111.3					artNOG[6]	03GCZ@artNOG,0AYVT@biNOG,0IE4P@euNOG,0T2VV@inNOG,0V4Z2@meNOG,111EK@NOG,12NGD@opiNOG	03GCZ|5.9e-38|131.0	K	Inherit from meNOG: CGG triplet repeat binding protein 1
Cluster-55847.0	-1.94112	0.669751	0.000245824	0.00857123	1.80762	0.704574	1.4241	3.27476	4.19582	1.61467	1.42612	3.70462	2.90233	0.252398	0.258219	0.934889	0.137697	0.485878	0.838312	0.60519	0.498613	0.471526	0.488975	0.741784	7739.JGI77017	2.2e-47	194.1	ZFYVE21	GO:0005575,GO:0005622,GO:0005623,GO:0005737,GO:0005912,GO:0005924,GO:0005925,GO:0016023,GO:0030054,GO:0030055,GO:0031410,GO:0031982,GO:0031988,GO:0043226,GO:0043227,GO:0043229,GO:0043231,GO:0044424,GO:0044444,GO:0044464,GO:0070161			meNOG[21]	09WAW@biNOG,0DHK8@chorNOG,0INA3@euNOG,0V796@meNOG,11JNQ@NOG,13IC1@opiNOG	NA|NA|NA	S	Zinc finger, FYVE domain containing 21	121225.PHUM424160-PA	2.9e-60	190.5					artNOG[6]	03B2B@artNOG,09WAW@biNOG,0INA3@euNOG,0V796@meNOG,11JNQ@NOG,13IC1@opiNOG	03B2B|4.1e-69|232.3	S	FYVE
[truncated: 60 more rows]
